# Supplementary material for: Targeted proteomic assays for quantitation of proteins identified by proteogenomic analysis of ovarian cancer
Source: Sci Data. 2017 Jul 19;4:170091. doi: 10.1038/sdata.2017.91 (PMC5516542; doi:10.1038/sdata.2017.91)
Supplement: Supplementary file 1 [file sdata201791-isa1.zip]

Archive with 7 entries (7 files):
- i_Investigation.txt
- s_study_Liu.txt
- a_response_Liu.txt
- a_repeatability_Liu.txt
- a_selectivity_Liu.txt
- a_stability_Liu.txt
- a_detection_Liu.txt
