# Supplementary material for: Targeted proteomic assays for quantitation of proteins identified by proteogenomic analysis of ovarian cancer
Source: Sci Data. 2017 Jul 19;4:170091. doi: 10.1038/sdata.2017.91 (PMC5516542; doi:10.1038/sdata.2017.91)
Supplement: Supplementary file 1 [file sdata201791-isa1.zip › i_Investigation.txt]

# Investigation File generated for Scientific Data with Investigation File Authoring Tool version 0.1.0 on 20/06/2017 - This metadata file is CC0
ONTOLOGY SOURCE REFERENCE
Term Source Name	NCBITAXON	BTO	OBI	ERO	MS	BAO	NCIT	EFO
Term Source File	http://data.bioontology.org/ontologies/NCBITAXON	http://data.bioontology.org/ontologies/BTO	http://data.bioontology.org/ontologies/OBI	http://data.bioontology.org/ontologies/ERO	http://data.bioontology.org/ontologies/MS	http://data.bioontology.org/ontologies/BAO	http://data.bioontology.org/ontologies/NCIT	http://data.bioontology.org/ontologies/EFO
Term Source Version	2016AB	unknown	2014-08-18	2013-08-02	4.0.1	2.0	17.03d	2.84
Term Source Description	National Center for Biotechnology Information (NCBI) Organismal Classification	BRENDA Tissue and Enzyme Source Ontology	Ontology for Biomedical Investigations	Eagle-I Research Resource Ontology	Mass Spectrometry Ontology	BioAssay Ontology	National Cancer Institute Thesaurus	Experimental Factor Ontology
INVESTIGATION
Investigation Identifier
Investigation Title
Investigation Description
Investigation Submission Date
Investigation Public Release Date
INVESTIGATION PUBLICATIONS
Investigation PubMed ID
Investigation Publication DOI
Investigation Publication Author List
Investigation Publication Title
Investigation Publication Status
Investigation Publication Status Term Accession Number
Investigation Publication Status Term Source REF
INVESTIGATION CONTACTS
Investigation Person Last Name
Investigation Person Mid Initials
Investigation Person First Name
Investigation Person Address
Investigation Person Phone
Investigation Person Fax
Investigation Person Email
Investigation Person Affiliation
Investigation Person Roles
Investigation Person Roles Term Accession Number
Investigation Person Roles Term Source REF
STUDY
Study Identifier	10.1038/sdata.2017.91
Study Title	Targeted proteomic assays for quantitation of proteins identified by proteogenomic analysis of ovarian cancer
Study Submission Date	07/11/2016
Study Public Release Date	19/07/2017
Study Description	http://www.nature.com/articles/sdata201791#abstract
Study File Name	s_study_Liu.txt
Comment[Subject Keywords]	////;//;/
Comment[Manuscript Licence]	CC BY-4.0
Comment[Experimental Metadata Licence]	CC0
Comment[Supplementary Information File Name]		Supplementary Information
Comment[Supplementary Information File Type]	x-zip-compressed	pdf
Comment[Supplementary Information File URL]	http://www.nature.com/articles/sdata201791#supplementary-information	http://www.nature.com/articles/sdata201791#supplementary-information
Comment[Data Repository]	PeptideAtlas;figshare;figshare;figshare
Comment[Data Record Accession]	PASS00947;doi:10.6084/m9.figshare.5106829.v6 ;doi:10.6084/m9.figshare.5106580.v5;doi:10.6084/m9.figshare.5106838.v4
Comment[Data Record URI]	http://www.peptideatlas.org/PASS/PASS00947;https://doi.org/10.6084/m9.figshare.5106829.v6 ;https://doi.org/10.6084/m9.figshare.5106580.v5;https://doi.org/10.6084/m9.figshare.5106838.v4
STUDY DESIGN DESCRIPTORS
Study Design Type	parallel group design
Study Design Type Term Accession Number	OBI:0500006
Study Design Type Term Source REF	OBI
STUDY PUBLICATIONS
Study PubMed ID	""
Study Publication DOI	doi:10.1016/j.cell.2016.05.069
Study Publication Author List	""
Study Publication Title	""
Study Publication Status	published
Study Publication Status Term Accession Number	
Study Publication Status Term Source REF	
STUDY FACTORS
Study Factor Name	target protein
Study Factor Type	protein target
Study Factor Type Term Accession Number	ERO:0001545
Study Factor Type Term Source REF	ERO
STUDY ASSAYS
Study Assay Measurement Type	dose response curve	technical replicate	biological replicate	protein stability assay	Reproducibility
Study Assay Measurement Type Term Accession Number	OBI:0001172	MS:1001808	MS:1001809	BAO:0002804	NCIT:C15318
Study Assay Measurement Type Term Source REF	OBI	MS	MS	BAO	NCIT
Study Assay Technology Type	proteomic profiling by mass spectrometer	proteomic profiling by mass spectrometer	proteomic profiling by mass spectrometer	proteomic profiling by mass spectrometer	proteomic profiling by mass spectrometer
Study Assay Technology Type Term Accession Number	http://www.ebi.ac.uk/efo/EFO_0002766	http://www.ebi.ac.uk/efo/EFO_0002766	http://www.ebi.ac.uk/efo/EFO_0002766	http://www.ebi.ac.uk/efo/EFO_0002766	http://www.ebi.ac.uk/efo/EFO_0002766
Study Assay Technology Type Term Source REF	EFO	EFO	EFO	EFO	EFO
Study Assay Technology Platform	""	""	""	""	""
Study Assay File Name	a_response_Liu.txt	a_repeatability_Liu.txt	a_selectivity_Liu.txt	a_stability_Liu.txt	a_detection_Liu.txt
STUDY PROTOCOLS
Study Protocol Name	Tissue sample preparation	Selection and optimization of SRM parameters of target peptides	Response curve	Mini-validation of repeatability	Selectivity	Stability	Reproducible detection of endogenous analytes
Study Protocol Type	sample preparation for assay	selection	dose response curve	technical replicate	biological replicate	protein stability assay	Reproducibility
Study Protocol Type Term Accession Number	OBI:0000073	OBI:0001928	OBI:0001172	MS:1001808	MS:1001809	BAO:0002804	NCIT:C15318
Study Protocol Type Term Source REF	OBI	OBI	OBI	MS	MS	BAO	NCIT
Study Protocol Description							
Study Protocol URI	""	""	""	""	""	""	""
Study Protocol Version							
Study Protocol Parameters Name	""	""	""	""	""	""	""
Study Protocol Parameters Name Term Accession Number	""	""	""	""	""	""	""
Study Protocol Parameters Name Term Source REF	""	""	""	""	""	""	""
Study Protocol Components Name	""	""	""	""	""	""	""
Study Protocol Components Type	""	""	""	""	""	""	""
Study Protocol Components Type Term Accession Number	""	""	""	""	""	""	""
Study Protocol Components Type Term Source REF	""	""	""	""	""	""	""
STUDY CONTACTS
Study Person Last Name	Song	Gao	Wu	Shi	Nie	Fillmore	Schepmoes	Gritsenko	Qian	Smith	Rodland	Liu
Study Person First Name	Ehwang	Yuqian	Chaochao	Tujin	Song	Thomas L.	Athena A.	Marina A.	Wei-Jun	Richard D.	Karin D.	Tao
Study Person Mid Initials												
Study Person Email	""	""	""	""	""	""	""	""	""	""	""	tao.liu@pnnl.gov
Study Person Phone												
Study Person Fax												
Study Person Address												
Study Person Affiliation	Biological Sciences Division, Richland, WA 99354, USA	Biological Sciences Division, Richland, WA 99354, USA	Biological Sciences Division, Richland, WA 99354, USA	Biological Sciences Division, Richland, WA 99354, USA	Biological Sciences Division, Richland, WA 99354, USA	Environmental Molecular Sciences Laboratory, Pacific Northwest National Laboratory, Richland, WA 99354, USA.	Biological Sciences Division, Richland, WA 99354, USA	Biological Sciences Division, Richland, WA 99354, USA	Biological Sciences Division, Richland, WA 99354, USA	Biological Sciences Division, Richland, WA 99354, USA	Biological Sciences Division, Richland, WA 99354, USA	Biological Sciences Division, Richland, WA 99354, USA
Study Person Roles												
Study Person Roles Term Accession Number												
Study Person Roles Term Source REF												
Comment[Study Person ORCID]									0000-0002-5393-2827	0000-0002-2381-2349		
Comment[Funder]												
Comment[FundRef ID]												
Comment[Funder Term Source REF]												
Comment[Grant Identifier]												
