# Supplementary material for: Targeted proteomic assays for quantitation of proteins identified by proteogenomic analysis of ovarian cancer
Source: Sci Data. 2017 Jul 19;4:170091. doi: 10.1038/sdata.2017.91 (PMC5516542; doi:10.1038/sdata.2017.91)
Supplement: Supplementary file 1 [file sdata201791-isa1.zip › s_study_Liu.txt]

Source Name	Characteristics[organism]	Term Source REF	Term Accession Number	Characteristics[organism part]	Term Source REF	Term Accession Number	Protocol REF	Protocol REF	Sample Name	Factor Value[target protein]
Ovarian tumor tissue sample	Homo sapiens	NCBITAXON	NCBITaxon:9606	ovary	BTO	BTO:0000975	Tissue sample preparation	Selection and optimization of SRM parameters of target peptides	All	All
Ovarian tumor tissue sample	Homo sapiens	NCBITAXON	NCBITaxon:9606	ovary	BTO	BTO:0000975	Tissue sample preparation	Selection and optimization of SRM parameters of target peptides	TDAHFVDVIK	ADCY9_HUMAN
Ovarian tumor tissue sample	Homo sapiens	NCBITAXON	NCBITaxon:9606	ovary	BTO	BTO:0000975	Tissue sample preparation	Selection and optimization of SRM parameters of target peptides	VIPQHQLSISPDIR	ADCY9_HUMAN
Ovarian tumor tissue sample	Homo sapiens	NCBITAXON	NCBITaxon:9606	ovary	BTO	BTO:0000975	Tissue sample preparation	Selection and optimization of SRM parameters of target peptides	ELVPPDTLHSLPK	ARHG1_HUMAN
Ovarian tumor tissue sample	Homo sapiens	NCBITAXON	NCBITaxon:9606	ovary	BTO	BTO:0000975	Tissue sample preparation	Selection and optimization of SRM parameters of target peptides	LPLAQVSAHPWVR	AURKB_HUMAN
Ovarian tumor tissue sample	Homo sapiens	NCBITAXON	NCBITaxon:9606	ovary	BTO	BTO:0000975	Tissue sample preparation	Selection and optimization of SRM parameters of target peptides	SNVQPTAAPGQK	AURKB_HUMAN
Ovarian tumor tissue sample	Homo sapiens	NCBITAXON	NCBITaxon:9606	ovary	BTO	BTO:0000975	Tissue sample preparation	Selection and optimization of SRM parameters of target peptides	VEHSDLSFSK	B2MG_HUMAN
Ovarian tumor tissue sample	Homo sapiens	NCBITAXON	NCBITaxon:9606	ovary	BTO	BTO:0000975	Tissue sample preparation	Selection and optimization of SRM parameters of target peptides	NLLLVRPLGPQASIR	B3GN8_HUMAN
Ovarian tumor tissue sample	Homo sapiens	NCBITAXON	NCBITaxon:9606	ovary	BTO	BTO:0000975	Tissue sample preparation	Selection and optimization of SRM parameters of target peptides	GAQELAASSQQK	CACO1_HUMAN
Ovarian tumor tissue sample	Homo sapiens	NCBITAXON	NCBITaxon:9606	ovary	BTO	BTO:0000975	Tissue sample preparation	Selection and optimization of SRM parameters of target peptides	LQLEGQVTEL	CACO1_HUMAN
Ovarian tumor tissue sample	Homo sapiens	NCBITAXON	NCBITaxon:9606	ovary	BTO	BTO:0000975	Tissue sample preparation	Selection and optimization of SRM parameters of target peptides	TALGDIGNK	CCNB1_HUMAN
Ovarian tumor tissue sample	Homo sapiens	NCBITAXON	NCBITaxon:9606	ovary	BTO	BTO:0000975	Tissue sample preparation	Selection and optimization of SRM parameters of target peptides	NLFGPVDHEELTR	CDN1B_HUMAN
Ovarian tumor tissue sample	Homo sapiens	NCBITAXON	NCBITaxon:9606	ovary	BTO	BTO:0000975	Tissue sample preparation	Selection and optimization of SRM parameters of target peptides	VSNGSPSLER	CDN1B_HUMAN
Ovarian tumor tissue sample	Homo sapiens	NCBITAXON	NCBITaxon:9606	ovary	BTO	BTO:0000975	Tissue sample preparation	Selection and optimization of SRM parameters of target peptides	TIYTPGSTVLYR	CO3_HUMAN
Ovarian tumor tissue sample	Homo sapiens	NCBITAXON	NCBITaxon:9606	ovary	BTO	BTO:0000975	Tissue sample preparation	Selection and optimization of SRM parameters of target peptides	HUMAN_LGTFLENR	EP3000
Ovarian tumor tissue sample	Homo sapiens	NCBITAXON	NCBITaxon:9606	ovary	BTO	BTO:0000975	Tissue sample preparation	Selection and optimization of SRM parameters of target peptides	LLFAPNLLLDR	ESR1_HUMAN
Ovarian tumor tissue sample	Homo sapiens	NCBITAXON	NCBITaxon:9606	ovary	BTO	BTO:0000975	Tissue sample preparation	Selection and optimization of SRM parameters of target peptides	VLLAEEGIAPLSSAGPGK	FOXM1_HUMAN
Ovarian tumor tissue sample	Homo sapiens	NCBITAXON	NCBITaxon:9606	ovary	BTO	BTO:0000975	Tissue sample preparation	Selection and optimization of SRM parameters of target peptides	DSGVQACFNR	GNAI1_HUMAN
Ovarian tumor tissue sample	Homo sapiens	NCBITAXON	NCBITaxon:9606	ovary	BTO	BTO:0000975	Tissue sample preparation	Selection and optimization of SRM parameters of target peptides	IAQPNYIPTQQDVLR	GNAI1_HUMAN
Ovarian tumor tissue sample	Homo sapiens	NCBITAXON	NCBITaxon:9606	ovary	BTO	BTO:0000975	Tissue sample preparation	Selection and optimization of SRM parameters of target peptides	IDFGEAAR	GNAI3_HUMAN
Ovarian tumor tissue sample	Homo sapiens	NCBITAXON	NCBITaxon:9606	ovary	BTO	BTO:0000975	Tissue sample preparation	Selection and optimization of SRM parameters of target peptides	ISQSNYIPTQQDVLR	GNAI3_HUMAN
Ovarian tumor tissue sample	Homo sapiens	NCBITAXON	NCBITaxon:9606	ovary	BTO	BTO:0000975	Tissue sample preparation	Selection and optimization of SRM parameters of target peptides	YCSQVESASK	VAV_HUMAN
Ovarian tumor tissue sample	Homo sapiens	NCBITAXON	NCBITaxon:9606	ovary	BTO	BTO:0000975	Tissue sample preparation	Selection and optimization of SRM parameters of target peptides	LNPGDIVELTK	VAV_HUMAN
Ovarian tumor tissue sample	Homo sapiens	NCBITAXON	NCBITaxon:9606	ovary	BTO	BTO:0000975	Tissue sample preparation	Selection and optimization of SRM parameters of target peptides	YLYPDIPK	STAT4_HUMAN
Ovarian tumor tissue sample	Homo sapiens	NCBITAXON	NCBITaxon:9606	ovary	BTO	BTO:0000975	Tissue sample preparation	Selection and optimization of SRM parameters of target peptides	GLSIEQLTTLAEK	STAT3_HUMAN
Ovarian tumor tissue sample	Homo sapiens	NCBITAXON	NCBITaxon:9606	ovary	BTO	BTO:0000975	Tissue sample preparation	Selection and optimization of SRM parameters of target peptides	FPELNYQLK	STAT3_HUMAN
Ovarian tumor tissue sample	Homo sapiens	NCBITAXON	NCBITaxon:9606	ovary	BTO	BTO:0000975	Tissue sample preparation	Selection and optimization of SRM parameters of target peptides	HYQLLTEENIPENPLR	STAT2_HUMAN
Ovarian tumor tissue sample	Homo sapiens	NCBITAXON	NCBITaxon:9606	ovary	BTO	BTO:0000975	Tissue sample preparation	Selection and optimization of SRM parameters of target peptides	EVLQSLPLTEIIR	STAT2_HUMAN
Ovarian tumor tissue sample	Homo sapiens	NCBITAXON	NCBITaxon:9606	ovary	BTO	BTO:0000975	Tissue sample preparation	Selection and optimization of SRM parameters of target peptides	NLSFFLTPPCAR	STAT1_HUMAN
Ovarian tumor tissue sample	Homo sapiens	NCBITAXON	NCBITaxon:9606	ovary	BTO	BTO:0000975	Tissue sample preparation	Selection and optimization of SRM parameters of target peptides	HILYNEQ	STA5A_HUMAN
Ovarian tumor tissue sample	Homo sapiens	NCBITAXON	NCBITaxon:9606	ovary	BTO	BTO:0000975	Tissue sample preparation	Selection and optimization of SRM parameters of target peptides	ATIISEQQAK	STA5A_HUMAN
Ovarian tumor tissue sample	Homo sapiens	NCBITAXON	NCBITaxon:9606	ovary	BTO	BTO:0000975	Tissue sample preparation	Selection and optimization of SRM parameters of target peptides	YCQYAFDLK	SMAD4_HUMAN
Ovarian tumor tissue sample	Homo sapiens	NCBITAXON	NCBITaxon:9606	ovary	BTO	BTO:0000975	Tissue sample preparation	Selection and optimization of SRM parameters of target peptides	GFPHVIYAR	SMAD4_HUMAN
Ovarian tumor tissue sample	Homo sapiens	NCBITAXON	NCBITaxon:9606	ovary	BTO	BTO:0000975	Tissue sample preparation	Selection and optimization of SRM parameters of target peptides	LSDPIVNTLAK	SKP2_HUMAN
Ovarian tumor tissue sample	Homo sapiens	NCBITAXON	NCBITaxon:9606	ovary	BTO	BTO:0000975	Tissue sample preparation	Selection and optimization of SRM parameters of target peptides	VQGTVHCFPISAR	RBP10_HUMAN
Ovarian tumor tissue sample	Homo sapiens	NCBITAXON	NCBITaxon:9606	ovary	BTO	BTO:0000975	Tissue sample preparation	Selection and optimization of SRM parameters of target peptides	LYPAVNQQETPLPR	RBP10_HUMAN
Ovarian tumor tissue sample	Homo sapiens	NCBITAXON	NCBITaxon:9606	ovary	BTO	BTO:0000975	Tissue sample preparation	Selection and optimization of SRM parameters of target peptides	HINPVAASLIQK	PLK1_HUMAN
Ovarian tumor tissue sample	Homo sapiens	NCBITAXON	NCBITaxon:9606	ovary	BTO	BTO:0000975	Tissue sample preparation	Selection and optimization of SRM parameters of target peptides	AAVAIQSQFR	PCP4_HUMAN
Ovarian tumor tissue sample	Homo sapiens	NCBITAXON	NCBITaxon:9606	ovary	BTO	BTO:0000975	Tissue sample preparation	Selection and optimization of SRM parameters of target peptides	FSASGELGNGNIK	PCNA_HUMAN
Ovarian tumor tissue sample	Homo sapiens	NCBITAXON	NCBITaxon:9606	ovary	BTO	BTO:0000975	Tissue sample preparation	Selection and optimization of SRM parameters of target peptides	DLSHIGDAVVISCAK	PCNA_HUMAN
Ovarian tumor tissue sample	Homo sapiens	NCBITAXON	NCBITaxon:9606	ovary	BTO	BTO:0000975	Tissue sample preparation	Selection and optimization of SRM parameters of target peptides	GSVAEAEDCYNTALR	OGT1_HUMAN
Ovarian tumor tissue sample	Homo sapiens	NCBITAXON	NCBITaxon:9606	ovary	BTO	BTO:0000975	Tissue sample preparation	Selection and optimization of SRM parameters of target peptides	AFLDSLPDVK	OGT1_HUMAN
Ovarian tumor tissue sample	Homo sapiens	NCBITAXON	NCBITaxon:9606	ovary	BTO	BTO:0000975	Tissue sample preparation	Selection and optimization of SRM parameters of target peptides	EIPVESIEEVSK	OGA_HUMAN
Ovarian tumor tissue sample	Homo sapiens	NCBITAXON	NCBITaxon:9606	ovary	BTO	BTO:0000975	Tissue sample preparation	Selection and optimization of SRM parameters of target peptides	LSPAPSK	NFKB1_HUMAN
Ovarian tumor tissue sample	Homo sapiens	NCBITAXON	NCBITaxon:9606	ovary	BTO	BTO:0000975	Tissue sample preparation	Selection and optimization of SRM parameters of target peptides	YSDELNEIITR	NEK2_HUMAN
Ovarian tumor tissue sample	Homo sapiens	NCBITAXON	NCBITaxon:9606	ovary	BTO	BTO:0000975	Tissue sample preparation	Selection and optimization of SRM parameters of target peptides	SQDSSPVLSELK	NEK2_HUMAN
Ovarian tumor tissue sample	Homo sapiens	NCBITAXON	NCBITaxon:9606	ovary	BTO	BTO:0000975	Tissue sample preparation	Selection and optimization of SRM parameters of target peptides	LLQNGNSPAEVAK	NCOA3_HUMAN
Ovarian tumor tissue sample	Homo sapiens	NCBITAXON	NCBITaxon:9606	ovary	BTO	BTO:0000975	Tissue sample preparation	Selection and optimization of SRM parameters of target peptides	AVSLDSPVSVGSSPPVK	NCOA3_HUMAN
Ovarian tumor tissue sample	Homo sapiens	NCBITAXON	NCBITaxon:9606	ovary	BTO	BTO:0000975	Tissue sample preparation	Selection and optimization of SRM parameters of target peptides	LVQGGGLDVLSER	NCOA1_HUMAN
Ovarian tumor tissue sample	Homo sapiens	NCBITAXON	NCBITaxon:9606	ovary	BTO	BTO:0000975	Tissue sample preparation	Selection and optimization of SRM parameters of target peptides	TAVNLPLER	MPIP2_HUMAN
Ovarian tumor tissue sample	Homo sapiens	NCBITAXON	NCBITaxon:9606	ovary	BTO	BTO:0000975	Tissue sample preparation	Selection and optimization of SRM parameters of target peptides	LLGHSPVLR	MPIP2_HUMAN
Ovarian tumor tissue sample	Homo sapiens	NCBITAXON	NCBITaxon:9606	ovary	BTO	BTO:0000975	Tissue sample preparation	Selection and optimization of SRM parameters of target peptides	NSDLLTSPDVGLLK	JUN_HUMAN
Ovarian tumor tissue sample	Homo sapiens	NCBITAXON	NCBITaxon:9606	ovary	BTO	BTO:0000975	Tissue sample preparation	Selection and optimization of SRM parameters of target peptides	LSDPGISITVLPK	JAK2_HUMAN
Ovarian tumor tissue sample	Homo sapiens	NCBITAXON	NCBITaxon:9606	ovary	BTO	BTO:0000975	Tissue sample preparation	Selection and optimization of SRM parameters of target peptides	QLASALSYLEDK	JAK1_HUMAN
Ovarian tumor tissue sample	Homo sapiens	NCBITAXON	NCBITaxon:9606	ovary	BTO	BTO:0000975	Tissue sample preparation	Selection and optimization of SRM parameters of target peptides	SDIIFFQR	IL18_HUMAN
Ovarian tumor tissue sample	Homo sapiens	NCBITAXON	NCBITaxon:9606	ovary	BTO	BTO:0000975	Tissue sample preparation	Selection and optimization of SRM parameters of target peptides	ISTLSCENK	IL18_HUMAN
Ovarian tumor tissue sample	Homo sapiens	NCBITAXON	NCBITaxon:9606	ovary	BTO	BTO:0000975	Tissue sample preparation	Selection and optimization of SRM parameters of target peptides	VWAEAVHYVSGLK	IKKA_HUMAN
Ovarian tumor tissue sample	Homo sapiens	NCBITAXON	NCBITaxon:9606	ovary	BTO	BTO:0000975	Tissue sample preparation	Selection and optimization of SRM parameters of target peptides	LGTGGFGNVCLYQHR	IKKA_HUMAN
Ovarian tumor tissue sample	Homo sapiens	NCBITAXON	NCBITaxon:9606	ovary	BTO	BTO:0000975	Tissue sample preparation	Selection and optimization of SRM parameters of target peptides	YYAVNYPLR	HDAC1_HUMAN
Ovarian tumor tissue sample	Homo sapiens	NCBITAXON	NCBITaxon:9606	ovary	BTO	BTO:0000975	Tissue sample preparation	Selection and optimization of SRM parameters of target peptides	SQQDPAGPGLPAQSDR	GRB10_HUMAN
