# Supplementary material for: Targeted proteomic assays for quantitation of proteins identified by proteogenomic analysis of ovarian cancer
Source: Sci Data. 2017 Jul 19;4:170091. doi: 10.1038/sdata.2017.91 (PMC5516542; doi:10.1038/sdata.2017.91)
Supplement: Supplementary file 1 [file sdata201791-isa1.zip › a_response_Liu.txt]

Sample Name	Protocol REF	Assay Name	Raw Data File	Comment[Data Repository]	Comment[Data Record Accession]	Comment[Data Record URI]	Factor Value[target protein]
All	Response curve	CPTAC_MRM_PNNL_Batch1_Exp1_Part1_20160520_M1	CPTAC_PNNL_Batch1_Top25_D0_001_15Jan14_Gandalf_W22511A1.raw	PeptideAtlas	PASS00947	http://www.peptideatlas.org/PASS/PASS00947	All
All	Response curve	CPTAC_MRM_PNNL_Batch1_Exp1_Part1_20160520_M1	CPTAC_PNNL_Batch1_Top25_D0_002_15Jan14_Gandalf_W22511A1.raw	PeptideAtlas	PASS00947	http://www.peptideatlas.org/PASS/PASS00947	All
All	Response curve	CPTAC_MRM_PNNL_Batch1_Exp1_Part1_20160520_M1	CPTAC_PNNL_Batch1_Top25_D0_003_17Jan14_Gandalf_W22511A1.raw	PeptideAtlas	PASS00947	http://www.peptideatlas.org/PASS/PASS00947	All
All	Response curve	CPTAC_MRM_PNNL_Batch1_Exp1_Part1_20160520_M1	CPTAC_PNNL_Batch1_Top25_D1_001_15Jan14_Gandalf_W22511A1.raw	PeptideAtlas	PASS00947	http://www.peptideatlas.org/PASS/PASS00947	All
All	Response curve	CPTAC_MRM_PNNL_Batch1_Exp1_Part1_20160520_M1	CPTAC_PNNL_Batch1_Top25_D1_002_15Jan14_Gandalf_W22511A1.raw	PeptideAtlas	PASS00947	http://www.peptideatlas.org/PASS/PASS00947	All
All	Response curve	CPTAC_MRM_PNNL_Batch1_Exp1_Part1_20160520_M1	CPTAC_PNNL_Batch1_Top25_D1_003_17Jan14_Gandalf_W22511A1.raw	PeptideAtlas	PASS00947	http://www.peptideatlas.org/PASS/PASS00947	All
All	Response curve	CPTAC_MRM_PNNL_Batch1_Exp1_Part1_20160520_M1	CPTAC_PNNL_Batch1_Top25_D2_001_15Jan14_Gandalf_W22511A1.raw	PeptideAtlas	PASS00947	http://www.peptideatlas.org/PASS/PASS00947	All
All	Response curve	CPTAC_MRM_PNNL_Batch1_Exp1_Part1_20160520_M1	CPTAC_PNNL_Batch1_Top25_D2_002_15Jan14_Gandalf_W22511A1.raw	PeptideAtlas	PASS00947	http://www.peptideatlas.org/PASS/PASS00947	All
All	Response curve	CPTAC_MRM_PNNL_Batch1_Exp1_Part1_20160520_M1	CPTAC_PNNL_Batch1_Top25_D2_003_17Jan14_Gandalf_W22511A1.raw	PeptideAtlas	PASS00947	http://www.peptideatlas.org/PASS/PASS00947	All
All	Response curve	CPTAC_MRM_PNNL_Batch1_Exp1_Part1_20160520_M1	CPTAC_PNNL_Batch1_Top25_D3_001_15Jan14_Gandalf_W22511A1.raw	PeptideAtlas	PASS00947	http://www.peptideatlas.org/PASS/PASS00947	All
All	Response curve	CPTAC_MRM_PNNL_Batch1_Exp1_Part1_20160520_M1	CPTAC_PNNL_Batch1_Top25_D3_002_15Jan14_Gandalf_W22511A1.raw	PeptideAtlas	PASS00947	http://www.peptideatlas.org/PASS/PASS00947	All
All	Response curve	CPTAC_MRM_PNNL_Batch1_Exp1_Part1_20160520_M1	CPTAC_PNNL_Batch1_Top25_D3_003_17Jan14_Gandalf_W22511A1.raw	PeptideAtlas	PASS00947	http://www.peptideatlas.org/PASS/PASS00947	All
All	Response curve	CPTAC_MRM_PNNL_Batch1_Exp1_Part1_20160520_M1	CPTAC_PNNL_Batch1_Top25_D4_001_15Jan14_Gandalf_W22511A1.raw	PeptideAtlas	PASS00947	http://www.peptideatlas.org/PASS/PASS00947	All
All	Response curve	CPTAC_MRM_PNNL_Batch1_Exp1_Part1_20160520_M1	CPTAC_PNNL_Batch1_Top25_D4_002_15Jan14_Gandalf_W22511A1.raw	PeptideAtlas	PASS00947	http://www.peptideatlas.org/PASS/PASS00947	All
All	Response curve	CPTAC_MRM_PNNL_Batch1_Exp1_Part1_20160520_M1	CPTAC_PNNL_Batch1_Top25_D4_003_17Jan14_Gandalf_W22511A1.raw	PeptideAtlas	PASS00947	http://www.peptideatlas.org/PASS/PASS00947	All
All	Response curve	CPTAC_MRM_PNNL_Batch1_Exp1_Part1_20160520_M1	CPTAC_PNNL_Batch1_Top25_D5_001_15Jan14_Gandalf_W22511A1.raw	PeptideAtlas	PASS00947	http://www.peptideatlas.org/PASS/PASS00947	All
All	Response curve	CPTAC_MRM_PNNL_Batch1_Exp1_Part1_20160520_M1	CPTAC_PNNL_Batch1_Top25_D5_002_15Jan14_Gandalf_W22511A1.raw	PeptideAtlas	PASS00947	http://www.peptideatlas.org/PASS/PASS00947	All
All	Response curve	CPTAC_MRM_PNNL_Batch1_Exp1_Part1_20160520_M1	CPTAC_PNNL_Batch1_Top25_D5_003_17Jan14_Gandalf_W22511A1.raw	PeptideAtlas	PASS00947	http://www.peptideatlas.org/PASS/PASS00947	All
All	Response curve	CPTAC_MRM_PNNL_Batch1_Exp1_Part1_20160520_M1	CPTAC_PNNL_Batch1_Top25_D6_001_15Jan14_Gandalf_W22511A1.raw	PeptideAtlas	PASS00947	http://www.peptideatlas.org/PASS/PASS00947	All
All	Response curve	CPTAC_MRM_PNNL_Batch1_Exp1_Part1_20160520_M1	CPTAC_PNNL_Batch1_Top25_D6_002_15Jan14_Gandalf_W22511A1.raw	PeptideAtlas	PASS00947	http://www.peptideatlas.org/PASS/PASS00947	All
All	Response curve	CPTAC_MRM_PNNL_Batch1_Exp1_Part1_20160520_M1	CPTAC_PNNL_Batch1_Top25_D6_003_17Jan14_Gandalf_W22511A1.raw	PeptideAtlas	PASS00947	http://www.peptideatlas.org/PASS/PASS00947	All
All	Response curve	CPTAC_MRM_PNNL_Batch1_Exp1_Part1_20160520_M1	CPTAC_PNNL_Batch1_Top25_D7_001_15Jan14_Gandalf_W22511A1.raw	PeptideAtlas	PASS00947	http://www.peptideatlas.org/PASS/PASS00947	All
All	Response curve	CPTAC_MRM_PNNL_Batch1_Exp1_Part1_20160520_M1	CPTAC_PNNL_Batch1_Top25_D7_002_15Jan14_Gandalf_W22511A1.raw	PeptideAtlas	PASS00947	http://www.peptideatlas.org/PASS/PASS00947	All
All	Response curve	CPTAC_MRM_PNNL_Batch1_Exp1_Part1_20160520_M1	CPTAC_PNNL_Batch1_Top25_D7_003_17Jan14_Gandalf_W22511A1.raw	PeptideAtlas	PASS00947	http://www.peptideatlas.org/PASS/PASS00947	All
All	Response curve	CPTAC_MRM_PNNL_Batch1_Exp1_Part1_20160520_M1	CPTAC_PNNL_Batch1_Top25_D8_001_15Jan14_Gandalf_W22511A1.raw	PeptideAtlas	PASS00947	http://www.peptideatlas.org/PASS/PASS00947	All
All	Response curve	CPTAC_MRM_PNNL_Batch1_Exp1_Part1_20160520_M1	CPTAC_PNNL_Batch1_Top25_D8_002_15Jan14_Gandalf_W22511A1.raw	PeptideAtlas	PASS00947	http://www.peptideatlas.org/PASS/PASS00947	All
All	Response curve	CPTAC_MRM_PNNL_Batch1_Exp1_Part1_20160520_M1	CPTAC_PNNL_Batch1_Top25_D8_003_17Jan14_Gandalf_W22511A1.raw	PeptideAtlas	PASS00947	http://www.peptideatlas.org/PASS/PASS00947	All
All	Response curve	CPTAC_MRM_PNNL_Batch1_Exp1_Part1_20160520_M1	CPTAC_PNNL_Batch1_Top25_Blank_001_15Jan14_Gandalf_W22511A1.raw	PeptideAtlas	PASS00947	http://www.peptideatlas.org/PASS/PASS00947	All
All	Response curve	CPTAC_MRM_PNNL_Batch1_Exp1_Part1_20160520_M1	CPTAC_PNNL_Batch1_Top25_Blank_002_15Jan14_Gandalf_W22511A1.raw	PeptideAtlas	PASS00947	http://www.peptideatlas.org/PASS/PASS00947	All
All	Response curve	CPTAC_MRM_PNNL_Batch1_Exp1_Part1_20160520_M1	CPTAC_PNNL_Batch1_Top25_Blank_003_15Jan14_Gandalf_W22511A1.raw	PeptideAtlas	PASS00947	http://www.peptideatlas.org/PASS/PASS00947	All
All	Response curve	CPTAC_MRM_PNNL_Batch1_Exp1_Part1_20160520_M1	CPTAC_PNNL_Batch1_Top25_Blank_004_15Jan14_Gandalf_W22511A1.raw	PeptideAtlas	PASS00947	http://www.peptideatlas.org/PASS/PASS00947	All
All	Response curve	CPTAC_MRM_PNNL_Batch1_Exp1_Part1_20160520_M1	CPTAC_PNNL_Batch1_Top25_Blank_005_15Jan14_Gandalf_W22511A1.raw	PeptideAtlas	PASS00947	http://www.peptideatlas.org/PASS/PASS00947	All
All	Response curve	CPTAC_MRM_PNNL_Batch1_Exp1_Part1_20160520_M1	CPTAC_PNNL_Batch1_Top25_Blank_006_17Jan14_Gandalf_W22511A1.raw	PeptideAtlas	PASS00947	http://www.peptideatlas.org/PASS/PASS00947	All
All	Response curve	CPTAC_MRM_PNNL_Batch1_Exp1_Part1_20160520_M1	CPTAC_PNNL_Batch1_Top25_Blank_007_17Jan14_Gandalf_W22511A1.raw	PeptideAtlas	PASS00947	http://www.peptideatlas.org/PASS/PASS00947	All
All	Response curve	CPTAC_MRM_PNNL_Batch1_Exp1_Part1_20160520_M1	CPTAC_PNNL_Batch1_Top25_Blank_008_18Jan14_Gandalf_W22511A1.raw	PeptideAtlas	PASS00947	http://www.peptideatlas.org/PASS/PASS00947	All
All	Response curve	CPTAC_MRM_PNNL_Batch1_Exp1_Part1_20160520_M1	CPTAC_PNNL_Batch1_Top25_Blank_009_18Jan14_Gandalf_W22511A1.raw	PeptideAtlas	PASS00947	http://www.peptideatlas.org/PASS/PASS00947	All
All	Response curve	CPTAC_MRM_PNNL_Batch1_Exp1_Part2_20160520_M1	CPTAC_PNNL_Batch1_Sec30_D0_001_23Jan14_Smeagol_W22511A1.raw	PeptideAtlas	PASS00947	http://www.peptideatlas.org/PASS/PASS00947	All
All	Response curve	CPTAC_MRM_PNNL_Batch1_Exp1_Part2_20160520_M1	CPTAC_PNNL_Batch1_Sec30_D0_002_24Jan14_Smeagol_W22511A1.raw	PeptideAtlas	PASS00947	http://www.peptideatlas.org/PASS/PASS00947	All
All	Response curve	CPTAC_MRM_PNNL_Batch1_Exp1_Part2_20160520_M1	CPTAC_PNNL_Batch1_Sec30_D0_003_25Jan14_Smeagol_W22511A1.raw	PeptideAtlas	PASS00947	http://www.peptideatlas.org/PASS/PASS00947	All
All	Response curve	CPTAC_MRM_PNNL_Batch1_Exp1_Part2_20160520_M1	CPTAC_PNNL_Batch1_Sec30_D1_001_23Jan14_Smeagol_W22511A1.raw	PeptideAtlas	PASS00947	http://www.peptideatlas.org/PASS/PASS00947	All
All	Response curve	CPTAC_MRM_PNNL_Batch1_Exp1_Part2_20160520_M1	CPTAC_PNNL_Batch1_Sec30_D1_002_24Jan14_Smeagol_W22511A1.raw	PeptideAtlas	PASS00947	http://www.peptideatlas.org/PASS/PASS00947	All
All	Response curve	CPTAC_MRM_PNNL_Batch1_Exp1_Part2_20160520_M1	CPTAC_PNNL_Batch1_Sec30_D1_003_25Jan14_Smeagol_W22511A1.raw	PeptideAtlas	PASS00947	http://www.peptideatlas.org/PASS/PASS00947	All
All	Response curve	CPTAC_MRM_PNNL_Batch1_Exp1_Part2_20160520_M1	CPTAC_PNNL_Batch1_Sec30_D2_001_23Jan14_Smeagol_W22511A1.raw	PeptideAtlas	PASS00947	http://www.peptideatlas.org/PASS/PASS00947	All
All	Response curve	CPTAC_MRM_PNNL_Batch1_Exp1_Part2_20160520_M1	CPTAC_PNNL_Batch1_Sec30_D2_002_24Jan14_Smeagol_W22511A1.raw	PeptideAtlas	PASS00947	http://www.peptideatlas.org/PASS/PASS00947	All
All	Response curve	CPTAC_MRM_PNNL_Batch1_Exp1_Part2_20160520_M1	CPTAC_PNNL_Batch1_Sec30_D2_003_25Jan14_Smeagol_W22511A1.raw	PeptideAtlas	PASS00947	http://www.peptideatlas.org/PASS/PASS00947	All
All	Response curve	CPTAC_MRM_PNNL_Batch1_Exp1_Part2_20160520_M1	CPTAC_PNNL_Batch1_Sec30_D3_001_23Jan14_Smeagol_W22511A1.raw	PeptideAtlas	PASS00947	http://www.peptideatlas.org/PASS/PASS00947	All
All	Response curve	CPTAC_MRM_PNNL_Batch1_Exp1_Part2_20160520_M1	CPTAC_PNNL_Batch1_Sec30_D3_002_24Jan14_Smeagol_W22511A1.raw	PeptideAtlas	PASS00947	http://www.peptideatlas.org/PASS/PASS00947	All
All	Response curve	CPTAC_MRM_PNNL_Batch1_Exp1_Part2_20160520_M1	CPTAC_PNNL_Batch1_Sec30_D3_003_25Jan14_Smeagol_W22511A1.raw	PeptideAtlas	PASS00947	http://www.peptideatlas.org/PASS/PASS00947	All
All	Response curve	CPTAC_MRM_PNNL_Batch1_Exp1_Part2_20160520_M1	CPTAC_PNNL_Batch1_Sec30_D4_001_23Jan14_Smeagol_W22511A1.raw	PeptideAtlas	PASS00947	http://www.peptideatlas.org/PASS/PASS00947	All
All	Response curve	CPTAC_MRM_PNNL_Batch1_Exp1_Part2_20160520_M1	CPTAC_PNNL_Batch1_Sec30_D4_002_23Jan14_Smeagol_W22511A1.raw	PeptideAtlas	PASS00947	http://www.peptideatlas.org/PASS/PASS00947	All
All	Response curve	CPTAC_MRM_PNNL_Batch1_Exp1_Part2_20160520_M1	CPTAC_PNNL_Batch1_Sec30_D4_003_25Jan14_Smeagol_W22511A1.raw	PeptideAtlas	PASS00947	http://www.peptideatlas.org/PASS/PASS00947	All
All	Response curve	CPTAC_MRM_PNNL_Batch1_Exp1_Part2_20160520_M1	CPTAC_PNNL_Batch1_Sec30_D5_001_23Jan14_Smeagol_W22511A1.raw	PeptideAtlas	PASS00947	http://www.peptideatlas.org/PASS/PASS00947	All
All	Response curve	CPTAC_MRM_PNNL_Batch1_Exp1_Part2_20160520_M1	CPTAC_PNNL_Batch1_Sec30_D5_002_24Jan14_Smeagol_W22511A1.raw	PeptideAtlas	PASS00947	http://www.peptideatlas.org/PASS/PASS00947	All
All	Response curve	CPTAC_MRM_PNNL_Batch1_Exp1_Part2_20160520_M1	CPTAC_PNNL_Batch1_Sec30_D5_003_25Jan14_Smeagol_W22511A1.raw	PeptideAtlas	PASS00947	http://www.peptideatlas.org/PASS/PASS00947	All
All	Response curve	CPTAC_MRM_PNNL_Batch1_Exp1_Part2_20160520_M1	CPTAC_PNNL_Batch1_Sec30_D6_001_23Jan14_Smeagol_W22511A1.raw	PeptideAtlas	PASS00947	http://www.peptideatlas.org/PASS/PASS00947	All
All	Response curve	CPTAC_MRM_PNNL_Batch1_Exp1_Part2_20160520_M1	CPTAC_PNNL_Batch1_Sec30_D6_002_24Jan14_Smeagol_W22511A1.raw	PeptideAtlas	PASS00947	http://www.peptideatlas.org/PASS/PASS00947	All
All	Response curve	CPTAC_MRM_PNNL_Batch1_Exp1_Part2_20160520_M1	CPTAC_PNNL_Batch1_Sec30_D6_003_25Jan14_Smeagol_W22511A1.raw	PeptideAtlas	PASS00947	http://www.peptideatlas.org/PASS/PASS00947	All
All	Response curve	CPTAC_MRM_PNNL_Batch1_Exp1_Part2_20160520_M1	CPTAC_PNNL_Batch1_Sec30_D7_001_23Jan14_Smeagol_W22511A1.raw	PeptideAtlas	PASS00947	http://www.peptideatlas.org/PASS/PASS00947	All
All	Response curve	CPTAC_MRM_PNNL_Batch1_Exp1_Part2_20160520_M1	CPTAC_PNNL_Batch1_Sec30_D7_002_24Jan14_Smeagol_W22511A1.raw	PeptideAtlas	PASS00947	http://www.peptideatlas.org/PASS/PASS00947	All
All	Response curve	CPTAC_MRM_PNNL_Batch1_Exp1_Part2_20160520_M1	CPTAC_PNNL_Batch1_Sec30_D7_003_26Jan14_Smeagol_W22511A1.raw	PeptideAtlas	PASS00947	http://www.peptideatlas.org/PASS/PASS00947	All
All	Response curve	CPTAC_MRM_PNNL_Batch1_Exp1_Part2_20160520_M1	CPTAC_PNNL_Batch1_Sec30_D8_001_23Jan14_Smeagol_W22511A1.raw	PeptideAtlas	PASS00947	http://www.peptideatlas.org/PASS/PASS00947	All
All	Response curve	CPTAC_MRM_PNNL_Batch1_Exp1_Part2_20160520_M1	CPTAC_PNNL_Batch1_Sec30_D8_002_24Jan14_Smeagol_W22511A1.raw	PeptideAtlas	PASS00947	http://www.peptideatlas.org/PASS/PASS00947	All
All	Response curve	CPTAC_MRM_PNNL_Batch1_Exp1_Part2_20160520_M1	CPTAC_PNNL_Batch1_Sec30_D8_003_25Jan14_Smeagol_W22511A1.raw	PeptideAtlas	PASS00947	http://www.peptideatlas.org/PASS/PASS00947	All
All	Response curve	CPTAC_MRM_PNNL_Batch1_Exp1_Part2_20160520_M1	CPTAC_PNNL_Batch1_Sec30_Blank_001_23Jan14_Smeagol_W22511A1.raw	PeptideAtlas	PASS00947	http://www.peptideatlas.org/PASS/PASS00947	All
All	Response curve	CPTAC_MRM_PNNL_Batch1_Exp1_Part2_20160520_M1	CPTAC_PNNL_Batch1_Sec30_Blank_002_23Jan14_Smeagol_W22511A1.raw	PeptideAtlas	PASS00947	http://www.peptideatlas.org/PASS/PASS00947	All
All	Response curve	CPTAC_MRM_PNNL_Batch1_Exp1_Part2_20160520_M1	CPTAC_PNNL_Batch1_Sec30_Blank_003_23Jan14_Smeagol_W22511A1.raw	PeptideAtlas	PASS00947	http://www.peptideatlas.org/PASS/PASS00947	All
All	Response curve	CPTAC_MRM_PNNL_Batch1_Exp1_Part2_20160520_M1	CPTAC_PNNL_Batch1_Sec30_Blank_004_24Jan14_Smeagol_W22511A1.raw	PeptideAtlas	PASS00947	http://www.peptideatlas.org/PASS/PASS00947	All
All	Response curve	CPTAC_MRM_PNNL_Batch1_Exp1_Part2_20160520_M1	CPTAC_PNNL_Batch1_Sec30_Blank_005_24Jan14_Smeagol_W22511A1.raw	PeptideAtlas	PASS00947	http://www.peptideatlas.org/PASS/PASS00947	All
All	Response curve	CPTAC_MRM_PNNL_Batch1_Exp1_Part2_20160520_M1	CPTAC_PNNL_Batch1_Sec30_Blank_006_25Jan14_Smeagol_W22511A1.raw	PeptideAtlas	PASS00947	http://www.peptideatlas.org/PASS/PASS00947	All
All	Response curve	CPTAC_MRM_PNNL_Batch1_Exp1_Part2_20160520_M1	CPTAC_PNNL_Batch1_Sec30_Blank_007_25Jan14_Smeagol_W22511A1.raw	PeptideAtlas	PASS00947	http://www.peptideatlas.org/PASS/PASS00947	All
All	Response curve	CPTAC_MRM_PNNL_Batch1_Exp1_Part2_20160520_M1	CPTAC_PNNL_Batch1_Sec30_Blank_008_26Jan14_Smeagol_W22511A1.raw	PeptideAtlas	PASS00947	http://www.peptideatlas.org/PASS/PASS00947	All
All	Response curve	CPTAC_MRM_PNNL_Batch1_Exp1_Part2_20160520_M1	CPTAC_PNNL_Batch1_Sec30_Blank_009_26Jan14_Smeagol_W22511A1.raw	PeptideAtlas	PASS00947	http://www.peptideatlas.org/PASS/PASS00947	All
TDAHFVDVIK	Response curve	ADCY9_HUMAN_TDAHFVDVIK_pnnl_B2_P1	CPTAC_Batch2_Exp1_65Hvy_S0_r1_2015Mar14_Gandalf.raw	PeptideAtlas	PASS00947	http://www.peptideatlas.org/PASS/PASS00947	ADCY9_HUMAN
TDAHFVDVIK	Response curve	ADCY9_HUMAN_TDAHFVDVIK_pnnl_B2_P1	CPTAC_Batch2_Exp1_65Hvy_S0_r2_2015Mar14_Gandalf.raw	PeptideAtlas	PASS00947	http://www.peptideatlas.org/PASS/PASS00947	ADCY9_HUMAN
TDAHFVDVIK	Response curve	ADCY9_HUMAN_TDAHFVDVIK_pnnl_B2_P1	CPTAC_Batch2_Exp1_65Hvy_S0_r3_2015Mar14_Gandalf.raw	PeptideAtlas	PASS00947	http://www.peptideatlas.org/PASS/PASS00947	ADCY9_HUMAN
TDAHFVDVIK	Response curve	ADCY9_HUMAN_TDAHFVDVIK_pnnl_B2_P1	CPTAC_Batch2_Exp1_65Hvy_S0_r4_2015Mar14_Gandalf.raw	PeptideAtlas	PASS00947	http://www.peptideatlas.org/PASS/PASS00947	ADCY9_HUMAN
TDAHFVDVIK	Response curve	ADCY9_HUMAN_TDAHFVDVIK_pnnl_B2_P1	CPTAC_Batch2_Exp1_65Hvy_S0_r5_2015Mar14_Gandalf.raw	PeptideAtlas	PASS00947	http://www.peptideatlas.org/PASS/PASS00947	ADCY9_HUMAN
TDAHFVDVIK	Response curve	ADCY9_HUMAN_TDAHFVDVIK_pnnl_B2_P1	CPTAC_Batch2_Exp1_65Hvy_S0_r6_2015Mar14_Gandalf.raw	PeptideAtlas	PASS00947	http://www.peptideatlas.org/PASS/PASS00947	ADCY9_HUMAN
TDAHFVDVIK	Response curve	ADCY9_HUMAN_TDAHFVDVIK_pnnl_B2_P1	CPTAC_Batch2_Exp1_65Hvy_S0_r7_2015Mar14_Gandalf.raw	PeptideAtlas	PASS00947	http://www.peptideatlas.org/PASS/PASS00947	ADCY9_HUMAN
TDAHFVDVIK	Response curve	ADCY9_HUMAN_TDAHFVDVIK_pnnl_B2_P1	CPTAC_Batch2_Exp1_65Hvy_S0_r8_2015Mar14_Gandalf.raw	PeptideAtlas	PASS00947	http://www.peptideatlas.org/PASS/PASS00947	ADCY9_HUMAN
TDAHFVDVIK	Response curve	ADCY9_HUMAN_TDAHFVDVIK_pnnl_B2_P1	CPTAC_Batch2_Exp1_65Hvy_S0_r9_2015Mar14_Gandalf.raw	PeptideAtlas	PASS00947	http://www.peptideatlas.org/PASS/PASS00947	ADCY9_HUMAN
TDAHFVDVIK	Response curve	ADCY9_HUMAN_TDAHFVDVIK_pnnl_B2_P1	CPTAC_Batch2_Exp1_65Hvy_S0_r10_2015Mar14_Gandalf.raw	PeptideAtlas	PASS00947	http://www.peptideatlas.org/PASS/PASS00947	ADCY9_HUMAN
TDAHFVDVIK	Response curve	ADCY9_HUMAN_TDAHFVDVIK_pnnl_B2_P1	CPTAC_Batch2_Exp1_65Hvy_S0_r11_2015Mar14_Gandalf.raw	PeptideAtlas	PASS00947	http://www.peptideatlas.org/PASS/PASS00947	ADCY9_HUMAN
TDAHFVDVIK	Response curve	ADCY9_HUMAN_TDAHFVDVIK_pnnl_B2_P1	CPTAC_Batch2_Exp1_65Hvy_S1_r1_2015Mar14_Gandalf.raw	PeptideAtlas	PASS00947	http://www.peptideatlas.org/PASS/PASS00947	ADCY9_HUMAN
TDAHFVDVIK	Response curve	ADCY9_HUMAN_TDAHFVDVIK_pnnl_B2_P1	CPTAC_Batch2_Exp1_65Hvy_S1_r2_2015Mar14_Gandalf.raw	PeptideAtlas	PASS00947	http://www.peptideatlas.org/PASS/PASS00947	ADCY9_HUMAN
TDAHFVDVIK	Response curve	ADCY9_HUMAN_TDAHFVDVIK_pnnl_B2_P1	CPTAC_Batch2_Exp1_65Hvy_S1_r4_2015Mar14_Gandalf.raw	PeptideAtlas	PASS00947	http://www.peptideatlas.org/PASS/PASS00947	ADCY9_HUMAN
TDAHFVDVIK	Response curve	ADCY9_HUMAN_TDAHFVDVIK_pnnl_B2_P1	CPTAC_Batch2_Exp1_65Hvy_S2_r2_2015Mar14_Gandalf.raw	PeptideAtlas	PASS00947	http://www.peptideatlas.org/PASS/PASS00947	ADCY9_HUMAN
TDAHFVDVIK	Response curve	ADCY9_HUMAN_TDAHFVDVIK_pnnl_B2_P1	CPTAC_Batch2_Exp1_65Hvy_S2_r3_2015Mar14_Gandalf.raw	PeptideAtlas	PASS00947	http://www.peptideatlas.org/PASS/PASS00947	ADCY9_HUMAN
TDAHFVDVIK	Response curve	ADCY9_HUMAN_TDAHFVDVIK_pnnl_B2_P1	CPTAC_Batch2_Exp1_65Hvy_S2_r4_2015Mar14_Gandalf.raw	PeptideAtlas	PASS00947	http://www.peptideatlas.org/PASS/PASS00947	ADCY9_HUMAN
TDAHFVDVIK	Response curve	ADCY9_HUMAN_TDAHFVDVIK_pnnl_B2_P1	CPTAC_Batch2_Exp1_65Hvy_S3_r1_2015Mar14_Gandalf.raw	PeptideAtlas	PASS00947	http://www.peptideatlas.org/PASS/PASS00947	ADCY9_HUMAN
TDAHFVDVIK	Response curve	ADCY9_HUMAN_TDAHFVDVIK_pnnl_B2_P1	CPTAC_Batch2_Exp1_65Hvy_S3_r2_2015Mar14_Gandalf.raw	PeptideAtlas	PASS00947	http://www.peptideatlas.org/PASS/PASS00947	ADCY9_HUMAN
TDAHFVDVIK	Response curve	ADCY9_HUMAN_TDAHFVDVIK_pnnl_B2_P1	CPTAC_Batch2_Exp1_65Hvy_S3_r3_2015Mar14_Gandalf.raw	PeptideAtlas	PASS00947	http://www.peptideatlas.org/PASS/PASS00947	ADCY9_HUMAN
TDAHFVDVIK	Response curve	ADCY9_HUMAN_TDAHFVDVIK_pnnl_B2_P1	CPTAC_Batch2_Exp1_65Hvy_S4_r1_2015Mar14_Gandalf.raw	PeptideAtlas	PASS00947	http://www.peptideatlas.org/PASS/PASS00947	ADCY9_HUMAN
TDAHFVDVIK	Response curve	ADCY9_HUMAN_TDAHFVDVIK_pnnl_B2_P1	CPTAC_Batch2_Exp1_65Hvy_S4_r3_2015Mar14_Gandalf.raw	PeptideAtlas	PASS00947	http://www.peptideatlas.org/PASS/PASS00947	ADCY9_HUMAN
TDAHFVDVIK	Response curve	ADCY9_HUMAN_TDAHFVDVIK_pnnl_B2_P1	CPTAC_Batch2_Exp1_65Hvy_S4_r4_2015Mar14_Gandalf.raw	PeptideAtlas	PASS00947	http://www.peptideatlas.org/PASS/PASS00947	ADCY9_HUMAN
TDAHFVDVIK	Response curve	ADCY9_HUMAN_TDAHFVDVIK_pnnl_B2_P1	CPTAC_Batch2_Exp1_65Hvy_S5_r1_2015Mar14_Gandalf.raw	PeptideAtlas	PASS00947	http://www.peptideatlas.org/PASS/PASS00947	ADCY9_HUMAN
TDAHFVDVIK	Response curve	ADCY9_HUMAN_TDAHFVDVIK_pnnl_B2_P1	CPTAC_Batch2_Exp1_65Hvy_S5_r3_2015Mar14_Gandalf.raw	PeptideAtlas	PASS00947	http://www.peptideatlas.org/PASS/PASS00947	ADCY9_HUMAN
TDAHFVDVIK	Response curve	ADCY9_HUMAN_TDAHFVDVIK_pnnl_B2_P1	CPTAC_Batch2_Exp1_65Hvy_S5_r4_2015Mar14_Gandalf.raw	PeptideAtlas	PASS00947	http://www.peptideatlas.org/PASS/PASS00947	ADCY9_HUMAN
TDAHFVDVIK	Response curve	ADCY9_HUMAN_TDAHFVDVIK_pnnl_B2_P1	CPTAC_Batch2_Exp1_65Hvy_S6_r5_2015Mar14_Gandalf.raw	PeptideAtlas	PASS00947	http://www.peptideatlas.org/PASS/PASS00947	ADCY9_HUMAN
TDAHFVDVIK	Response curve	ADCY9_HUMAN_TDAHFVDVIK_pnnl_B2_P1	CPTAC_Batch2_Exp1_65Hvy_S6_r6_2015Mar14_Gandalf.raw	PeptideAtlas	PASS00947	http://www.peptideatlas.org/PASS/PASS00947	ADCY9_HUMAN
TDAHFVDVIK	Response curve	ADCY9_HUMAN_TDAHFVDVIK_pnnl_B2_P1	CPTAC_Batch2_Exp1_65Hvy_S6_r8_2015Mar14_Gandalf.raw	PeptideAtlas	PASS00947	http://www.peptideatlas.org/PASS/PASS00947	ADCY9_HUMAN
TDAHFVDVIK	Response curve	ADCY9_HUMAN_TDAHFVDVIK_pnnl_B2_P1	CPTAC_Batch2_Exp1_65Hvy_S7_r1_2015Mar14_Gandalf.raw	PeptideAtlas	PASS00947	http://www.peptideatlas.org/PASS/PASS00947	ADCY9_HUMAN
TDAHFVDVIK	Response curve	ADCY9_HUMAN_TDAHFVDVIK_pnnl_B2_P1	CPTAC_Batch2_Exp1_65Hvy_S7_r2_2015Mar14_Gandalf.raw	PeptideAtlas	PASS00947	http://www.peptideatlas.org/PASS/PASS00947	ADCY9_HUMAN
TDAHFVDVIK	Response curve	ADCY9_HUMAN_TDAHFVDVIK_pnnl_B2_P1	CPTAC_Batch2_Exp1_65Hvy_S7_r3_2015Mar14_Gandalf.raw	PeptideAtlas	PASS00947	http://www.peptideatlas.org/PASS/PASS00947	ADCY9_HUMAN
TDAHFVDVIK	Response curve	ADCY9_HUMAN_TDAHFVDVIK_pnnl_B2_P1	CPTAC_Batch2_Exp1_65Hvy_S8_r2_2015Mar14_Gandalf.raw	PeptideAtlas	PASS00947	http://www.peptideatlas.org/PASS/PASS00947	ADCY9_HUMAN
TDAHFVDVIK	Response curve	ADCY9_HUMAN_TDAHFVDVIK_pnnl_B2_P1	CPTAC_Batch2_Exp1_65Hvy_S8_r3_2015Mar14_Gandalf.raw	PeptideAtlas	PASS00947	http://www.peptideatlas.org/PASS/PASS00947	ADCY9_HUMAN
TDAHFVDVIK	Response curve	ADCY9_HUMAN_TDAHFVDVIK_pnnl_B2_P1	CPTAC_Batch2_Exp1_65Hvy_S8_r4_2015Mar14_Gandalf.raw	PeptideAtlas	PASS00947	http://www.peptideatlas.org/PASS/PASS00947	ADCY9_HUMAN
TDAHFVDVIK	Response curve	ADCY9_HUMAN_TDAHFVDVIK_pnnl_B2_P1	CPTAC_Batch2_Exp1_10Hvy_S9_r1_2015Mar16_Gandalf.raw	PeptideAtlas	PASS00947	http://www.peptideatlas.org/PASS/PASS00947	ADCY9_HUMAN
TDAHFVDVIK	Response curve	ADCY9_HUMAN_TDAHFVDVIK_pnnl_B2_P1	CPTAC_Batch2_Exp1_10Hvy_S9_r3_2015Mar16_Gandalf.raw	PeptideAtlas	PASS00947	http://www.peptideatlas.org/PASS/PASS00947	ADCY9_HUMAN
TDAHFVDVIK	Response curve	ADCY9_HUMAN_TDAHFVDVIK_pnnl_B2_P1	CPTAC_Batch2_Exp1_10Hvy_S9_r4_2015Mar16_Gandalf.raw	PeptideAtlas	PASS00947	http://www.peptideatlas.org/PASS/PASS00947	ADCY9_HUMAN
TDAHFVDVIK	Response curve	ADCY9_HUMAN_TDAHFVDVIK_pnnl_B2_P1	CPTAC_Batch2_Exp1_10Hvy_S10_r5_2015Mar14_Gandalf.raw	PeptideAtlas	PASS00947	http://www.peptideatlas.org/PASS/PASS00947	ADCY9_HUMAN
TDAHFVDVIK	Response curve	ADCY9_HUMAN_TDAHFVDVIK_pnnl_B2_P1	CPTAC_Batch2_Exp1_10Hvy_S10_r6_2015Mar14_Gandalf.raw	PeptideAtlas	PASS00947	http://www.peptideatlas.org/PASS/PASS00947	ADCY9_HUMAN
TDAHFVDVIK	Response curve	ADCY9_HUMAN_TDAHFVDVIK_pnnl_B2_P1	CPTAC_Batch2_Exp1_10Hvy_S10_r8_2015Mar14_Gandalf.raw	PeptideAtlas	PASS00947	http://www.peptideatlas.org/PASS/PASS00947	ADCY9_HUMAN
TDAHFVDVIK	Response curve	ADCY9_HUMAN_TDAHFVDVIK_pnnl_B2_P1	CPTAC_Batch2_Exp1_10Hvy_S11_r2_2015Mar16_Gandalf.raw	PeptideAtlas	PASS00947	http://www.peptideatlas.org/PASS/PASS00947	ADCY9_HUMAN
TDAHFVDVIK	Response curve	ADCY9_HUMAN_TDAHFVDVIK_pnnl_B2_P1	CPTAC_Batch2_Exp1_10Hvy_S11_r3_2015Mar16_Gandalf.raw	PeptideAtlas	PASS00947	http://www.peptideatlas.org/PASS/PASS00947	ADCY9_HUMAN
TDAHFVDVIK	Response curve	ADCY9_HUMAN_TDAHFVDVIK_pnnl_B2_P1	CPTAC_Batch2_Exp1_10Hvy_S11_r4_2015Mar16_Gandalf.raw	PeptideAtlas	PASS00947	http://www.peptideatlas.org/PASS/PASS00947	ADCY9_HUMAN
VIPQHQLSISPDIR	Response curve	ADCY9_HUMAN_VIPQHQLSISPDIR_pnnl_B2_P2	CPTAC_Batch2_Exp1_65Hvy_S0_r1_2015Mar14_Gandalf.raw	PeptideAtlas	PASS00947	http://www.peptideatlas.org/PASS/PASS00947	ADCY9_HUMAN
VIPQHQLSISPDIR	Response curve	ADCY9_HUMAN_VIPQHQLSISPDIR_pnnl_B2_P2	CPTAC_Batch2_Exp1_65Hvy_S0_r2_2015Mar14_Gandalf.raw	PeptideAtlas	PASS00947	http://www.peptideatlas.org/PASS/PASS00947	ADCY9_HUMAN
VIPQHQLSISPDIR	Response curve	ADCY9_HUMAN_VIPQHQLSISPDIR_pnnl_B2_P2	CPTAC_Batch2_Exp1_65Hvy_S0_r3_2015Mar14_Gandalf.raw	PeptideAtlas	PASS00947	http://www.peptideatlas.org/PASS/PASS00947	ADCY9_HUMAN
VIPQHQLSISPDIR	Response curve	ADCY9_HUMAN_VIPQHQLSISPDIR_pnnl_B2_P2	CPTAC_Batch2_Exp1_65Hvy_S0_r4_2015Mar14_Gandalf.raw	PeptideAtlas	PASS00947	http://www.peptideatlas.org/PASS/PASS00947	ADCY9_HUMAN
VIPQHQLSISPDIR	Response curve	ADCY9_HUMAN_VIPQHQLSISPDIR_pnnl_B2_P2	CPTAC_Batch2_Exp1_65Hvy_S0_r5_2015Mar14_Gandalf.raw	PeptideAtlas	PASS00947	http://www.peptideatlas.org/PASS/PASS00947	ADCY9_HUMAN
VIPQHQLSISPDIR	Response curve	ADCY9_HUMAN_VIPQHQLSISPDIR_pnnl_B2_P2	CPTAC_Batch2_Exp1_65Hvy_S0_r6_2015Mar14_Gandalf.raw	PeptideAtlas	PASS00947	http://www.peptideatlas.org/PASS/PASS00947	ADCY9_HUMAN
VIPQHQLSISPDIR	Response curve	ADCY9_HUMAN_VIPQHQLSISPDIR_pnnl_B2_P2	CPTAC_Batch2_Exp1_65Hvy_S0_r7_2015Mar14_Gandalf.raw	PeptideAtlas	PASS00947	http://www.peptideatlas.org/PASS/PASS00947	ADCY9_HUMAN
VIPQHQLSISPDIR	Response curve	ADCY9_HUMAN_VIPQHQLSISPDIR_pnnl_B2_P2	CPTAC_Batch2_Exp1_65Hvy_S0_r8_2015Mar14_Gandalf.raw	PeptideAtlas	PASS00947	http://www.peptideatlas.org/PASS/PASS00947	ADCY9_HUMAN
VIPQHQLSISPDIR	Response curve	ADCY9_HUMAN_VIPQHQLSISPDIR_pnnl_B2_P2	CPTAC_Batch2_Exp1_65Hvy_S0_r9_2015Mar14_Gandalf.raw	PeptideAtlas	PASS00947	http://www.peptideatlas.org/PASS/PASS00947	ADCY9_HUMAN
VIPQHQLSISPDIR	Response curve	ADCY9_HUMAN_VIPQHQLSISPDIR_pnnl_B2_P2	CPTAC_Batch2_Exp1_65Hvy_S0_r10_2015Mar14_Gandalf.raw	PeptideAtlas	PASS00947	http://www.peptideatlas.org/PASS/PASS00947	ADCY9_HUMAN
VIPQHQLSISPDIR	Response curve	ADCY9_HUMAN_VIPQHQLSISPDIR_pnnl_B2_P2	CPTAC_Batch2_Exp1_65Hvy_S0_r11_2015Mar14_Gandalf.raw	PeptideAtlas	PASS00947	http://www.peptideatlas.org/PASS/PASS00947	ADCY9_HUMAN
VIPQHQLSISPDIR	Response curve	ADCY9_HUMAN_VIPQHQLSISPDIR_pnnl_B2_P2	CPTAC_Batch2_Exp1_65Hvy_S1_r5_2015Mar14_Gandalf.raw	PeptideAtlas	PASS00947	http://www.peptideatlas.org/PASS/PASS00947	ADCY9_HUMAN
VIPQHQLSISPDIR	Response curve	ADCY9_HUMAN_VIPQHQLSISPDIR_pnnl_B2_P2	CPTAC_Batch2_Exp1_65Hvy_S1_r7_2015Mar14_Gandalf.raw	PeptideAtlas	PASS00947	http://www.peptideatlas.org/PASS/PASS00947	ADCY9_HUMAN
VIPQHQLSISPDIR	Response curve	ADCY9_HUMAN_VIPQHQLSISPDIR_pnnl_B2_P2	CPTAC_Batch2_Exp1_65Hvy_S1_r8_2015Mar14_Gandalf.raw	PeptideAtlas	PASS00947	http://www.peptideatlas.org/PASS/PASS00947	ADCY9_HUMAN
VIPQHQLSISPDIR	Response curve	ADCY9_HUMAN_VIPQHQLSISPDIR_pnnl_B2_P2	CPTAC_Batch2_Exp1_65Hvy_S2_r5_2015Mar14_Gandalf.raw	PeptideAtlas	PASS00947	http://www.peptideatlas.org/PASS/PASS00947	ADCY9_HUMAN
VIPQHQLSISPDIR	Response curve	ADCY9_HUMAN_VIPQHQLSISPDIR_pnnl_B2_P2	CPTAC_Batch2_Exp1_65Hvy_S2_r6_2015Mar14_Gandalf.raw	PeptideAtlas	PASS00947	http://www.peptideatlas.org/PASS/PASS00947	ADCY9_HUMAN
VIPQHQLSISPDIR	Response curve	ADCY9_HUMAN_VIPQHQLSISPDIR_pnnl_B2_P2	CPTAC_Batch2_Exp1_65Hvy_S2_r7_2015Mar14_Gandalf.raw	PeptideAtlas	PASS00947	http://www.peptideatlas.org/PASS/PASS00947	ADCY9_HUMAN
VIPQHQLSISPDIR	Response curve	ADCY9_HUMAN_VIPQHQLSISPDIR_pnnl_B2_P2	CPTAC_Batch2_Exp1_65Hvy_S3_r5_2015Mar14_Gandalf.raw	PeptideAtlas	PASS00947	http://www.peptideatlas.org/PASS/PASS00947	ADCY9_HUMAN
VIPQHQLSISPDIR	Response curve	ADCY9_HUMAN_VIPQHQLSISPDIR_pnnl_B2_P2	CPTAC_Batch2_Exp1_65Hvy_S3_r7_2015Mar14_Gandalf.raw	PeptideAtlas	PASS00947	http://www.peptideatlas.org/PASS/PASS00947	ADCY9_HUMAN
VIPQHQLSISPDIR	Response curve	ADCY9_HUMAN_VIPQHQLSISPDIR_pnnl_B2_P2	CPTAC_Batch2_Exp1_65Hvy_S3_r8_2015Mar14_Gandalf.raw	PeptideAtlas	PASS00947	http://www.peptideatlas.org/PASS/PASS00947	ADCY9_HUMAN
VIPQHQLSISPDIR	Response curve	ADCY9_HUMAN_VIPQHQLSISPDIR_pnnl_B2_P2	CPTAC_Batch2_Exp1_65Hvy_S4_r5_2015Mar14_Gandalf.raw	PeptideAtlas	PASS00947	http://www.peptideatlas.org/PASS/PASS00947	ADCY9_HUMAN
VIPQHQLSISPDIR	Response curve	ADCY9_HUMAN_VIPQHQLSISPDIR_pnnl_B2_P2	CPTAC_Batch2_Exp1_65Hvy_S4_r6_2015Mar14_Gandalf.raw	PeptideAtlas	PASS00947	http://www.peptideatlas.org/PASS/PASS00947	ADCY9_HUMAN
VIPQHQLSISPDIR	Response curve	ADCY9_HUMAN_VIPQHQLSISPDIR_pnnl_B2_P2	CPTAC_Batch2_Exp1_65Hvy_S4_r8_2015Mar14_Gandalf.raw	PeptideAtlas	PASS00947	http://www.peptideatlas.org/PASS/PASS00947	ADCY9_HUMAN
VIPQHQLSISPDIR	Response curve	ADCY9_HUMAN_VIPQHQLSISPDIR_pnnl_B2_P2	CPTAC_Batch2_Exp1_65Hvy_S5_r5_2015Mar14_Gandalf.raw	PeptideAtlas	PASS00947	http://www.peptideatlas.org/PASS/PASS00947	ADCY9_HUMAN
VIPQHQLSISPDIR	Response curve	ADCY9_HUMAN_VIPQHQLSISPDIR_pnnl_B2_P2	CPTAC_Batch2_Exp1_65Hvy_S5_r6_2015Mar14_Gandalf.raw	PeptideAtlas	PASS00947	http://www.peptideatlas.org/PASS/PASS00947	ADCY9_HUMAN
VIPQHQLSISPDIR	Response curve	ADCY9_HUMAN_VIPQHQLSISPDIR_pnnl_B2_P2	CPTAC_Batch2_Exp1_65Hvy_S5_r7_2015Mar14_Gandalf.raw	PeptideAtlas	PASS00947	http://www.peptideatlas.org/PASS/PASS00947	ADCY9_HUMAN
VIPQHQLSISPDIR	Response curve	ADCY9_HUMAN_VIPQHQLSISPDIR_pnnl_B2_P2	CPTAC_Batch2_Exp1_65Hvy_S6_r6_2015Mar14_Gandalf.raw	PeptideAtlas	PASS00947	http://www.peptideatlas.org/PASS/PASS00947	ADCY9_HUMAN
VIPQHQLSISPDIR	Response curve	ADCY9_HUMAN_VIPQHQLSISPDIR_pnnl_B2_P2	CPTAC_Batch2_Exp1_65Hvy_S6_r7_2015Mar14_Gandalf.raw	PeptideAtlas	PASS00947	http://www.peptideatlas.org/PASS/PASS00947	ADCY9_HUMAN
VIPQHQLSISPDIR	Response curve	ADCY9_HUMAN_VIPQHQLSISPDIR_pnnl_B2_P2	CPTAC_Batch2_Exp1_65Hvy_S6_r8_2015Mar14_Gandalf.raw	PeptideAtlas	PASS00947	http://www.peptideatlas.org/PASS/PASS00947	ADCY9_HUMAN
VIPQHQLSISPDIR	Response curve	ADCY9_HUMAN_VIPQHQLSISPDIR_pnnl_B2_P2	CPTAC_Batch2_Exp1_65Hvy_S7_r1_2015Mar14_Gandalf.raw	PeptideAtlas	PASS00947	http://www.peptideatlas.org/PASS/PASS00947	ADCY9_HUMAN
VIPQHQLSISPDIR	Response curve	ADCY9_HUMAN_VIPQHQLSISPDIR_pnnl_B2_P2	CPTAC_Batch2_Exp1_65Hvy_S7_r2_2015Mar14_Gandalf.raw	PeptideAtlas	PASS00947	http://www.peptideatlas.org/PASS/PASS00947	ADCY9_HUMAN
VIPQHQLSISPDIR	Response curve	ADCY9_HUMAN_VIPQHQLSISPDIR_pnnl_B2_P2	CPTAC_Batch2_Exp1_65Hvy_S7_r4_2015Mar14_Gandalf.raw	PeptideAtlas	PASS00947	http://www.peptideatlas.org/PASS/PASS00947	ADCY9_HUMAN
VIPQHQLSISPDIR	Response curve	ADCY9_HUMAN_VIPQHQLSISPDIR_pnnl_B2_P2	CPTAC_Batch2_Exp1_65Hvy_S8_r2_2015Mar14_Gandalf.raw	PeptideAtlas	PASS00947	http://www.peptideatlas.org/PASS/PASS00947	ADCY9_HUMAN
VIPQHQLSISPDIR	Response curve	ADCY9_HUMAN_VIPQHQLSISPDIR_pnnl_B2_P2	CPTAC_Batch2_Exp1_65Hvy_S8_r3_2015Mar14_Gandalf.raw	PeptideAtlas	PASS00947	http://www.peptideatlas.org/PASS/PASS00947	ADCY9_HUMAN
VIPQHQLSISPDIR	Response curve	ADCY9_HUMAN_VIPQHQLSISPDIR_pnnl_B2_P2	CPTAC_Batch2_Exp1_65Hvy_S8_r4_2015Mar14_Gandalf.raw	PeptideAtlas	PASS00947	http://www.peptideatlas.org/PASS/PASS00947	ADCY9_HUMAN
VIPQHQLSISPDIR	Response curve	ADCY9_HUMAN_VIPQHQLSISPDIR_pnnl_B2_P2	CPTAC_Batch2_Exp1_6th10_S9_r1_2015Mar20_Gandalf.raw	PeptideAtlas	PASS00947	http://www.peptideatlas.org/PASS/PASS00947	ADCY9_HUMAN
VIPQHQLSISPDIR	Response curve	ADCY9_HUMAN_VIPQHQLSISPDIR_pnnl_B2_P2	CPTAC_Batch2_Exp1_6th10_S9_r3_2015Mar20_Gandalf.raw	PeptideAtlas	PASS00947	http://www.peptideatlas.org/PASS/PASS00947	ADCY9_HUMAN
VIPQHQLSISPDIR	Response curve	ADCY9_HUMAN_VIPQHQLSISPDIR_pnnl_B2_P2	CPTAC_Batch2_Exp1_6th10_S9_r4_2015Mar20_Gandalf.raw	PeptideAtlas	PASS00947	http://www.peptideatlas.org/PASS/PASS00947	ADCY9_HUMAN
VIPQHQLSISPDIR	Response curve	ADCY9_HUMAN_VIPQHQLSISPDIR_pnnl_B2_P2	CPTAC_Batch2_Exp1_6th10_S10_r2_2015Mar20_Gandalf.raw	PeptideAtlas	PASS00947	http://www.peptideatlas.org/PASS/PASS00947	ADCY9_HUMAN
VIPQHQLSISPDIR	Response curve	ADCY9_HUMAN_VIPQHQLSISPDIR_pnnl_B2_P2	CPTAC_Batch2_Exp1_6th10_S10_r3_2015Mar20_Gandalf.raw	PeptideAtlas	PASS00947	http://www.peptideatlas.org/PASS/PASS00947	ADCY9_HUMAN
VIPQHQLSISPDIR	Response curve	ADCY9_HUMAN_VIPQHQLSISPDIR_pnnl_B2_P2	CPTAC_Batch2_Exp1_6th10_S10_r4_2015Mar20_Gandalf.raw	PeptideAtlas	PASS00947	http://www.peptideatlas.org/PASS/PASS00947	ADCY9_HUMAN
VIPQHQLSISPDIR	Response curve	ADCY9_HUMAN_VIPQHQLSISPDIR_pnnl_B2_P2	CPTAC_Batch2_Exp1_6th10_S11_r1_2015Mar20_Gandalf.raw	PeptideAtlas	PASS00947	http://www.peptideatlas.org/PASS/PASS00947	ADCY9_HUMAN
VIPQHQLSISPDIR	Response curve	ADCY9_HUMAN_VIPQHQLSISPDIR_pnnl_B2_P2	CPTAC_Batch2_Exp1_6th10_S11_r3_2015Mar20_Gandalf.raw	PeptideAtlas	PASS00947	http://www.peptideatlas.org/PASS/PASS00947	ADCY9_HUMAN
VIPQHQLSISPDIR	Response curve	ADCY9_HUMAN_VIPQHQLSISPDIR_pnnl_B2_P2	CPTAC_Batch2_Exp1_6th10_S11_r4_2015Mar20_Gandalf.raw	PeptideAtlas	PASS00947	http://www.peptideatlas.org/PASS/PASS00947	ADCY9_HUMAN
VIPQHQLSISPDIR	Response curve	ADCY9_HUMAN_VIPQHQLSISPDIR_pnnl_B2_P2	CPTAC_Batch2_Exp1_Peptide02_77_S12_r1_2015Apr10_Gandalf.raw	PeptideAtlas	PASS00947	http://www.peptideatlas.org/PASS/PASS00947	ADCY9_HUMAN
VIPQHQLSISPDIR	Response curve	ADCY9_HUMAN_VIPQHQLSISPDIR_pnnl_B2_P2	CPTAC_Batch2_Exp1_Peptide02_77_S12_r3_2015Apr10_Gandalf.raw	PeptideAtlas	PASS00947	http://www.peptideatlas.org/PASS/PASS00947	ADCY9_HUMAN
VIPQHQLSISPDIR	Response curve	ADCY9_HUMAN_VIPQHQLSISPDIR_pnnl_B2_P2	CPTAC_Batch2_Exp1_Peptide02_77_S12_r4_2015Apr10_Gandalf.raw	PeptideAtlas	PASS00947	http://www.peptideatlas.org/PASS/PASS00947	ADCY9_HUMAN
VIPQHQLSISPDIR	Response curve	ADCY9_HUMAN_VIPQHQLSISPDIR_pnnl_B2_P2	CPTAC_Batch2_Exp1_Peptide02_77_S13_r1_2015Apr10_Gandalf.raw	PeptideAtlas	PASS00947	http://www.peptideatlas.org/PASS/PASS00947	ADCY9_HUMAN
VIPQHQLSISPDIR	Response curve	ADCY9_HUMAN_VIPQHQLSISPDIR_pnnl_B2_P2	CPTAC_Batch2_Exp1_Peptide02_77_S13_r3_2015Apr10_Gandalf.raw	PeptideAtlas	PASS00947	http://www.peptideatlas.org/PASS/PASS00947	ADCY9_HUMAN
VIPQHQLSISPDIR	Response curve	ADCY9_HUMAN_VIPQHQLSISPDIR_pnnl_B2_P2	CPTAC_Batch2_Exp1_Peptide02_77_S13_r4_2015Apr10_Gandalf.raw	PeptideAtlas	PASS00947	http://www.peptideatlas.org/PASS/PASS00947	ADCY9_HUMAN
ELVPPDTLHSLPK	Response curve	ARHG1_HUMAN_ELVPPDTLHSLPK_pnnl_B2_P04	CPTAC_Batch2_Exp1_16Pep_S0_r1_2015Apr28_Gandalf.raw	PeptideAtlas	PASS00947	http://www.peptideatlas.org/PASS/PASS00947	ARHG1_HUMAN
ELVPPDTLHSLPK	Response curve	ARHG1_HUMAN_ELVPPDTLHSLPK_pnnl_B2_P04	CPTAC_Batch2_Exp1_16Pep_S0_r4_2015Apr28_Gandalf.raw	PeptideAtlas	PASS00947	http://www.peptideatlas.org/PASS/PASS00947	ARHG1_HUMAN
ELVPPDTLHSLPK	Response curve	ARHG1_HUMAN_ELVPPDTLHSLPK_pnnl_B2_P04	CPTAC_Batch2_Exp1_16Pep_S0_r5_2015Apr28_Gandalf.raw	PeptideAtlas	PASS00947	http://www.peptideatlas.org/PASS/PASS00947	ARHG1_HUMAN
ELVPPDTLHSLPK	Response curve	ARHG1_HUMAN_ELVPPDTLHSLPK_pnnl_B2_P04	CPTAC_Batch2_Exp1_16Pep_S0_r6_2015Apr28_Gandalf.raw	PeptideAtlas	PASS00947	http://www.peptideatlas.org/PASS/PASS00947	ARHG1_HUMAN
ELVPPDTLHSLPK	Response curve	ARHG1_HUMAN_ELVPPDTLHSLPK_pnnl_B2_P04	CPTAC_Batch2_Exp1_16Pep_S0_r7_2015Apr28_Gandalf.raw	PeptideAtlas	PASS00947	http://www.peptideatlas.org/PASS/PASS00947	ARHG1_HUMAN
ELVPPDTLHSLPK	Response curve	ARHG1_HUMAN_ELVPPDTLHSLPK_pnnl_B2_P04	CPTAC_Batch2_Exp1_16Pep_S0_r8_2015Apr28_Gandalf.raw	PeptideAtlas	PASS00947	http://www.peptideatlas.org/PASS/PASS00947	ARHG1_HUMAN
ELVPPDTLHSLPK	Response curve	ARHG1_HUMAN_ELVPPDTLHSLPK_pnnl_B2_P04	CPTAC_Batch2_Exp1_16Pep_S0_r9_2015Apr28_Gandalf.raw	PeptideAtlas	PASS00947	http://www.peptideatlas.org/PASS/PASS00947	ARHG1_HUMAN
ELVPPDTLHSLPK	Response curve	ARHG1_HUMAN_ELVPPDTLHSLPK_pnnl_B2_P04	CPTAC_Batch2_Exp1_16Pep_S0_r10_2015Apr28_Gandalf.raw	PeptideAtlas	PASS00947	http://www.peptideatlas.org/PASS/PASS00947	ARHG1_HUMAN
ELVPPDTLHSLPK	Response curve	ARHG1_HUMAN_ELVPPDTLHSLPK_pnnl_B2_P04	CPTAC_Batch2_Exp1_16Pep_S0_r11_2015Apr28_Gandalf.raw	PeptideAtlas	PASS00947	http://www.peptideatlas.org/PASS/PASS00947	ARHG1_HUMAN
ELVPPDTLHSLPK	Response curve	ARHG1_HUMAN_ELVPPDTLHSLPK_pnnl_B2_P04	CPTAC_Batch2_Exp1_16Pep_S1_r1_2015Apr28_Gandalf.raw	PeptideAtlas	PASS00947	http://www.peptideatlas.org/PASS/PASS00947	ARHG1_HUMAN
ELVPPDTLHSLPK	Response curve	ARHG1_HUMAN_ELVPPDTLHSLPK_pnnl_B2_P04	CPTAC_Batch2_Exp1_16Pep_S1_r2_2015Apr28_Gandalf.raw	PeptideAtlas	PASS00947	http://www.peptideatlas.org/PASS/PASS00947	ARHG1_HUMAN
ELVPPDTLHSLPK	Response curve	ARHG1_HUMAN_ELVPPDTLHSLPK_pnnl_B2_P04	CPTAC_Batch2_Exp1_16Pep_S1_r4_2015Apr28_Gandalf.raw	PeptideAtlas	PASS00947	http://www.peptideatlas.org/PASS/PASS00947	ARHG1_HUMAN
ELVPPDTLHSLPK	Response curve	ARHG1_HUMAN_ELVPPDTLHSLPK_pnnl_B2_P04	CPTAC_Batch2_Exp1_16Pep_S2_r1_2015Apr28_Gandalf.raw	PeptideAtlas	PASS00947	http://www.peptideatlas.org/PASS/PASS00947	ARHG1_HUMAN
ELVPPDTLHSLPK	Response curve	ARHG1_HUMAN_ELVPPDTLHSLPK_pnnl_B2_P04	CPTAC_Batch2_Exp1_16Pep_S2_r2_2015Apr28_Gandalf.raw	PeptideAtlas	PASS00947	http://www.peptideatlas.org/PASS/PASS00947	ARHG1_HUMAN
ELVPPDTLHSLPK	Response curve	ARHG1_HUMAN_ELVPPDTLHSLPK_pnnl_B2_P04	CPTAC_Batch2_Exp1_16Pep_S2_r3_2015Apr28_Gandalf.raw	PeptideAtlas	PASS00947	http://www.peptideatlas.org/PASS/PASS00947	ARHG1_HUMAN
ELVPPDTLHSLPK	Response curve	ARHG1_HUMAN_ELVPPDTLHSLPK_pnnl_B2_P04	CPTAC_Batch2_Exp1_16Pep_S3_r2_2015Apr28_Gandalf.raw	PeptideAtlas	PASS00947	http://www.peptideatlas.org/PASS/PASS00947	ARHG1_HUMAN
ELVPPDTLHSLPK	Response curve	ARHG1_HUMAN_ELVPPDTLHSLPK_pnnl_B2_P04	CPTAC_Batch2_Exp1_16Pep_S3_r3_2015Apr28_Gandalf.raw	PeptideAtlas	PASS00947	http://www.peptideatlas.org/PASS/PASS00947	ARHG1_HUMAN
ELVPPDTLHSLPK	Response curve	ARHG1_HUMAN_ELVPPDTLHSLPK_pnnl_B2_P04	CPTAC_Batch2_Exp1_16Pep_S3_r4_2015Apr28_Gandalf.raw	PeptideAtlas	PASS00947	http://www.peptideatlas.org/PASS/PASS00947	ARHG1_HUMAN
ELVPPDTLHSLPK	Response curve	ARHG1_HUMAN_ELVPPDTLHSLPK_pnnl_B2_P04	CPTAC_Batch2_Exp1_16Pep_S4_r1_2015Apr28_Gandalf.raw	PeptideAtlas	PASS00947	http://www.peptideatlas.org/PASS/PASS00947	ARHG1_HUMAN
ELVPPDTLHSLPK	Response curve	ARHG1_HUMAN_ELVPPDTLHSLPK_pnnl_B2_P04	CPTAC_Batch2_Exp1_16Pep_S4_r2_2015Apr28_Gandalf.raw	PeptideAtlas	PASS00947	http://www.peptideatlas.org/PASS/PASS00947	ARHG1_HUMAN
ELVPPDTLHSLPK	Response curve	ARHG1_HUMAN_ELVPPDTLHSLPK_pnnl_B2_P04	CPTAC_Batch2_Exp1_16Pep_S4_r3_2015Apr28_Gandalf.raw	PeptideAtlas	PASS00947	http://www.peptideatlas.org/PASS/PASS00947	ARHG1_HUMAN
ELVPPDTLHSLPK	Response curve	ARHG1_HUMAN_ELVPPDTLHSLPK_pnnl_B2_P04	CPTAC_Batch2_Exp1_16Pep_S5_r1_2015Apr28_Gandalf.raw	PeptideAtlas	PASS00947	http://www.peptideatlas.org/PASS/PASS00947	ARHG1_HUMAN
ELVPPDTLHSLPK	Response curve	ARHG1_HUMAN_ELVPPDTLHSLPK_pnnl_B2_P04	CPTAC_Batch2_Exp1_16Pep_S5_r3_2015Apr28_Gandalf.raw	PeptideAtlas	PASS00947	http://www.peptideatlas.org/PASS/PASS00947	ARHG1_HUMAN
ELVPPDTLHSLPK	Response curve	ARHG1_HUMAN_ELVPPDTLHSLPK_pnnl_B2_P04	CPTAC_Batch2_Exp1_16Pep_S5_r4_2015Apr28_Gandalf.raw	PeptideAtlas	PASS00947	http://www.peptideatlas.org/PASS/PASS00947	ARHG1_HUMAN
ELVPPDTLHSLPK	Response curve	ARHG1_HUMAN_ELVPPDTLHSLPK_pnnl_B2_P04	CPTAC_Batch2_Exp1_16Pep_S6_r1_2015Apr28_Gandalf.raw	PeptideAtlas	PASS00947	http://www.peptideatlas.org/PASS/PASS00947	ARHG1_HUMAN
ELVPPDTLHSLPK	Response curve	ARHG1_HUMAN_ELVPPDTLHSLPK_pnnl_B2_P04	CPTAC_Batch2_Exp1_16Pep_S6_r2_2015Apr28_Gandalf.raw	PeptideAtlas	PASS00947	http://www.peptideatlas.org/PASS/PASS00947	ARHG1_HUMAN
ELVPPDTLHSLPK	Response curve	ARHG1_HUMAN_ELVPPDTLHSLPK_pnnl_B2_P04	CPTAC_Batch2_Exp1_16Pep_S6_r3_2015Apr28_Gandalf.raw	PeptideAtlas	PASS00947	http://www.peptideatlas.org/PASS/PASS00947	ARHG1_HUMAN
ELVPPDTLHSLPK	Response curve	ARHG1_HUMAN_ELVPPDTLHSLPK_pnnl_B2_P04	CPTAC_Batch2_Exp1_16Pep_S7_r2_2015Apr28_Gandalf.raw	PeptideAtlas	PASS00947	http://www.peptideatlas.org/PASS/PASS00947	ARHG1_HUMAN
ELVPPDTLHSLPK	Response curve	ARHG1_HUMAN_ELVPPDTLHSLPK_pnnl_B2_P04	CPTAC_Batch2_Exp1_16Pep_S7_r3_2015Apr28_Gandalf.raw	PeptideAtlas	PASS00947	http://www.peptideatlas.org/PASS/PASS00947	ARHG1_HUMAN
ELVPPDTLHSLPK	Response curve	ARHG1_HUMAN_ELVPPDTLHSLPK_pnnl_B2_P04	CPTAC_Batch2_Exp1_16Pep_S7_r4_2015Apr28_Gandalf.raw	PeptideAtlas	PASS00947	http://www.peptideatlas.org/PASS/PASS00947	ARHG1_HUMAN
ELVPPDTLHSLPK	Response curve	ARHG1_HUMAN_ELVPPDTLHSLPK_pnnl_B2_P04	CPTAC_Batch2_Exp1_16Pep_S8_r1_2015Apr28_Gandalf.raw		PASS00947	http://www.peptideatlas.org/PASS/PASS00947	ARHG1_HUMAN
ELVPPDTLHSLPK	Response curve	ARHG1_HUMAN_ELVPPDTLHSLPK_pnnl_B2_P04	CPTAC_Batch2_Exp1_16Pep_S8_r2_2015Apr28_Gandalf.raw		PASS00947	http://www.peptideatlas.org/PASS/PASS00947	ARHG1_HUMAN
ELVPPDTLHSLPK	Response curve	ARHG1_HUMAN_ELVPPDTLHSLPK_pnnl_B2_P04	CPTAC_Batch2_Exp1_16Pep_S8_r3_2015Apr28_Gandalf.raw		PASS00947	http://www.peptideatlas.org/PASS/PASS00947	ARHG1_HUMAN
ELVPPDTLHSLPK	Response curve	ARHG1_HUMAN_ELVPPDTLHSLPK_pnnl_B2_P04	CPTAC_Batch2_Exp1_16Pep_S9_r1_2015Apr28_Gandalf.raw		PASS00947	http://www.peptideatlas.org/PASS/PASS00947	ARHG1_HUMAN
ELVPPDTLHSLPK	Response curve	ARHG1_HUMAN_ELVPPDTLHSLPK_pnnl_B2_P04	CPTAC_Batch2_Exp1_16Pep_S9_r2_2015Apr28_Gandalf.raw		PASS00947	http://www.peptideatlas.org/PASS/PASS00947	ARHG1_HUMAN
ELVPPDTLHSLPK	Response curve	ARHG1_HUMAN_ELVPPDTLHSLPK_pnnl_B2_P04	CPTAC_Batch2_Exp1_16Pep_S9_r4_2015Apr28_Gandalf.raw		PASS00947	http://www.peptideatlas.org/PASS/PASS00947	ARHG1_HUMAN
ELVPPDTLHSLPK	Response curve	ARHG1_HUMAN_ELVPPDTLHSLPK_pnnl_B2_P04	CPTAC_Batch2_Exp1_16Pep_S10_r2_2015Apr28_Gandalf.raw		PASS00947	http://www.peptideatlas.org/PASS/PASS00947	ARHG1_HUMAN
ELVPPDTLHSLPK	Response curve	ARHG1_HUMAN_ELVPPDTLHSLPK_pnnl_B2_P04	CPTAC_Batch2_Exp1_16Pep_S10_r3_2015Apr28_Gandalf.raw		PASS00947	http://www.peptideatlas.org/PASS/PASS00947	ARHG1_HUMAN
ELVPPDTLHSLPK	Response curve	ARHG1_HUMAN_ELVPPDTLHSLPK_pnnl_B2_P04	CPTAC_Batch2_Exp1_16Pep_S10_r4_2015Apr28_Gandalf.raw		PASS00947	http://www.peptideatlas.org/PASS/PASS00947	ARHG1_HUMAN
ELVPPDTLHSLPK	Response curve	ARHG1_HUMAN_ELVPPDTLHSLPK_pnnl_B2_P04	CPTAC_Batch2_Exp1_16Pep_Group2_S11_r2_2015Apr28_Gandalf.raw		PASS00947	http://www.peptideatlas.org/PASS/PASS00947	ARHG1_HUMAN
ELVPPDTLHSLPK	Response curve	ARHG1_HUMAN_ELVPPDTLHSLPK_pnnl_B2_P04	CPTAC_Batch2_Exp1_16Pep_Group2_S11_r3_2015Apr28_Gandalf.raw		PASS00947	http://www.peptideatlas.org/PASS/PASS00947	ARHG1_HUMAN
ELVPPDTLHSLPK	Response curve	ARHG1_HUMAN_ELVPPDTLHSLPK_pnnl_B2_P04	CPTAC_Batch2_Exp1_16Pep_Group2_S11_r4_2015Apr28_Gandalf.raw		PASS00947	http://www.peptideatlas.org/PASS/PASS00947	ARHG1_HUMAN
ELVPPDTLHSLPK	Response curve	ARHG1_HUMAN_ELVPPDTLHSLPK_pnnl_B2_P04	CPTAC_Batch2_Exp1_Pep04_41_S12_r1_2015Apr28_Gandalf.raw		PASS00947	http://www.peptideatlas.org/PASS/PASS00947	ARHG1_HUMAN
ELVPPDTLHSLPK	Response curve	ARHG1_HUMAN_ELVPPDTLHSLPK_pnnl_B2_P04	CPTAC_Batch2_Exp1_Pep04_41_S12_r3_2015Apr28_Gandalf.raw		PASS00947	http://www.peptideatlas.org/PASS/PASS00947	ARHG1_HUMAN
ELVPPDTLHSLPK	Response curve	ARHG1_HUMAN_ELVPPDTLHSLPK_pnnl_B2_P04	CPTAC_Batch2_Exp1_Pep04_41_S12_r4_2015Apr28_Gandalf.raw		PASS00947	http://www.peptideatlas.org/PASS/PASS00947	ARHG1_HUMAN
ELVPPDTLHSLPK	Response curve	ARHG1_HUMAN_ELVPPDTLHSLPK_pnnl_B2_P04	CPTAC_Batch2_Exp1_Pep04_41_S13_r1_2015Apr28_Gandalf.raw		PASS00947	http://www.peptideatlas.org/PASS/PASS00947	ARHG1_HUMAN
ELVPPDTLHSLPK	Response curve	ARHG1_HUMAN_ELVPPDTLHSLPK_pnnl_B2_P04	CPTAC_Batch2_Exp1_Pep04_41_S13_r2_2015Apr28_Gandalf.raw		PASS00947	http://www.peptideatlas.org/PASS/PASS00947	ARHG1_HUMAN
ELVPPDTLHSLPK	Response curve	ARHG1_HUMAN_ELVPPDTLHSLPK_pnnl_B2_P04	CPTAC_Batch2_Exp1_Pep04_41_S13_r3_2015Apr28_Gandalf.raw		PASS00947	http://www.peptideatlas.org/PASS/PASS00947	ARHG1_HUMAN
LPLAQVSAHPWVR	Response curve	AURKB_HUMAN_LPLAQVSAHPWVR_pnnl_B2_P06_20160511	CPTAC_Batch2_Exp1_16Pep_S0_r1_2015Apr28_Gandalf.raw		PASS00947	http://www.peptideatlas.org/PASS/PASS00947	AURKB_HUMAN
LPLAQVSAHPWVR	Response curve	AURKB_HUMAN_LPLAQVSAHPWVR_pnnl_B2_P06_20160511	CPTAC_Batch2_Exp1_16Pep_S0_r2_2015Apr28_Gandalf.raw		PASS00947	http://www.peptideatlas.org/PASS/PASS00947	AURKB_HUMAN
LPLAQVSAHPWVR	Response curve	AURKB_HUMAN_LPLAQVSAHPWVR_pnnl_B2_P06_20160511	CPTAC_Batch2_Exp1_16Pep_S0_r3_2015Apr28_Gandalf.raw		PASS00947	http://www.peptideatlas.org/PASS/PASS00947	AURKB_HUMAN
LPLAQVSAHPWVR	Response curve	AURKB_HUMAN_LPLAQVSAHPWVR_pnnl_B2_P06_20160511	CPTAC_Batch2_Exp1_16Pep_S0_r4_2015Apr28_Gandalf.raw		PASS00947	http://www.peptideatlas.org/PASS/PASS00947	AURKB_HUMAN
LPLAQVSAHPWVR	Response curve	AURKB_HUMAN_LPLAQVSAHPWVR_pnnl_B2_P06_20160511	CPTAC_Batch2_Exp1_16Pep_S0_r5_2015Apr28_Gandalf.raw		PASS00947	http://www.peptideatlas.org/PASS/PASS00947	AURKB_HUMAN
LPLAQVSAHPWVR	Response curve	AURKB_HUMAN_LPLAQVSAHPWVR_pnnl_B2_P06_20160511	CPTAC_Batch2_Exp1_16Pep_S0_r6_2015Apr28_Gandalf.raw		PASS00947	http://www.peptideatlas.org/PASS/PASS00947	AURKB_HUMAN
LPLAQVSAHPWVR	Response curve	AURKB_HUMAN_LPLAQVSAHPWVR_pnnl_B2_P06_20160511	CPTAC_Batch2_Exp1_16Pep_S0_r7_2015Apr28_Gandalf.raw		PASS00947	http://www.peptideatlas.org/PASS/PASS00947	AURKB_HUMAN
LPLAQVSAHPWVR	Response curve	AURKB_HUMAN_LPLAQVSAHPWVR_pnnl_B2_P06_20160511	CPTAC_Batch2_Exp1_16Pep_S0_r8_2015Apr28_Gandalf.raw		PASS00947	http://www.peptideatlas.org/PASS/PASS00947	AURKB_HUMAN
LPLAQVSAHPWVR	Response curve	AURKB_HUMAN_LPLAQVSAHPWVR_pnnl_B2_P06_20160511	CPTAC_Batch2_Exp1_16Pep_S0_r9_2015Apr28_Gandalf.raw		PASS00947	http://www.peptideatlas.org/PASS/PASS00947	AURKB_HUMAN
LPLAQVSAHPWVR	Response curve	AURKB_HUMAN_LPLAQVSAHPWVR_pnnl_B2_P06_20160511	CPTAC_Batch2_Exp1_16Pep_S0_r10_2015Apr28_Gandalf.raw		PASS00947	http://www.peptideatlas.org/PASS/PASS00947	AURKB_HUMAN
LPLAQVSAHPWVR	Response curve	AURKB_HUMAN_LPLAQVSAHPWVR_pnnl_B2_P06_20160511	CPTAC_Batch2_Exp1_16Pep_S0_r11_2015Apr28_Gandalf.raw		PASS00947	http://www.peptideatlas.org/PASS/PASS00947	AURKB_HUMAN
LPLAQVSAHPWVR	Response curve	AURKB_HUMAN_LPLAQVSAHPWVR_pnnl_B2_P06_20160511	CPTAC_Batch2_Exp1_16Pep_S1_r2_2015Apr28_Gandalf.raw		PASS00947	http://www.peptideatlas.org/PASS/PASS00947	AURKB_HUMAN
LPLAQVSAHPWVR	Response curve	AURKB_HUMAN_LPLAQVSAHPWVR_pnnl_B2_P06_20160511	CPTAC_Batch2_Exp1_16Pep_S1_r3_2015Apr28_Gandalf.raw		PASS00947	http://www.peptideatlas.org/PASS/PASS00947	AURKB_HUMAN
LPLAQVSAHPWVR	Response curve	AURKB_HUMAN_LPLAQVSAHPWVR_pnnl_B2_P06_20160511	CPTAC_Batch2_Exp1_16Pep_S1_r4_2015Apr28_Gandalf.raw		PASS00947	http://www.peptideatlas.org/PASS/PASS00947	AURKB_HUMAN
LPLAQVSAHPWVR	Response curve	AURKB_HUMAN_LPLAQVSAHPWVR_pnnl_B2_P06_20160511	CPTAC_Batch2_Exp1_16Pep_S2_r1_2015Apr28_Gandalf.raw		PASS00947	http://www.peptideatlas.org/PASS/PASS00947	AURKB_HUMAN
LPLAQVSAHPWVR	Response curve	AURKB_HUMAN_LPLAQVSAHPWVR_pnnl_B2_P06_20160511	CPTAC_Batch2_Exp1_16Pep_S2_r2_2015Apr28_Gandalf.raw		PASS00947	http://www.peptideatlas.org/PASS/PASS00947	AURKB_HUMAN
LPLAQVSAHPWVR	Response curve	AURKB_HUMAN_LPLAQVSAHPWVR_pnnl_B2_P06_20160511	CPTAC_Batch2_Exp1_16Pep_S2_r3_2015Apr28_Gandalf.raw		PASS00947	http://www.peptideatlas.org/PASS/PASS00947	AURKB_HUMAN
LPLAQVSAHPWVR	Response curve	AURKB_HUMAN_LPLAQVSAHPWVR_pnnl_B2_P06_20160511	CPTAC_Batch2_Exp1_16Pep_S3_r1_2015Apr28_Gandalf.raw		PASS00947	http://www.peptideatlas.org/PASS/PASS00947	AURKB_HUMAN
LPLAQVSAHPWVR	Response curve	AURKB_HUMAN_LPLAQVSAHPWVR_pnnl_B2_P06_20160511	CPTAC_Batch2_Exp1_16Pep_S3_r2_2015Apr28_Gandalf.raw		PASS00947	http://www.peptideatlas.org/PASS/PASS00947	AURKB_HUMAN
LPLAQVSAHPWVR	Response curve	AURKB_HUMAN_LPLAQVSAHPWVR_pnnl_B2_P06_20160511	CPTAC_Batch2_Exp1_16Pep_S3_r4_2015Apr28_Gandalf.raw		PASS00947	http://www.peptideatlas.org/PASS/PASS00947	AURKB_HUMAN
LPLAQVSAHPWVR	Response curve	AURKB_HUMAN_LPLAQVSAHPWVR_pnnl_B2_P06_20160511	CPTAC_Batch2_Exp1_16Pep_S4_r1_2015Apr28_Gandalf.raw		PASS00947	http://www.peptideatlas.org/PASS/PASS00947	AURKB_HUMAN
LPLAQVSAHPWVR	Response curve	AURKB_HUMAN_LPLAQVSAHPWVR_pnnl_B2_P06_20160511	CPTAC_Batch2_Exp1_16Pep_S4_r2_2015Apr28_Gandalf.raw		PASS00947	http://www.peptideatlas.org/PASS/PASS00947	AURKB_HUMAN
LPLAQVSAHPWVR	Response curve	AURKB_HUMAN_LPLAQVSAHPWVR_pnnl_B2_P06_20160511	CPTAC_Batch2_Exp1_16Pep_S4_r3_2015Apr28_Gandalf.raw		PASS00947	http://www.peptideatlas.org/PASS/PASS00947	AURKB_HUMAN
LPLAQVSAHPWVR	Response curve	AURKB_HUMAN_LPLAQVSAHPWVR_pnnl_B2_P06_20160511	CPTAC_Batch2_Exp1_16Pep_S5_r1_2015Apr28_Gandalf.raw		PASS00947	http://www.peptideatlas.org/PASS/PASS00947	AURKB_HUMAN
LPLAQVSAHPWVR	Response curve	AURKB_HUMAN_LPLAQVSAHPWVR_pnnl_B2_P06_20160511	CPTAC_Batch2_Exp1_16Pep_S5_r2_2015Apr28_Gandalf.raw		PASS00947	http://www.peptideatlas.org/PASS/PASS00947	AURKB_HUMAN
LPLAQVSAHPWVR	Response curve	AURKB_HUMAN_LPLAQVSAHPWVR_pnnl_B2_P06_20160511	CPTAC_Batch2_Exp1_16Pep_S5_r3_2015Apr28_Gandalf.raw		PASS00947	http://www.peptideatlas.org/PASS/PASS00947	AURKB_HUMAN
LPLAQVSAHPWVR	Response curve	AURKB_HUMAN_LPLAQVSAHPWVR_pnnl_B2_P06_20160511	CPTAC_Batch2_Exp1_16Pep_S6_r1_2015Apr28_Gandalf.raw		PASS00947	http://www.peptideatlas.org/PASS/PASS00947	AURKB_HUMAN
LPLAQVSAHPWVR	Response curve	AURKB_HUMAN_LPLAQVSAHPWVR_pnnl_B2_P06_20160511	CPTAC_Batch2_Exp1_16Pep_S6_r2_2015Apr28_Gandalf.raw		PASS00947	http://www.peptideatlas.org/PASS/PASS00947	AURKB_HUMAN
LPLAQVSAHPWVR	Response curve	AURKB_HUMAN_LPLAQVSAHPWVR_pnnl_B2_P06_20160511	CPTAC_Batch2_Exp1_16Pep_S6_r3_2015Apr28_Gandalf.raw		PASS00947	http://www.peptideatlas.org/PASS/PASS00947	AURKB_HUMAN
LPLAQVSAHPWVR	Response curve	AURKB_HUMAN_LPLAQVSAHPWVR_pnnl_B2_P06_20160511	CPTAC_Batch2_Exp1_16Pep_S7_r1_2015Apr28_Gandalf.raw		PASS00947	http://www.peptideatlas.org/PASS/PASS00947	AURKB_HUMAN
LPLAQVSAHPWVR	Response curve	AURKB_HUMAN_LPLAQVSAHPWVR_pnnl_B2_P06_20160511	CPTAC_Batch2_Exp1_16Pep_S7_r2_2015Apr28_Gandalf.raw		PASS00947	http://www.peptideatlas.org/PASS/PASS00947	AURKB_HUMAN
LPLAQVSAHPWVR	Response curve	AURKB_HUMAN_LPLAQVSAHPWVR_pnnl_B2_P06_20160511	CPTAC_Batch2_Exp1_16Pep_S7_r3_2015Apr28_Gandalf.raw		PASS00947	http://www.peptideatlas.org/PASS/PASS00947	AURKB_HUMAN
LPLAQVSAHPWVR	Response curve	AURKB_HUMAN_LPLAQVSAHPWVR_pnnl_B2_P06_20160511	CPTAC_Batch2_Exp1_16Pep_S8_r1_2015Apr28_Gandalf.raw		PASS00947	http://www.peptideatlas.org/PASS/PASS00947	AURKB_HUMAN
LPLAQVSAHPWVR	Response curve	AURKB_HUMAN_LPLAQVSAHPWVR_pnnl_B2_P06_20160511	CPTAC_Batch2_Exp1_16Pep_S8_r2_2015Apr28_Gandalf.raw		PASS00947	http://www.peptideatlas.org/PASS/PASS00947	AURKB_HUMAN
LPLAQVSAHPWVR	Response curve	AURKB_HUMAN_LPLAQVSAHPWVR_pnnl_B2_P06_20160511	CPTAC_Batch2_Exp1_16Pep_S8_r3_2015Apr28_Gandalf.raw		PASS00947	http://www.peptideatlas.org/PASS/PASS00947	AURKB_HUMAN
LPLAQVSAHPWVR	Response curve	AURKB_HUMAN_LPLAQVSAHPWVR_pnnl_B2_P06_20160511	CPTAC_Batch2_Exp1_16Pep_S9_r1_2015Apr28_Gandalf.raw		PASS00947	http://www.peptideatlas.org/PASS/PASS00947	AURKB_HUMAN
LPLAQVSAHPWVR	Response curve	AURKB_HUMAN_LPLAQVSAHPWVR_pnnl_B2_P06_20160511	CPTAC_Batch2_Exp1_16Pep_S9_r2_2015Apr28_Gandalf.raw		PASS00947	http://www.peptideatlas.org/PASS/PASS00947	AURKB_HUMAN
LPLAQVSAHPWVR	Response curve	AURKB_HUMAN_LPLAQVSAHPWVR_pnnl_B2_P06_20160511	CPTAC_Batch2_Exp1_16Pep_S9_r3_2015Apr28_Gandalf.raw		PASS00947	http://www.peptideatlas.org/PASS/PASS00947	AURKB_HUMAN
LPLAQVSAHPWVR	Response curve	AURKB_HUMAN_LPLAQVSAHPWVR_pnnl_B2_P06_20160511	CPTAC_Batch2_Exp1_16Pep_S10_r1_2015Apr28_Gandalf.raw		PASS00947	http://www.peptideatlas.org/PASS/PASS00947	AURKB_HUMAN
LPLAQVSAHPWVR	Response curve	AURKB_HUMAN_LPLAQVSAHPWVR_pnnl_B2_P06_20160511	CPTAC_Batch2_Exp1_16Pep_S10_r2_2015Apr28_Gandalf.raw		PASS00947	http://www.peptideatlas.org/PASS/PASS00947	AURKB_HUMAN
LPLAQVSAHPWVR	Response curve	AURKB_HUMAN_LPLAQVSAHPWVR_pnnl_B2_P06_20160511	CPTAC_Batch2_Exp1_16Pep_S10_r3_2015Apr28_Gandalf.raw		PASS00947	http://www.peptideatlas.org/PASS/PASS00947	AURKB_HUMAN
LPLAQVSAHPWVR	Response curve	AURKB_HUMAN_LPLAQVSAHPWVR_pnnl_B2_P06_20160511	CPTAC_Batch2_Exp1_16Pep_Group1_S11_r1_2015Apr28_Gandalf.raw		PASS00947	http://www.peptideatlas.org/PASS/PASS00947	AURKB_HUMAN
LPLAQVSAHPWVR	Response curve	AURKB_HUMAN_LPLAQVSAHPWVR_pnnl_B2_P06_20160511	CPTAC_Batch2_Exp1_16Pep_Group1_S11_r2_2015Apr28_Gandalf.raw		PASS00947	http://www.peptideatlas.org/PASS/PASS00947	AURKB_HUMAN
LPLAQVSAHPWVR	Response curve	AURKB_HUMAN_LPLAQVSAHPWVR_pnnl_B2_P06_20160511	CPTAC_Batch2_Exp1_16Pep_Group1_S11_r3_2015Apr28_Gandalf.raw		PASS00947	http://www.peptideatlas.org/PASS/PASS00947	AURKB_HUMAN
LPLAQVSAHPWVR	Response curve	AURKB_HUMAN_LPLAQVSAHPWVR_pnnl_B2_P06_20160511	CPTAC_Batch2_Exp1_Pep06_95_S12_r1_2015Apr28_Gandalf.raw		PASS00947	http://www.peptideatlas.org/PASS/PASS00947	AURKB_HUMAN
LPLAQVSAHPWVR	Response curve	AURKB_HUMAN_LPLAQVSAHPWVR_pnnl_B2_P06_20160511	CPTAC_Batch2_Exp1_Pep06_95_S12_r2_2015Apr28_Gandalf.raw		PASS00947	http://www.peptideatlas.org/PASS/PASS00947	AURKB_HUMAN
LPLAQVSAHPWVR	Response curve	AURKB_HUMAN_LPLAQVSAHPWVR_pnnl_B2_P06_20160511	CPTAC_Batch2_Exp1_Pep06_95_S12_r3_2015Apr28_Gandalf.raw		PASS00947	http://www.peptideatlas.org/PASS/PASS00947	AURKB_HUMAN
SNVQPTAAPGQK	Response curve	AURKB_HUMAN_SNVQPTAAPGQK_pnnl_B2_P5_20160517	CPTAC_Batch2_Exp1_65Hvy_S0_r1_2015Mar14_Gandalf.raw		PASS00947	http://www.peptideatlas.org/PASS/PASS00947	AURKB_HUMAN
SNVQPTAAPGQK	Response curve	AURKB_HUMAN_SNVQPTAAPGQK_pnnl_B2_P5_20160517	CPTAC_Batch2_Exp1_65Hvy_S0_r2_2015Mar14_Gandalf.raw		PASS00947	http://www.peptideatlas.org/PASS/PASS00947	AURKB_HUMAN
SNVQPTAAPGQK	Response curve	AURKB_HUMAN_SNVQPTAAPGQK_pnnl_B2_P5_20160517	CPTAC_Batch2_Exp1_65Hvy_S0_r3_2015Mar14_Gandalf.raw		PASS00947	http://www.peptideatlas.org/PASS/PASS00947	AURKB_HUMAN
SNVQPTAAPGQK	Response curve	AURKB_HUMAN_SNVQPTAAPGQK_pnnl_B2_P5_20160517	CPTAC_Batch2_Exp1_65Hvy_S0_r4_2015Mar14_Gandalf.raw		PASS00947	http://www.peptideatlas.org/PASS/PASS00947	AURKB_HUMAN
SNVQPTAAPGQK	Response curve	AURKB_HUMAN_SNVQPTAAPGQK_pnnl_B2_P5_20160517	CPTAC_Batch2_Exp1_65Hvy_S0_r5_2015Mar14_Gandalf.raw		PASS00947	http://www.peptideatlas.org/PASS/PASS00947	AURKB_HUMAN
SNVQPTAAPGQK	Response curve	AURKB_HUMAN_SNVQPTAAPGQK_pnnl_B2_P5_20160517	CPTAC_Batch2_Exp1_65Hvy_S0_r6_2015Mar14_Gandalf.raw		PASS00947	http://www.peptideatlas.org/PASS/PASS00947	AURKB_HUMAN
SNVQPTAAPGQK	Response curve	AURKB_HUMAN_SNVQPTAAPGQK_pnnl_B2_P5_20160517	CPTAC_Batch2_Exp1_65Hvy_S0_r7_2015Mar14_Gandalf.raw		PASS00947	http://www.peptideatlas.org/PASS/PASS00947	AURKB_HUMAN
SNVQPTAAPGQK	Response curve	AURKB_HUMAN_SNVQPTAAPGQK_pnnl_B2_P5_20160517	CPTAC_Batch2_Exp1_65Hvy_S0_r8_2015Mar14_Gandalf.raw		PASS00947	http://www.peptideatlas.org/PASS/PASS00947	AURKB_HUMAN
SNVQPTAAPGQK	Response curve	AURKB_HUMAN_SNVQPTAAPGQK_pnnl_B2_P5_20160517	CPTAC_Batch2_Exp1_65Hvy_S0_r9_2015Mar14_Gandalf.raw		PASS00947	http://www.peptideatlas.org/PASS/PASS00947	AURKB_HUMAN
SNVQPTAAPGQK	Response curve	AURKB_HUMAN_SNVQPTAAPGQK_pnnl_B2_P5_20160517	CPTAC_Batch2_Exp1_65Hvy_S0_r10_2015Mar14_Gandalf.raw		PASS00947	http://www.peptideatlas.org/PASS/PASS00947	AURKB_HUMAN
SNVQPTAAPGQK	Response curve	AURKB_HUMAN_SNVQPTAAPGQK_pnnl_B2_P5_20160517	CPTAC_Batch2_Exp1_65Hvy_S0_r11_2015Mar14_Gandalf.raw		PASS00947	http://www.peptideatlas.org/PASS/PASS00947	AURKB_HUMAN
SNVQPTAAPGQK	Response curve	AURKB_HUMAN_SNVQPTAAPGQK_pnnl_B2_P5_20160517	CPTAC_Batch2_Exp1_65Hvy_S1_r1_2015Mar14_Gandalf.raw		PASS00947	http://www.peptideatlas.org/PASS/PASS00947	AURKB_HUMAN
SNVQPTAAPGQK	Response curve	AURKB_HUMAN_SNVQPTAAPGQK_pnnl_B2_P5_20160517	CPTAC_Batch2_Exp1_65Hvy_S1_r3_2015Mar14_Gandalf.raw		PASS00947	http://www.peptideatlas.org/PASS/PASS00947	AURKB_HUMAN
SNVQPTAAPGQK	Response curve	AURKB_HUMAN_SNVQPTAAPGQK_pnnl_B2_P5_20160517	CPTAC_Batch2_Exp1_65Hvy_S1_r4_2015Mar14_Gandalf.raw		PASS00947	http://www.peptideatlas.org/PASS/PASS00947	AURKB_HUMAN
SNVQPTAAPGQK	Response curve	AURKB_HUMAN_SNVQPTAAPGQK_pnnl_B2_P5_20160517	CPTAC_Batch2_Exp1_65Hvy_S2_r1_2015Mar14_Gandalf.raw		PASS00947	http://www.peptideatlas.org/PASS/PASS00947	AURKB_HUMAN
SNVQPTAAPGQK	Response curve	AURKB_HUMAN_SNVQPTAAPGQK_pnnl_B2_P5_20160517	CPTAC_Batch2_Exp1_65Hvy_S2_r2_2015Mar14_Gandalf.raw		PASS00947	http://www.peptideatlas.org/PASS/PASS00947	AURKB_HUMAN
SNVQPTAAPGQK	Response curve	AURKB_HUMAN_SNVQPTAAPGQK_pnnl_B2_P5_20160517	CPTAC_Batch2_Exp1_65Hvy_S2_r4_2015Mar14_Gandalf.raw		PASS00947	http://www.peptideatlas.org/PASS/PASS00947	AURKB_HUMAN
SNVQPTAAPGQK	Response curve	AURKB_HUMAN_SNVQPTAAPGQK_pnnl_B2_P5_20160517	CPTAC_Batch2_Exp1_65Hvy_S3_r2_2015Mar14_Gandalf.raw		PASS00947	http://www.peptideatlas.org/PASS/PASS00947	AURKB_HUMAN
SNVQPTAAPGQK	Response curve	AURKB_HUMAN_SNVQPTAAPGQK_pnnl_B2_P5_20160517	CPTAC_Batch2_Exp1_65Hvy_S3_r3_2015Mar14_Gandalf.raw		PASS00947	http://www.peptideatlas.org/PASS/PASS00947	AURKB_HUMAN
SNVQPTAAPGQK	Response curve	AURKB_HUMAN_SNVQPTAAPGQK_pnnl_B2_P5_20160517	CPTAC_Batch2_Exp1_65Hvy_S3_r4_2015Mar14_Gandalf.raw		PASS00947	http://www.peptideatlas.org/PASS/PASS00947	AURKB_HUMAN
SNVQPTAAPGQK	Response curve	AURKB_HUMAN_SNVQPTAAPGQK_pnnl_B2_P5_20160517	CPTAC_Batch2_Exp1_65Hvy_S4_r1_2015Mar14_Gandalf.raw		PASS00947	http://www.peptideatlas.org/PASS/PASS00947	AURKB_HUMAN
SNVQPTAAPGQK	Response curve	AURKB_HUMAN_SNVQPTAAPGQK_pnnl_B2_P5_20160517	CPTAC_Batch2_Exp1_65Hvy_S4_r2_2015Mar14_Gandalf.raw		PASS00947	http://www.peptideatlas.org/PASS/PASS00947	AURKB_HUMAN
SNVQPTAAPGQK	Response curve	AURKB_HUMAN_SNVQPTAAPGQK_pnnl_B2_P5_20160517	CPTAC_Batch2_Exp1_65Hvy_S4_r3_2015Mar14_Gandalf.raw		PASS00947	http://www.peptideatlas.org/PASS/PASS00947	AURKB_HUMAN
SNVQPTAAPGQK	Response curve	AURKB_HUMAN_SNVQPTAAPGQK_pnnl_B2_P5_20160517	CPTAC_Batch2_Exp1_65Hvy_S5_r1_2015Mar14_Gandalf.raw		PASS00947	http://www.peptideatlas.org/PASS/PASS00947	AURKB_HUMAN
SNVQPTAAPGQK	Response curve	AURKB_HUMAN_SNVQPTAAPGQK_pnnl_B2_P5_20160517	CPTAC_Batch2_Exp1_65Hvy_S5_r3_2015Mar14_Gandalf.raw		PASS00947	http://www.peptideatlas.org/PASS/PASS00947	AURKB_HUMAN
SNVQPTAAPGQK	Response curve	AURKB_HUMAN_SNVQPTAAPGQK_pnnl_B2_P5_20160517	CPTAC_Batch2_Exp1_65Hvy_S5_r4_2015Mar14_Gandalf.raw		PASS00947	http://www.peptideatlas.org/PASS/PASS00947	AURKB_HUMAN
SNVQPTAAPGQK	Response curve	AURKB_HUMAN_SNVQPTAAPGQK_pnnl_B2_P5_20160517	CPTAC_Batch2_Exp1_65Hvy_S6_r2_2015Mar14_Gandalf.raw		PASS00947	http://www.peptideatlas.org/PASS/PASS00947	AURKB_HUMAN
SNVQPTAAPGQK	Response curve	AURKB_HUMAN_SNVQPTAAPGQK_pnnl_B2_P5_20160517	CPTAC_Batch2_Exp1_65Hvy_S6_r3_2015Mar14_Gandalf.raw		PASS00947	http://www.peptideatlas.org/PASS/PASS00947	AURKB_HUMAN
SNVQPTAAPGQK	Response curve	AURKB_HUMAN_SNVQPTAAPGQK_pnnl_B2_P5_20160517	CPTAC_Batch2_Exp1_65Hvy_S6_r4_2015Mar14_Gandalf.raw		PASS00947	http://www.peptideatlas.org/PASS/PASS00947	AURKB_HUMAN
SNVQPTAAPGQK	Response curve	AURKB_HUMAN_SNVQPTAAPGQK_pnnl_B2_P5_20160517	CPTAC_Batch2_Exp1_65Hvy_S7_r1_2015Mar14_Gandalf.raw		PASS00947	http://www.peptideatlas.org/PASS/PASS00947	AURKB_HUMAN
SNVQPTAAPGQK	Response curve	AURKB_HUMAN_SNVQPTAAPGQK_pnnl_B2_P5_20160517	CPTAC_Batch2_Exp1_65Hvy_S7_r2_2015Mar14_Gandalf.raw		PASS00947	http://www.peptideatlas.org/PASS/PASS00947	AURKB_HUMAN
SNVQPTAAPGQK	Response curve	AURKB_HUMAN_SNVQPTAAPGQK_pnnl_B2_P5_20160517	CPTAC_Batch2_Exp1_65Hvy_S7_r3_2015Mar14_Gandalf.raw		PASS00947	http://www.peptideatlas.org/PASS/PASS00947	AURKB_HUMAN
SNVQPTAAPGQK	Response curve	AURKB_HUMAN_SNVQPTAAPGQK_pnnl_B2_P5_20160517	CPTAC_Batch2_Exp1_65Hvy_S8_r1_2015Mar14_Gandalf.raw		PASS00947	http://www.peptideatlas.org/PASS/PASS00947	AURKB_HUMAN
SNVQPTAAPGQK	Response curve	AURKB_HUMAN_SNVQPTAAPGQK_pnnl_B2_P5_20160517	CPTAC_Batch2_Exp1_65Hvy_S8_r3_2015Mar14_Gandalf.raw		PASS00947	http://www.peptideatlas.org/PASS/PASS00947	AURKB_HUMAN
SNVQPTAAPGQK	Response curve	AURKB_HUMAN_SNVQPTAAPGQK_pnnl_B2_P5_20160517	CPTAC_Batch2_Exp1_65Hvy_S8_r4_2015Mar14_Gandalf.raw		PASS00947	http://www.peptideatlas.org/PASS/PASS00947	AURKB_HUMAN
SNVQPTAAPGQK	Response curve	AURKB_HUMAN_SNVQPTAAPGQK_pnnl_B2_P5_20160517	CPTAC_Batch2_Exp1_10Hvy_S9_r1_2015Mar16_Gandalf.raw		PASS00947	http://www.peptideatlas.org/PASS/PASS00947	AURKB_HUMAN
SNVQPTAAPGQK	Response curve	AURKB_HUMAN_SNVQPTAAPGQK_pnnl_B2_P5_20160517	CPTAC_Batch2_Exp1_10Hvy_S9_r2_2015Mar16_Gandalf.raw		PASS00947	http://www.peptideatlas.org/PASS/PASS00947	AURKB_HUMAN
SNVQPTAAPGQK	Response curve	AURKB_HUMAN_SNVQPTAAPGQK_pnnl_B2_P5_20160517	CPTAC_Batch2_Exp1_10Hvy_S9_r4_2015Mar16_Gandalf.raw		PASS00947	http://www.peptideatlas.org/PASS/PASS00947	AURKB_HUMAN
SNVQPTAAPGQK	Response curve	AURKB_HUMAN_SNVQPTAAPGQK_pnnl_B2_P5_20160517	CPTAC_Batch2_Exp1_10Hvy_S10_r6_2015Mar14_Gandalf.raw		PASS00947	http://www.peptideatlas.org/PASS/PASS00947	AURKB_HUMAN
SNVQPTAAPGQK	Response curve	AURKB_HUMAN_SNVQPTAAPGQK_pnnl_B2_P5_20160517	CPTAC_Batch2_Exp1_10Hvy_S10_r7_2015Mar14_Gandalf.raw		PASS00947	http://www.peptideatlas.org/PASS/PASS00947	AURKB_HUMAN
SNVQPTAAPGQK	Response curve	AURKB_HUMAN_SNVQPTAAPGQK_pnnl_B2_P5_20160517	CPTAC_Batch2_Exp1_10Hvy_S10_r8_2015Mar14_Gandalf.raw		PASS00947	http://www.peptideatlas.org/PASS/PASS00947	AURKB_HUMAN
SNVQPTAAPGQK	Response curve	AURKB_HUMAN_SNVQPTAAPGQK_pnnl_B2_P5_20160517	CPTAC_Batch2_Exp1_10Hvy_S11_r2_2015Mar16_Gandalf.raw		PASS00947	http://www.peptideatlas.org/PASS/PASS00947	AURKB_HUMAN
SNVQPTAAPGQK	Response curve	AURKB_HUMAN_SNVQPTAAPGQK_pnnl_B2_P5_20160517	CPTAC_Batch2_Exp1_10Hvy_S11_r3_2015Mar16_Gandalf.raw		PASS00947	http://www.peptideatlas.org/PASS/PASS00947	AURKB_HUMAN
SNVQPTAAPGQK	Response curve	AURKB_HUMAN_SNVQPTAAPGQK_pnnl_B2_P5_20160517	CPTAC_Batch2_Exp1_10Hvy_S11_r4_2015Mar16_Gandalf.raw		PASS00947	http://www.peptideatlas.org/PASS/PASS00947	AURKB_HUMAN
VEHSDLSFSK	Response curve	B2MG_HUMAN_VEHSDLSFSK_pnnl_B2_P7	CPTAC_Batch2_Exp1_65Hvy_S0_r1_2015Mar14_Gandalf.raw		PASS00947	http://www.peptideatlas.org/PASS/PASS00947	B2MG_HUMAN
VEHSDLSFSK	Response curve	B2MG_HUMAN_VEHSDLSFSK_pnnl_B2_P7	CPTAC_Batch2_Exp1_65Hvy_S0_r2_2015Mar14_Gandalf.raw		PASS00947	http://www.peptideatlas.org/PASS/PASS00947	B2MG_HUMAN
VEHSDLSFSK	Response curve	B2MG_HUMAN_VEHSDLSFSK_pnnl_B2_P7	CPTAC_Batch2_Exp1_65Hvy_S0_r3_2015Mar14_Gandalf.raw		PASS00947	http://www.peptideatlas.org/PASS/PASS00947	B2MG_HUMAN
VEHSDLSFSK	Response curve	B2MG_HUMAN_VEHSDLSFSK_pnnl_B2_P7	CPTAC_Batch2_Exp1_65Hvy_S0_r4_2015Mar14_Gandalf.raw		PASS00947	http://www.peptideatlas.org/PASS/PASS00947	B2MG_HUMAN
VEHSDLSFSK	Response curve	B2MG_HUMAN_VEHSDLSFSK_pnnl_B2_P7	CPTAC_Batch2_Exp1_65Hvy_S0_r5_2015Mar14_Gandalf.raw		PASS00947	http://www.peptideatlas.org/PASS/PASS00947	B2MG_HUMAN
VEHSDLSFSK	Response curve	B2MG_HUMAN_VEHSDLSFSK_pnnl_B2_P7	CPTAC_Batch2_Exp1_65Hvy_S0_r6_2015Mar14_Gandalf.raw		PASS00947	http://www.peptideatlas.org/PASS/PASS00947	B2MG_HUMAN
VEHSDLSFSK	Response curve	B2MG_HUMAN_VEHSDLSFSK_pnnl_B2_P7	CPTAC_Batch2_Exp1_65Hvy_S0_r7_2015Mar14_Gandalf.raw		PASS00947	http://www.peptideatlas.org/PASS/PASS00947	B2MG_HUMAN
VEHSDLSFSK	Response curve	B2MG_HUMAN_VEHSDLSFSK_pnnl_B2_P7	CPTAC_Batch2_Exp1_65Hvy_S0_r8_2015Mar14_Gandalf.raw		PASS00947	http://www.peptideatlas.org/PASS/PASS00947	B2MG_HUMAN
VEHSDLSFSK	Response curve	B2MG_HUMAN_VEHSDLSFSK_pnnl_B2_P7	CPTAC_Batch2_Exp1_65Hvy_S0_r9_2015Mar14_Gandalf.raw		PASS00947	http://www.peptideatlas.org/PASS/PASS00947	B2MG_HUMAN
VEHSDLSFSK	Response curve	B2MG_HUMAN_VEHSDLSFSK_pnnl_B2_P7	CPTAC_Batch2_Exp1_65Hvy_S0_r10_2015Mar14_Gandalf.raw		PASS00947	http://www.peptideatlas.org/PASS/PASS00947	B2MG_HUMAN
VEHSDLSFSK	Response curve	B2MG_HUMAN_VEHSDLSFSK_pnnl_B2_P7	CPTAC_Batch2_Exp1_65Hvy_S0_r11_2015Mar14_Gandalf.raw		PASS00947	http://www.peptideatlas.org/PASS/PASS00947	B2MG_HUMAN
VEHSDLSFSK	Response curve	B2MG_HUMAN_VEHSDLSFSK_pnnl_B2_P7	CPTAC_Batch2_Exp1_65Hvy_S1_r1_2015Mar14_Gandalf.raw		PASS00947	http://www.peptideatlas.org/PASS/PASS00947	B2MG_HUMAN
VEHSDLSFSK	Response curve	B2MG_HUMAN_VEHSDLSFSK_pnnl_B2_P7	CPTAC_Batch2_Exp1_65Hvy_S1_r2_2015Mar14_Gandalf.raw		PASS00947	http://www.peptideatlas.org/PASS/PASS00947	B2MG_HUMAN
VEHSDLSFSK	Response curve	B2MG_HUMAN_VEHSDLSFSK_pnnl_B2_P7	CPTAC_Batch2_Exp1_65Hvy_S1_r4_2015Mar14_Gandalf.raw		PASS00947	http://www.peptideatlas.org/PASS/PASS00947	B2MG_HUMAN
VEHSDLSFSK	Response curve	B2MG_HUMAN_VEHSDLSFSK_pnnl_B2_P7	CPTAC_Batch2_Exp1_65Hvy_S2_r1_2015Mar14_Gandalf.raw		PASS00947	http://www.peptideatlas.org/PASS/PASS00947	B2MG_HUMAN
VEHSDLSFSK	Response curve	B2MG_HUMAN_VEHSDLSFSK_pnnl_B2_P7	CPTAC_Batch2_Exp1_65Hvy_S2_r2_2015Mar14_Gandalf.raw		PASS00947	http://www.peptideatlas.org/PASS/PASS00947	B2MG_HUMAN
VEHSDLSFSK	Response curve	B2MG_HUMAN_VEHSDLSFSK_pnnl_B2_P7	CPTAC_Batch2_Exp1_65Hvy_S2_r3_2015Mar14_Gandalf.raw		PASS00947	http://www.peptideatlas.org/PASS/PASS00947	B2MG_HUMAN
VEHSDLSFSK	Response curve	B2MG_HUMAN_VEHSDLSFSK_pnnl_B2_P7	CPTAC_Batch2_Exp1_65Hvy_S3_r1_2015Mar14_Gandalf.raw		PASS00947	http://www.peptideatlas.org/PASS/PASS00947	B2MG_HUMAN
VEHSDLSFSK	Response curve	B2MG_HUMAN_VEHSDLSFSK_pnnl_B2_P7	CPTAC_Batch2_Exp1_65Hvy_S3_r3_2015Mar14_Gandalf.raw		PASS00947	http://www.peptideatlas.org/PASS/PASS00947	B2MG_HUMAN
VEHSDLSFSK	Response curve	B2MG_HUMAN_VEHSDLSFSK_pnnl_B2_P7	CPTAC_Batch2_Exp1_65Hvy_S3_r4_2015Mar14_Gandalf.raw		PASS00947	http://www.peptideatlas.org/PASS/PASS00947	B2MG_HUMAN
VEHSDLSFSK	Response curve	B2MG_HUMAN_VEHSDLSFSK_pnnl_B2_P7	CPTAC_Batch2_Exp1_65Hvy_S4_r1_2015Mar14_Gandalf.raw		PASS00947	http://www.peptideatlas.org/PASS/PASS00947	B2MG_HUMAN
VEHSDLSFSK	Response curve	B2MG_HUMAN_VEHSDLSFSK_pnnl_B2_P7	CPTAC_Batch2_Exp1_65Hvy_S4_r3_2015Mar14_Gandalf.raw		PASS00947	http://www.peptideatlas.org/PASS/PASS00947	B2MG_HUMAN
VEHSDLSFSK	Response curve	B2MG_HUMAN_VEHSDLSFSK_pnnl_B2_P7	CPTAC_Batch2_Exp1_65Hvy_S4_r4_2015Mar14_Gandalf.raw		PASS00947	http://www.peptideatlas.org/PASS/PASS00947	B2MG_HUMAN
VEHSDLSFSK	Response curve	B2MG_HUMAN_VEHSDLSFSK_pnnl_B2_P7	CPTAC_Batch2_Exp1_65Hvy_S5_r1_2015Mar14_Gandalf.raw		PASS00947	http://www.peptideatlas.org/PASS/PASS00947	B2MG_HUMAN
VEHSDLSFSK	Response curve	B2MG_HUMAN_VEHSDLSFSK_pnnl_B2_P7	CPTAC_Batch2_Exp1_65Hvy_S5_r3_2015Mar14_Gandalf.raw		PASS00947	http://www.peptideatlas.org/PASS/PASS00947	B2MG_HUMAN
VEHSDLSFSK	Response curve	B2MG_HUMAN_VEHSDLSFSK_pnnl_B2_P7	CPTAC_Batch2_Exp1_65Hvy_S5_r4_2015Mar14_Gandalf.raw		PASS00947	http://www.peptideatlas.org/PASS/PASS00947	B2MG_HUMAN
VEHSDLSFSK	Response curve	B2MG_HUMAN_VEHSDLSFSK_pnnl_B2_P7	CPTAC_Batch2_Exp1_65Hvy_S6_r2_2015Mar14_Gandalf.raw		PASS00947	http://www.peptideatlas.org/PASS/PASS00947	B2MG_HUMAN
VEHSDLSFSK	Response curve	B2MG_HUMAN_VEHSDLSFSK_pnnl_B2_P7	CPTAC_Batch2_Exp1_65Hvy_S6_r3_2015Mar14_Gandalf.raw		PASS00947	http://www.peptideatlas.org/PASS/PASS00947	B2MG_HUMAN
VEHSDLSFSK	Response curve	B2MG_HUMAN_VEHSDLSFSK_pnnl_B2_P7	CPTAC_Batch2_Exp1_65Hvy_S6_r4_2015Mar14_Gandalf.raw		PASS00947	http://www.peptideatlas.org/PASS/PASS00947	B2MG_HUMAN
VEHSDLSFSK	Response curve	B2MG_HUMAN_VEHSDLSFSK_pnnl_B2_P7	CPTAC_Batch2_Exp1_65Hvy_S7_r2_2015Mar14_Gandalf.raw		PASS00947	http://www.peptideatlas.org/PASS/PASS00947	B2MG_HUMAN
VEHSDLSFSK	Response curve	B2MG_HUMAN_VEHSDLSFSK_pnnl_B2_P7	CPTAC_Batch2_Exp1_65Hvy_S7_r3_2015Mar14_Gandalf.raw		PASS00947	http://www.peptideatlas.org/PASS/PASS00947	B2MG_HUMAN
VEHSDLSFSK	Response curve	B2MG_HUMAN_VEHSDLSFSK_pnnl_B2_P7	CPTAC_Batch2_Exp1_65Hvy_S7_r4_2015Mar14_Gandalf.raw		PASS00947	http://www.peptideatlas.org/PASS/PASS00947	B2MG_HUMAN
VEHSDLSFSK	Response curve	B2MG_HUMAN_VEHSDLSFSK_pnnl_B2_P7	CPTAC_Batch2_Exp1_65Hvy_S8_r2_2015Mar14_Gandalf.raw		PASS00947	http://www.peptideatlas.org/PASS/PASS00947	B2MG_HUMAN
VEHSDLSFSK	Response curve	B2MG_HUMAN_VEHSDLSFSK_pnnl_B2_P7	CPTAC_Batch2_Exp1_65Hvy_S8_r3_2015Mar14_Gandalf.raw		PASS00947	http://www.peptideatlas.org/PASS/PASS00947	B2MG_HUMAN
VEHSDLSFSK	Response curve	B2MG_HUMAN_VEHSDLSFSK_pnnl_B2_P7	CPTAC_Batch2_Exp1_65Hvy_S8_r4_2015Mar14_Gandalf.raw		PASS00947	http://www.peptideatlas.org/PASS/PASS00947	B2MG_HUMAN
VEHSDLSFSK	Response curve	B2MG_HUMAN_VEHSDLSFSK_pnnl_B2_P7	CPTAC_Batch2_Exp1_6th10_S9_r1_2015Mar20_Gandalf.raw		PASS00947	http://www.peptideatlas.org/PASS/PASS00947	B2MG_HUMAN
VEHSDLSFSK	Response curve	B2MG_HUMAN_VEHSDLSFSK_pnnl_B2_P7	CPTAC_Batch2_Exp1_6th10_S9_r2_2015Mar20_Gandalf.raw		PASS00947	http://www.peptideatlas.org/PASS/PASS00947	B2MG_HUMAN
VEHSDLSFSK	Response curve	B2MG_HUMAN_VEHSDLSFSK_pnnl_B2_P7	CPTAC_Batch2_Exp1_6th10_S9_r4_2015Mar20_Gandalf.raw		PASS00947	http://www.peptideatlas.org/PASS/PASS00947	B2MG_HUMAN
VEHSDLSFSK	Response curve	B2MG_HUMAN_VEHSDLSFSK_pnnl_B2_P7	CPTAC_Batch2_Exp1_6th10_S10_r2_2015Mar20_Gandalf.raw		PASS00947	http://www.peptideatlas.org/PASS/PASS00947	B2MG_HUMAN
VEHSDLSFSK	Response curve	B2MG_HUMAN_VEHSDLSFSK_pnnl_B2_P7	CPTAC_Batch2_Exp1_6th10_S10_r3_2015Mar20_Gandalf.raw		PASS00947	http://www.peptideatlas.org/PASS/PASS00947	B2MG_HUMAN
VEHSDLSFSK	Response curve	B2MG_HUMAN_VEHSDLSFSK_pnnl_B2_P7	CPTAC_Batch2_Exp1_6th10_S10_r4_2015Mar20_Gandalf.raw		PASS00947	http://www.peptideatlas.org/PASS/PASS00947	B2MG_HUMAN
VEHSDLSFSK	Response curve	B2MG_HUMAN_VEHSDLSFSK_pnnl_B2_P7	CPTAC_Batch2_Exp1_6th10_S11_r1_2015Mar20_Gandalf.raw		PASS00947	http://www.peptideatlas.org/PASS/PASS00947	B2MG_HUMAN
VEHSDLSFSK	Response curve	B2MG_HUMAN_VEHSDLSFSK_pnnl_B2_P7	CPTAC_Batch2_Exp1_6th10_S11_r2_2015Mar20_Gandalf.raw		PASS00947	http://www.peptideatlas.org/PASS/PASS00947	B2MG_HUMAN
VEHSDLSFSK	Response curve	B2MG_HUMAN_VEHSDLSFSK_pnnl_B2_P7	CPTAC_Batch2_Exp1_6th10_S11_r3_2015Mar20_Gandalf.raw		PASS00947	http://www.peptideatlas.org/PASS/PASS00947	B2MG_HUMAN
VEHSDLSFSK	Response curve	B2MG_HUMAN_VEHSDLSFSK_pnnl_B2_P7	CPTAC_Batch2_Exp1_Pep07_81_S12_r2_2015Apr28_Gandalf.raw		PASS00947	http://www.peptideatlas.org/PASS/PASS00947	B2MG_HUMAN
VEHSDLSFSK	Response curve	B2MG_HUMAN_VEHSDLSFSK_pnnl_B2_P7	CPTAC_Batch2_Exp1_Pep07_81_S12_r3_2015Apr28_Gandalf.raw		PASS00947	http://www.peptideatlas.org/PASS/PASS00947	B2MG_HUMAN
VEHSDLSFSK	Response curve	B2MG_HUMAN_VEHSDLSFSK_pnnl_B2_P7	CPTAC_Batch2_Exp1_Pep07_81_S12_r4_2015Apr28_Gandalf.raw		PASS00947	http://www.peptideatlas.org/PASS/PASS00947	B2MG_HUMAN
VEHSDLSFSK	Response curve	B2MG_HUMAN_VEHSDLSFSK_pnnl_B2_P7	CPTAC_Batch2_Exp1_Pep07_81_S13_r2_2015Apr28_Gandalf.raw		PASS00947	http://www.peptideatlas.org/PASS/PASS00947	B2MG_HUMAN
VEHSDLSFSK	Response curve	B2MG_HUMAN_VEHSDLSFSK_pnnl_B2_P7	CPTAC_Batch2_Exp1_Pep07_81_S13_r3_2015Apr28_Gandalf.raw		PASS00947	http://www.peptideatlas.org/PASS/PASS00947	B2MG_HUMAN
VEHSDLSFSK	Response curve	B2MG_HUMAN_VEHSDLSFSK_pnnl_B2_P7	CPTAC_Batch2_Exp1_Pep07_81_S13_r4_2015Apr28_Gandalf.raw		PASS00947	http://www.peptideatlas.org/PASS/PASS00947	B2MG_HUMAN
VEHSDLSFSK	Response curve	B2MG_HUMAN_VEHSDLSFSK_pnnl_B2_P7	CPTAC_Batch2_Exp1_Pep07_S14_r2_2015Apr28_Gandalf.raw		PASS00947	http://www.peptideatlas.org/PASS/PASS00947	B2MG_HUMAN
VEHSDLSFSK	Response curve	B2MG_HUMAN_VEHSDLSFSK_pnnl_B2_P7	CPTAC_Batch2_Exp1_Pep07_S14_r3_2015Apr28_Gandalf.raw		PASS00947	http://www.peptideatlas.org/PASS/PASS00947	B2MG_HUMAN
VEHSDLSFSK	Response curve	B2MG_HUMAN_VEHSDLSFSK_pnnl_B2_P7	CPTAC_Batch2_Exp1_Pep07_S14_r4_2015Apr28_Gandalf.raw		PASS00947	http://www.peptideatlas.org/PASS/PASS00947	B2MG_HUMAN
NLLLVRPLGPQASIR	Response curve	B3GN8_HUMAN_NLLLVRPLGPQASIR_pnnl_B2_P95	CPTAC_Batch2_Exp1_16Pep_S0_r1_2015Apr28_Gandalf.raw		PASS00947	http://www.peptideatlas.org/PASS/PASS00947	B3GN8_HUMAN
NLLLVRPLGPQASIR	Response curve	B3GN8_HUMAN_NLLLVRPLGPQASIR_pnnl_B2_P95	CPTAC_Batch2_Exp1_16Pep_S0_r2_2015Apr28_Gandalf.raw		PASS00947	http://www.peptideatlas.org/PASS/PASS00947	B3GN8_HUMAN
NLLLVRPLGPQASIR	Response curve	B3GN8_HUMAN_NLLLVRPLGPQASIR_pnnl_B2_P95	CPTAC_Batch2_Exp1_16Pep_S0_r3_2015Apr28_Gandalf.raw		PASS00947	http://www.peptideatlas.org/PASS/PASS00947	B3GN8_HUMAN
NLLLVRPLGPQASIR	Response curve	B3GN8_HUMAN_NLLLVRPLGPQASIR_pnnl_B2_P95	CPTAC_Batch2_Exp1_16Pep_S0_r4_2015Apr28_Gandalf.raw		PASS00947	http://www.peptideatlas.org/PASS/PASS00947	B3GN8_HUMAN
NLLLVRPLGPQASIR	Response curve	B3GN8_HUMAN_NLLLVRPLGPQASIR_pnnl_B2_P95	CPTAC_Batch2_Exp1_16Pep_S0_r5_2015Apr28_Gandalf.raw		PASS00947	http://www.peptideatlas.org/PASS/PASS00947	B3GN8_HUMAN
NLLLVRPLGPQASIR	Response curve	B3GN8_HUMAN_NLLLVRPLGPQASIR_pnnl_B2_P95	CPTAC_Batch2_Exp1_16Pep_S0_r6_2015Apr28_Gandalf.raw		PASS00947	http://www.peptideatlas.org/PASS/PASS00947	B3GN8_HUMAN
NLLLVRPLGPQASIR	Response curve	B3GN8_HUMAN_NLLLVRPLGPQASIR_pnnl_B2_P95	CPTAC_Batch2_Exp1_16Pep_S0_r7_2015Apr28_Gandalf.raw		PASS00947	http://www.peptideatlas.org/PASS/PASS00947	B3GN8_HUMAN
NLLLVRPLGPQASIR	Response curve	B3GN8_HUMAN_NLLLVRPLGPQASIR_pnnl_B2_P95	CPTAC_Batch2_Exp1_16Pep_S0_r8_2015Apr28_Gandalf.raw		PASS00947	http://www.peptideatlas.org/PASS/PASS00947	B3GN8_HUMAN
NLLLVRPLGPQASIR	Response curve	B3GN8_HUMAN_NLLLVRPLGPQASIR_pnnl_B2_P95	CPTAC_Batch2_Exp1_16Pep_S0_r9_2015Apr28_Gandalf.raw		PASS00947	http://www.peptideatlas.org/PASS/PASS00947	B3GN8_HUMAN
NLLLVRPLGPQASIR	Response curve	B3GN8_HUMAN_NLLLVRPLGPQASIR_pnnl_B2_P95	CPTAC_Batch2_Exp1_16Pep_S0_r10_2015Apr28_Gandalf.raw		PASS00947	http://www.peptideatlas.org/PASS/PASS00947	B3GN8_HUMAN
NLLLVRPLGPQASIR	Response curve	B3GN8_HUMAN_NLLLVRPLGPQASIR_pnnl_B2_P95	CPTAC_Batch2_Exp1_16Pep_S0_r11_2015Apr28_Gandalf.raw		PASS00947	http://www.peptideatlas.org/PASS/PASS00947	B3GN8_HUMAN
NLLLVRPLGPQASIR	Response curve	B3GN8_HUMAN_NLLLVRPLGPQASIR_pnnl_B2_P95	CPTAC_Batch2_Exp1_16Pep_S1_r1_2015Apr28_Gandalf.raw		PASS00947	http://www.peptideatlas.org/PASS/PASS00947	B3GN8_HUMAN
NLLLVRPLGPQASIR	Response curve	B3GN8_HUMAN_NLLLVRPLGPQASIR_pnnl_B2_P95	CPTAC_Batch2_Exp1_16Pep_S1_r2_2015Apr28_Gandalf.raw		PASS00947	http://www.peptideatlas.org/PASS/PASS00947	B3GN8_HUMAN
NLLLVRPLGPQASIR	Response curve	B3GN8_HUMAN_NLLLVRPLGPQASIR_pnnl_B2_P95	CPTAC_Batch2_Exp1_16Pep_S1_r3_2015Apr28_Gandalf.raw		PASS00947	http://www.peptideatlas.org/PASS/PASS00947	B3GN8_HUMAN
NLLLVRPLGPQASIR	Response curve	B3GN8_HUMAN_NLLLVRPLGPQASIR_pnnl_B2_P95	CPTAC_Batch2_Exp1_16Pep_S2_r1_2015Apr28_Gandalf.raw		PASS00947	http://www.peptideatlas.org/PASS/PASS00947	B3GN8_HUMAN
NLLLVRPLGPQASIR	Response curve	B3GN8_HUMAN_NLLLVRPLGPQASIR_pnnl_B2_P95	CPTAC_Batch2_Exp1_16Pep_S2_r2_2015Apr28_Gandalf.raw		PASS00947	http://www.peptideatlas.org/PASS/PASS00947	B3GN8_HUMAN
NLLLVRPLGPQASIR	Response curve	B3GN8_HUMAN_NLLLVRPLGPQASIR_pnnl_B2_P95	CPTAC_Batch2_Exp1_16Pep_S2_r3_2015Apr28_Gandalf.raw		PASS00947	http://www.peptideatlas.org/PASS/PASS00947	B3GN8_HUMAN
NLLLVRPLGPQASIR	Response curve	B3GN8_HUMAN_NLLLVRPLGPQASIR_pnnl_B2_P95	CPTAC_Batch2_Exp1_16Pep_S3_r1_2015Apr28_Gandalf.raw		PASS00947	http://www.peptideatlas.org/PASS/PASS00947	B3GN8_HUMAN
NLLLVRPLGPQASIR	Response curve	B3GN8_HUMAN_NLLLVRPLGPQASIR_pnnl_B2_P95	CPTAC_Batch2_Exp1_16Pep_S3_r2_2015Apr28_Gandalf.raw		PASS00947	http://www.peptideatlas.org/PASS/PASS00947	B3GN8_HUMAN
NLLLVRPLGPQASIR	Response curve	B3GN8_HUMAN_NLLLVRPLGPQASIR_pnnl_B2_P95	CPTAC_Batch2_Exp1_16Pep_S3_r4_2015Apr28_Gandalf.raw		PASS00947	http://www.peptideatlas.org/PASS/PASS00947	B3GN8_HUMAN
NLLLVRPLGPQASIR	Response curve	B3GN8_HUMAN_NLLLVRPLGPQASIR_pnnl_B2_P95	CPTAC_Batch2_Exp1_16Pep_S4_r1_2015Apr28_Gandalf.raw		PASS00947	http://www.peptideatlas.org/PASS/PASS00947	B3GN8_HUMAN
NLLLVRPLGPQASIR	Response curve	B3GN8_HUMAN_NLLLVRPLGPQASIR_pnnl_B2_P95	CPTAC_Batch2_Exp1_16Pep_S4_r2_2015Apr28_Gandalf.raw		PASS00947	http://www.peptideatlas.org/PASS/PASS00947	B3GN8_HUMAN
NLLLVRPLGPQASIR	Response curve	B3GN8_HUMAN_NLLLVRPLGPQASIR_pnnl_B2_P95	CPTAC_Batch2_Exp1_16Pep_S4_r3_2015Apr28_Gandalf.raw		PASS00947	http://www.peptideatlas.org/PASS/PASS00947	B3GN8_HUMAN
NLLLVRPLGPQASIR	Response curve	B3GN8_HUMAN_NLLLVRPLGPQASIR_pnnl_B2_P95	CPTAC_Batch2_Exp1_16Pep_S5_r1_2015Apr28_Gandalf.raw		PASS00947	http://www.peptideatlas.org/PASS/PASS00947	B3GN8_HUMAN
NLLLVRPLGPQASIR	Response curve	B3GN8_HUMAN_NLLLVRPLGPQASIR_pnnl_B2_P95	CPTAC_Batch2_Exp1_16Pep_S5_r2_2015Apr28_Gandalf.raw		PASS00947	http://www.peptideatlas.org/PASS/PASS00947	B3GN8_HUMAN
NLLLVRPLGPQASIR	Response curve	B3GN8_HUMAN_NLLLVRPLGPQASIR_pnnl_B2_P95	CPTAC_Batch2_Exp1_16Pep_S5_r4_2015Apr28_Gandalf.raw		PASS00947	http://www.peptideatlas.org/PASS/PASS00947	B3GN8_HUMAN
NLLLVRPLGPQASIR	Response curve	B3GN8_HUMAN_NLLLVRPLGPQASIR_pnnl_B2_P95	CPTAC_Batch2_Exp1_16Pep_S6_r1_2015Apr28_Gandalf.raw		PASS00947	http://www.peptideatlas.org/PASS/PASS00947	B3GN8_HUMAN
NLLLVRPLGPQASIR	Response curve	B3GN8_HUMAN_NLLLVRPLGPQASIR_pnnl_B2_P95	CPTAC_Batch2_Exp1_16Pep_S6_r2_2015Apr28_Gandalf.raw		PASS00947	http://www.peptideatlas.org/PASS/PASS00947	B3GN8_HUMAN
NLLLVRPLGPQASIR	Response curve	B3GN8_HUMAN_NLLLVRPLGPQASIR_pnnl_B2_P95	CPTAC_Batch2_Exp1_16Pep_S6_r3_2015Apr28_Gandalf.raw		PASS00947	http://www.peptideatlas.org/PASS/PASS00947	B3GN8_HUMAN
NLLLVRPLGPQASIR	Response curve	B3GN8_HUMAN_NLLLVRPLGPQASIR_pnnl_B2_P95	CPTAC_Batch2_Exp1_16Pep_S7_r1_2015Apr28_Gandalf.raw		PASS00947	http://www.peptideatlas.org/PASS/PASS00947	B3GN8_HUMAN
NLLLVRPLGPQASIR	Response curve	B3GN8_HUMAN_NLLLVRPLGPQASIR_pnnl_B2_P95	CPTAC_Batch2_Exp1_16Pep_S7_r3_2015Apr28_Gandalf.raw		PASS00947	http://www.peptideatlas.org/PASS/PASS00947	B3GN8_HUMAN
NLLLVRPLGPQASIR	Response curve	B3GN8_HUMAN_NLLLVRPLGPQASIR_pnnl_B2_P95	CPTAC_Batch2_Exp1_16Pep_S7_r4_2015Apr28_Gandalf.raw		PASS00947	http://www.peptideatlas.org/PASS/PASS00947	B3GN8_HUMAN
NLLLVRPLGPQASIR	Response curve	B3GN8_HUMAN_NLLLVRPLGPQASIR_pnnl_B2_P95	CPTAC_Batch2_Exp1_16Pep_S8_r2_2015Apr28_Gandalf.raw		PASS00947	http://www.peptideatlas.org/PASS/PASS00947	B3GN8_HUMAN
NLLLVRPLGPQASIR	Response curve	B3GN8_HUMAN_NLLLVRPLGPQASIR_pnnl_B2_P95	CPTAC_Batch2_Exp1_16Pep_S8_r3_2015Apr28_Gandalf.raw		PASS00947	http://www.peptideatlas.org/PASS/PASS00947	B3GN8_HUMAN
NLLLVRPLGPQASIR	Response curve	B3GN8_HUMAN_NLLLVRPLGPQASIR_pnnl_B2_P95	CPTAC_Batch2_Exp1_16Pep_S8_r4_2015Apr28_Gandalf.raw		PASS00947	http://www.peptideatlas.org/PASS/PASS00947	B3GN8_HUMAN
NLLLVRPLGPQASIR	Response curve	B3GN8_HUMAN_NLLLVRPLGPQASIR_pnnl_B2_P95	CPTAC_Batch2_Exp1_16Pep_S9_r2_2015Apr28_Gandalf.raw		PASS00947	http://www.peptideatlas.org/PASS/PASS00947	B3GN8_HUMAN
NLLLVRPLGPQASIR	Response curve	B3GN8_HUMAN_NLLLVRPLGPQASIR_pnnl_B2_P95	CPTAC_Batch2_Exp1_16Pep_S9_r3_2015Apr28_Gandalf.raw		PASS00947	http://www.peptideatlas.org/PASS/PASS00947	B3GN8_HUMAN
NLLLVRPLGPQASIR	Response curve	B3GN8_HUMAN_NLLLVRPLGPQASIR_pnnl_B2_P95	CPTAC_Batch2_Exp1_16Pep_S9_r4_2015Apr28_Gandalf.raw		PASS00947	http://www.peptideatlas.org/PASS/PASS00947	B3GN8_HUMAN
NLLLVRPLGPQASIR	Response curve	B3GN8_HUMAN_NLLLVRPLGPQASIR_pnnl_B2_P95	CPTAC_Batch2_Exp1_16Pep_S10_r1_2015Apr28_Gandalf.raw		PASS00947	http://www.peptideatlas.org/PASS/PASS00947	B3GN8_HUMAN
NLLLVRPLGPQASIR	Response curve	B3GN8_HUMAN_NLLLVRPLGPQASIR_pnnl_B2_P95	CPTAC_Batch2_Exp1_16Pep_S10_r3_2015Apr28_Gandalf.raw		PASS00947	http://www.peptideatlas.org/PASS/PASS00947	B3GN8_HUMAN
NLLLVRPLGPQASIR	Response curve	B3GN8_HUMAN_NLLLVRPLGPQASIR_pnnl_B2_P95	CPTAC_Batch2_Exp1_16Pep_S10_r4_2015Apr28_Gandalf.raw		PASS00947	http://www.peptideatlas.org/PASS/PASS00947	B3GN8_HUMAN
NLLLVRPLGPQASIR	Response curve	B3GN8_HUMAN_NLLLVRPLGPQASIR_pnnl_B2_P95	CPTAC_Batch2_Exp1_16Pep_Group1_S11_r1_2015Apr28_Gandalf.raw		PASS00947	http://www.peptideatlas.org/PASS/PASS00947	B3GN8_HUMAN
NLLLVRPLGPQASIR	Response curve	B3GN8_HUMAN_NLLLVRPLGPQASIR_pnnl_B2_P95	CPTAC_Batch2_Exp1_16Pep_Group1_S11_r2_2015Apr28_Gandalf.raw		PASS00947	http://www.peptideatlas.org/PASS/PASS00947	B3GN8_HUMAN
NLLLVRPLGPQASIR	Response curve	B3GN8_HUMAN_NLLLVRPLGPQASIR_pnnl_B2_P95	CPTAC_Batch2_Exp1_16Pep_Group1_S11_r3_2015Apr28_Gandalf.raw		PASS00947	http://www.peptideatlas.org/PASS/PASS00947	B3GN8_HUMAN
NLLLVRPLGPQASIR	Response curve	B3GN8_HUMAN_NLLLVRPLGPQASIR_pnnl_B2_P95	CPTAC_Batch2_Exp1_Pep06_95_S12_r1_2015Apr28_Gandalf.raw		PASS00947	http://www.peptideatlas.org/PASS/PASS00947	B3GN8_HUMAN
NLLLVRPLGPQASIR	Response curve	B3GN8_HUMAN_NLLLVRPLGPQASIR_pnnl_B2_P95	CPTAC_Batch2_Exp1_Pep06_95_S12_r2_2015Apr28_Gandalf.raw		PASS00947	http://www.peptideatlas.org/PASS/PASS00947	B3GN8_HUMAN
NLLLVRPLGPQASIR	Response curve	B3GN8_HUMAN_NLLLVRPLGPQASIR_pnnl_B2_P95	CPTAC_Batch2_Exp1_Pep06_95_S12_r4_2015Apr28_Gandalf.raw		PASS00947	http://www.peptideatlas.org/PASS/PASS00947	B3GN8_HUMAN
GAQELAASSQQK	Response curve	CACO1_HUMAN_GAQELAASSQQK_pnnl_B2_P13	CPTAC_Batch2_Exp1_65Hvy_S0_r1_2015Mar14_Gandalf.raw		PASS00947	http://www.peptideatlas.org/PASS/PASS00947	CACO1_HUMAN
GAQELAASSQQK	Response curve	CACO1_HUMAN_GAQELAASSQQK_pnnl_B2_P13	CPTAC_Batch2_Exp1_65Hvy_S0_r2_2015Mar14_Gandalf.raw		PASS00947	http://www.peptideatlas.org/PASS/PASS00947	CACO1_HUMAN
GAQELAASSQQK	Response curve	CACO1_HUMAN_GAQELAASSQQK_pnnl_B2_P13	CPTAC_Batch2_Exp1_65Hvy_S0_r3_2015Mar14_Gandalf.raw		PASS00947	http://www.peptideatlas.org/PASS/PASS00947	CACO1_HUMAN
GAQELAASSQQK	Response curve	CACO1_HUMAN_GAQELAASSQQK_pnnl_B2_P13	CPTAC_Batch2_Exp1_65Hvy_S0_r4_2015Mar14_Gandalf.raw		PASS00947	http://www.peptideatlas.org/PASS/PASS00947	CACO1_HUMAN
GAQELAASSQQK	Response curve	CACO1_HUMAN_GAQELAASSQQK_pnnl_B2_P13	CPTAC_Batch2_Exp1_65Hvy_S0_r5_2015Mar14_Gandalf.raw		PASS00947	http://www.peptideatlas.org/PASS/PASS00947	CACO1_HUMAN
GAQELAASSQQK	Response curve	CACO1_HUMAN_GAQELAASSQQK_pnnl_B2_P13	CPTAC_Batch2_Exp1_65Hvy_S0_r6_2015Mar14_Gandalf.raw		PASS00947	http://www.peptideatlas.org/PASS/PASS00947	CACO1_HUMAN
GAQELAASSQQK	Response curve	CACO1_HUMAN_GAQELAASSQQK_pnnl_B2_P13	CPTAC_Batch2_Exp1_65Hvy_S0_r7_2015Mar14_Gandalf.raw		PASS00947	http://www.peptideatlas.org/PASS/PASS00947	CACO1_HUMAN
GAQELAASSQQK	Response curve	CACO1_HUMAN_GAQELAASSQQK_pnnl_B2_P13	CPTAC_Batch2_Exp1_65Hvy_S0_r8_2015Mar14_Gandalf.raw		PASS00947	http://www.peptideatlas.org/PASS/PASS00947	CACO1_HUMAN
GAQELAASSQQK	Response curve	CACO1_HUMAN_GAQELAASSQQK_pnnl_B2_P13	CPTAC_Batch2_Exp1_65Hvy_S0_r9_2015Mar14_Gandalf.raw		PASS00947	http://www.peptideatlas.org/PASS/PASS00947	CACO1_HUMAN
GAQELAASSQQK	Response curve	CACO1_HUMAN_GAQELAASSQQK_pnnl_B2_P13	CPTAC_Batch2_Exp1_65Hvy_S0_r10_2015Mar14_Gandalf.raw		PASS00947	http://www.peptideatlas.org/PASS/PASS00947	CACO1_HUMAN
GAQELAASSQQK	Response curve	CACO1_HUMAN_GAQELAASSQQK_pnnl_B2_P13	CPTAC_Batch2_Exp1_65Hvy_S0_r11_2015Mar14_Gandalf.raw		PASS00947	http://www.peptideatlas.org/PASS/PASS00947	CACO1_HUMAN
GAQELAASSQQK	Response curve	CACO1_HUMAN_GAQELAASSQQK_pnnl_B2_P13	CPTAC_Batch2_Exp1_65Hvy_S1_r1_2015Mar14_Gandalf.raw		PASS00947	http://www.peptideatlas.org/PASS/PASS00947	CACO1_HUMAN
GAQELAASSQQK	Response curve	CACO1_HUMAN_GAQELAASSQQK_pnnl_B2_P13	CPTAC_Batch2_Exp1_65Hvy_S1_r3_2015Mar14_Gandalf.raw		PASS00947	http://www.peptideatlas.org/PASS/PASS00947	CACO1_HUMAN
GAQELAASSQQK	Response curve	CACO1_HUMAN_GAQELAASSQQK_pnnl_B2_P13	CPTAC_Batch2_Exp1_65Hvy_S1_r4_2015Mar14_Gandalf.raw		PASS00947	http://www.peptideatlas.org/PASS/PASS00947	CACO1_HUMAN
GAQELAASSQQK	Response curve	CACO1_HUMAN_GAQELAASSQQK_pnnl_B2_P13	CPTAC_Batch2_Exp1_65Hvy_S2_r1_2015Mar14_Gandalf.raw		PASS00947	http://www.peptideatlas.org/PASS/PASS00947	CACO1_HUMAN
GAQELAASSQQK	Response curve	CACO1_HUMAN_GAQELAASSQQK_pnnl_B2_P13	CPTAC_Batch2_Exp1_65Hvy_S2_r3_2015Mar14_Gandalf.raw		PASS00947	http://www.peptideatlas.org/PASS/PASS00947	CACO1_HUMAN
GAQELAASSQQK	Response curve	CACO1_HUMAN_GAQELAASSQQK_pnnl_B2_P13	CPTAC_Batch2_Exp1_65Hvy_S2_r4_2015Mar14_Gandalf.raw		PASS00947	http://www.peptideatlas.org/PASS/PASS00947	CACO1_HUMAN
GAQELAASSQQK	Response curve	CACO1_HUMAN_GAQELAASSQQK_pnnl_B2_P13	CPTAC_Batch2_Exp1_65Hvy_S3_r1_2015Mar14_Gandalf.raw		PASS00947	http://www.peptideatlas.org/PASS/PASS00947	CACO1_HUMAN
GAQELAASSQQK	Response curve	CACO1_HUMAN_GAQELAASSQQK_pnnl_B2_P13	CPTAC_Batch2_Exp1_65Hvy_S3_r3_2015Mar14_Gandalf.raw		PASS00947	http://www.peptideatlas.org/PASS/PASS00947	CACO1_HUMAN
GAQELAASSQQK	Response curve	CACO1_HUMAN_GAQELAASSQQK_pnnl_B2_P13	CPTAC_Batch2_Exp1_65Hvy_S3_r4_2015Mar14_Gandalf.raw		PASS00947	http://www.peptideatlas.org/PASS/PASS00947	CACO1_HUMAN
GAQELAASSQQK	Response curve	CACO1_HUMAN_GAQELAASSQQK_pnnl_B2_P13	CPTAC_Batch2_Exp1_65Hvy_S4_r2_2015Mar14_Gandalf.raw		PASS00947	http://www.peptideatlas.org/PASS/PASS00947	CACO1_HUMAN
GAQELAASSQQK	Response curve	CACO1_HUMAN_GAQELAASSQQK_pnnl_B2_P13	CPTAC_Batch2_Exp1_65Hvy_S4_r3_2015Mar14_Gandalf.raw		PASS00947	http://www.peptideatlas.org/PASS/PASS00947	CACO1_HUMAN
GAQELAASSQQK	Response curve	CACO1_HUMAN_GAQELAASSQQK_pnnl_B2_P13	CPTAC_Batch2_Exp1_65Hvy_S4_r4_2015Mar14_Gandalf.raw		PASS00947	http://www.peptideatlas.org/PASS/PASS00947	CACO1_HUMAN
GAQELAASSQQK	Response curve	CACO1_HUMAN_GAQELAASSQQK_pnnl_B2_P13	CPTAC_Batch2_Exp1_65Hvy_S5_r1_2015Mar14_Gandalf.raw		PASS00947	http://www.peptideatlas.org/PASS/PASS00947	CACO1_HUMAN
GAQELAASSQQK	Response curve	CACO1_HUMAN_GAQELAASSQQK_pnnl_B2_P13	CPTAC_Batch2_Exp1_65Hvy_S5_r3_2015Mar14_Gandalf.raw		PASS00947	http://www.peptideatlas.org/PASS/PASS00947	CACO1_HUMAN
GAQELAASSQQK	Response curve	CACO1_HUMAN_GAQELAASSQQK_pnnl_B2_P13	CPTAC_Batch2_Exp1_65Hvy_S5_r4_2015Mar14_Gandalf.raw		PASS00947	http://www.peptideatlas.org/PASS/PASS00947	CACO1_HUMAN
GAQELAASSQQK	Response curve	CACO1_HUMAN_GAQELAASSQQK_pnnl_B2_P13	CPTAC_Batch2_Exp1_65Hvy_S6_r2_2015Mar14_Gandalf.raw		PASS00947	http://www.peptideatlas.org/PASS/PASS00947	CACO1_HUMAN
GAQELAASSQQK	Response curve	CACO1_HUMAN_GAQELAASSQQK_pnnl_B2_P13	CPTAC_Batch2_Exp1_65Hvy_S6_r3_2015Mar14_Gandalf.raw		PASS00947	http://www.peptideatlas.org/PASS/PASS00947	CACO1_HUMAN
GAQELAASSQQK	Response curve	CACO1_HUMAN_GAQELAASSQQK_pnnl_B2_P13	CPTAC_Batch2_Exp1_65Hvy_S6_r4_2015Mar14_Gandalf.raw		PASS00947	http://www.peptideatlas.org/PASS/PASS00947	CACO1_HUMAN
GAQELAASSQQK	Response curve	CACO1_HUMAN_GAQELAASSQQK_pnnl_B2_P13	CPTAC_Batch2_Exp1_65Hvy_S7_r1_2015Mar14_Gandalf.raw		PASS00947	http://www.peptideatlas.org/PASS/PASS00947	CACO1_HUMAN
GAQELAASSQQK	Response curve	CACO1_HUMAN_GAQELAASSQQK_pnnl_B2_P13	CPTAC_Batch2_Exp1_65Hvy_S7_r3_2015Mar14_Gandalf.raw		PASS00947	http://www.peptideatlas.org/PASS/PASS00947	CACO1_HUMAN
GAQELAASSQQK	Response curve	CACO1_HUMAN_GAQELAASSQQK_pnnl_B2_P13	CPTAC_Batch2_Exp1_65Hvy_S7_r4_2015Mar14_Gandalf.raw		PASS00947	http://www.peptideatlas.org/PASS/PASS00947	CACO1_HUMAN
GAQELAASSQQK	Response curve	CACO1_HUMAN_GAQELAASSQQK_pnnl_B2_P13	CPTAC_Batch2_Exp1_65Hvy_S8_r1_2015Mar14_Gandalf.raw		PASS00947	http://www.peptideatlas.org/PASS/PASS00947	CACO1_HUMAN
GAQELAASSQQK	Response curve	CACO1_HUMAN_GAQELAASSQQK_pnnl_B2_P13	CPTAC_Batch2_Exp1_65Hvy_S8_r2_2015Mar14_Gandalf.raw		PASS00947	http://www.peptideatlas.org/PASS/PASS00947	CACO1_HUMAN
GAQELAASSQQK	Response curve	CACO1_HUMAN_GAQELAASSQQK_pnnl_B2_P13	CPTAC_Batch2_Exp1_65Hvy_S8_r3_2015Mar14_Gandalf.raw		PASS00947	http://www.peptideatlas.org/PASS/PASS00947	CACO1_HUMAN
GAQELAASSQQK	Response curve	CACO1_HUMAN_GAQELAASSQQK_pnnl_B2_P13	CPTAC_Batch2_Exp1_10Hvy_S9_r1_2015Mar16_Gandalf.raw		PASS00947	http://www.peptideatlas.org/PASS/PASS00947	CACO1_HUMAN
GAQELAASSQQK	Response curve	CACO1_HUMAN_GAQELAASSQQK_pnnl_B2_P13	CPTAC_Batch2_Exp1_10Hvy_S9_r2_2015Mar16_Gandalf.raw		PASS00947	http://www.peptideatlas.org/PASS/PASS00947	CACO1_HUMAN
GAQELAASSQQK	Response curve	CACO1_HUMAN_GAQELAASSQQK_pnnl_B2_P13	CPTAC_Batch2_Exp1_10Hvy_S9_r4_2015Mar16_Gandalf.raw		PASS00947	http://www.peptideatlas.org/PASS/PASS00947	CACO1_HUMAN
GAQELAASSQQK	Response curve	CACO1_HUMAN_GAQELAASSQQK_pnnl_B2_P13	CPTAC_Batch2_Exp1_10Hvy_S10_r5_2015Mar14_Gandalf.raw		PASS00947	http://www.peptideatlas.org/PASS/PASS00947	CACO1_HUMAN
GAQELAASSQQK	Response curve	CACO1_HUMAN_GAQELAASSQQK_pnnl_B2_P13	CPTAC_Batch2_Exp1_10Hvy_S10_r6_2015Mar14_Gandalf.raw		PASS00947	http://www.peptideatlas.org/PASS/PASS00947	CACO1_HUMAN
GAQELAASSQQK	Response curve	CACO1_HUMAN_GAQELAASSQQK_pnnl_B2_P13	CPTAC_Batch2_Exp1_10Hvy_S10_r8_2015Mar14_Gandalf.raw		PASS00947	http://www.peptideatlas.org/PASS/PASS00947	CACO1_HUMAN
GAQELAASSQQK	Response curve	CACO1_HUMAN_GAQELAASSQQK_pnnl_B2_P13	CPTAC_Batch2_Exp1_10Hvy_S11_r2_2015Mar16_Gandalf.raw		PASS00947	http://www.peptideatlas.org/PASS/PASS00947	CACO1_HUMAN
GAQELAASSQQK	Response curve	CACO1_HUMAN_GAQELAASSQQK_pnnl_B2_P13	CPTAC_Batch2_Exp1_10Hvy_S11_r3_2015Mar16_Gandalf.raw		PASS00947	http://www.peptideatlas.org/PASS/PASS00947	CACO1_HUMAN
GAQELAASSQQK	Response curve	CACO1_HUMAN_GAQELAASSQQK_pnnl_B2_P13	CPTAC_Batch2_Exp1_10Hvy_S11_r4_2015Mar16_Gandalf.raw		PASS00947	http://www.peptideatlas.org/PASS/PASS00947	CACO1_HUMAN
LQLEGQVTEL	Response curve	CACO1_HUMAN_LQLEGQVTEL_pnnl_B2_P14	CPTAC_Batch2_Exp1_65Hvy_S0_r1_2015Mar14_Gandalf.raw		PASS00947	http://www.peptideatlas.org/PASS/PASS00947	CACO1_HUMAN
LQLEGQVTEL	Response curve	CACO1_HUMAN_LQLEGQVTEL_pnnl_B2_P14	CPTAC_Batch2_Exp1_65Hvy_S0_r2_2015Mar14_Gandalf.raw		PASS00947	http://www.peptideatlas.org/PASS/PASS00947	CACO1_HUMAN
LQLEGQVTEL	Response curve	CACO1_HUMAN_LQLEGQVTEL_pnnl_B2_P14	CPTAC_Batch2_Exp1_65Hvy_S0_r3_2015Mar14_Gandalf.raw		PASS00947	http://www.peptideatlas.org/PASS/PASS00947	CACO1_HUMAN
LQLEGQVTEL	Response curve	CACO1_HUMAN_LQLEGQVTEL_pnnl_B2_P14	CPTAC_Batch2_Exp1_65Hvy_S0_r4_2015Mar14_Gandalf.raw		PASS00947	http://www.peptideatlas.org/PASS/PASS00947	CACO1_HUMAN
LQLEGQVTEL	Response curve	CACO1_HUMAN_LQLEGQVTEL_pnnl_B2_P14	CPTAC_Batch2_Exp1_65Hvy_S0_r5_2015Mar14_Gandalf.raw		PASS00947	http://www.peptideatlas.org/PASS/PASS00947	CACO1_HUMAN
LQLEGQVTEL	Response curve	CACO1_HUMAN_LQLEGQVTEL_pnnl_B2_P14	CPTAC_Batch2_Exp1_65Hvy_S0_r6_2015Mar14_Gandalf.raw		PASS00947	http://www.peptideatlas.org/PASS/PASS00947	CACO1_HUMAN
LQLEGQVTEL	Response curve	CACO1_HUMAN_LQLEGQVTEL_pnnl_B2_P14	CPTAC_Batch2_Exp1_65Hvy_S0_r7_2015Mar14_Gandalf.raw		PASS00947	http://www.peptideatlas.org/PASS/PASS00947	CACO1_HUMAN
LQLEGQVTEL	Response curve	CACO1_HUMAN_LQLEGQVTEL_pnnl_B2_P14	CPTAC_Batch2_Exp1_65Hvy_S0_r8_2015Mar14_Gandalf.raw		PASS00947	http://www.peptideatlas.org/PASS/PASS00947	CACO1_HUMAN
LQLEGQVTEL	Response curve	CACO1_HUMAN_LQLEGQVTEL_pnnl_B2_P14	CPTAC_Batch2_Exp1_65Hvy_S0_r9_2015Mar14_Gandalf.raw		PASS00947	http://www.peptideatlas.org/PASS/PASS00947	CACO1_HUMAN
LQLEGQVTEL	Response curve	CACO1_HUMAN_LQLEGQVTEL_pnnl_B2_P14	CPTAC_Batch2_Exp1_65Hvy_S0_r10_2015Mar14_Gandalf.raw		PASS00947	http://www.peptideatlas.org/PASS/PASS00947	CACO1_HUMAN
LQLEGQVTEL	Response curve	CACO1_HUMAN_LQLEGQVTEL_pnnl_B2_P14	CPTAC_Batch2_Exp1_65Hvy_S0_r11_2015Mar14_Gandalf.raw		PASS00947	http://www.peptideatlas.org/PASS/PASS00947	CACO1_HUMAN
LQLEGQVTEL	Response curve	CACO1_HUMAN_LQLEGQVTEL_pnnl_B2_P14	CPTAC_Batch2_Exp1_65Hvy_S1_r1_2015Mar14_Gandalf.raw		PASS00947	http://www.peptideatlas.org/PASS/PASS00947	CACO1_HUMAN
LQLEGQVTEL	Response curve	CACO1_HUMAN_LQLEGQVTEL_pnnl_B2_P14	CPTAC_Batch2_Exp1_65Hvy_S1_r3_2015Mar14_Gandalf.raw		PASS00947	http://www.peptideatlas.org/PASS/PASS00947	CACO1_HUMAN
LQLEGQVTEL	Response curve	CACO1_HUMAN_LQLEGQVTEL_pnnl_B2_P14	CPTAC_Batch2_Exp1_65Hvy_S1_r4_2015Mar14_Gandalf.raw		PASS00947	http://www.peptideatlas.org/PASS/PASS00947	CACO1_HUMAN
LQLEGQVTEL	Response curve	CACO1_HUMAN_LQLEGQVTEL_pnnl_B2_P14	CPTAC_Batch2_Exp1_65Hvy_S2_r2_2015Mar14_Gandalf.raw		PASS00947	http://www.peptideatlas.org/PASS/PASS00947	CACO1_HUMAN
LQLEGQVTEL	Response curve	CACO1_HUMAN_LQLEGQVTEL_pnnl_B2_P14	CPTAC_Batch2_Exp1_65Hvy_S2_r3_2015Mar14_Gandalf.raw		PASS00947	http://www.peptideatlas.org/PASS/PASS00947	CACO1_HUMAN
LQLEGQVTEL	Response curve	CACO1_HUMAN_LQLEGQVTEL_pnnl_B2_P14	CPTAC_Batch2_Exp1_65Hvy_S2_r4_2015Mar14_Gandalf.raw		PASS00947	http://www.peptideatlas.org/PASS/PASS00947	CACO1_HUMAN
LQLEGQVTEL	Response curve	CACO1_HUMAN_LQLEGQVTEL_pnnl_B2_P14	CPTAC_Batch2_Exp1_65Hvy_S3_r1_2015Mar14_Gandalf.raw		PASS00947	http://www.peptideatlas.org/PASS/PASS00947	CACO1_HUMAN
LQLEGQVTEL	Response curve	CACO1_HUMAN_LQLEGQVTEL_pnnl_B2_P14	CPTAC_Batch2_Exp1_65Hvy_S3_r3_2015Mar14_Gandalf.raw		PASS00947	http://www.peptideatlas.org/PASS/PASS00947	CACO1_HUMAN
LQLEGQVTEL	Response curve	CACO1_HUMAN_LQLEGQVTEL_pnnl_B2_P14	CPTAC_Batch2_Exp1_65Hvy_S3_r4_2015Mar14_Gandalf.raw		PASS00947	http://www.peptideatlas.org/PASS/PASS00947	CACO1_HUMAN
LQLEGQVTEL	Response curve	CACO1_HUMAN_LQLEGQVTEL_pnnl_B2_P14	CPTAC_Batch2_Exp1_65Hvy_S4_r2_2015Mar14_Gandalf.raw		PASS00947	http://www.peptideatlas.org/PASS/PASS00947	CACO1_HUMAN
LQLEGQVTEL	Response curve	CACO1_HUMAN_LQLEGQVTEL_pnnl_B2_P14	CPTAC_Batch2_Exp1_65Hvy_S4_r3_2015Mar14_Gandalf.raw		PASS00947	http://www.peptideatlas.org/PASS/PASS00947	CACO1_HUMAN
LQLEGQVTEL	Response curve	CACO1_HUMAN_LQLEGQVTEL_pnnl_B2_P14	CPTAC_Batch2_Exp1_65Hvy_S4_r4_2015Mar14_Gandalf.raw		PASS00947	http://www.peptideatlas.org/PASS/PASS00947	CACO1_HUMAN
LQLEGQVTEL	Response curve	CACO1_HUMAN_LQLEGQVTEL_pnnl_B2_P14	CPTAC_Batch2_Exp1_65Hvy_S5_r1_2015Mar14_Gandalf.raw		PASS00947	http://www.peptideatlas.org/PASS/PASS00947	CACO1_HUMAN
LQLEGQVTEL	Response curve	CACO1_HUMAN_LQLEGQVTEL_pnnl_B2_P14	CPTAC_Batch2_Exp1_65Hvy_S5_r2_2015Mar14_Gandalf.raw		PASS00947	http://www.peptideatlas.org/PASS/PASS00947	CACO1_HUMAN
LQLEGQVTEL	Response curve	CACO1_HUMAN_LQLEGQVTEL_pnnl_B2_P14	CPTAC_Batch2_Exp1_65Hvy_S5_r4_2015Mar14_Gandalf.raw		PASS00947	http://www.peptideatlas.org/PASS/PASS00947	CACO1_HUMAN
LQLEGQVTEL	Response curve	CACO1_HUMAN_LQLEGQVTEL_pnnl_B2_P14	CPTAC_Batch2_Exp1_65Hvy_S6_r2_2015Mar14_Gandalf.raw		PASS00947	http://www.peptideatlas.org/PASS/PASS00947	CACO1_HUMAN
LQLEGQVTEL	Response curve	CACO1_HUMAN_LQLEGQVTEL_pnnl_B2_P14	CPTAC_Batch2_Exp1_65Hvy_S6_r3_2015Mar14_Gandalf.raw		PASS00947	http://www.peptideatlas.org/PASS/PASS00947	CACO1_HUMAN
LQLEGQVTEL	Response curve	CACO1_HUMAN_LQLEGQVTEL_pnnl_B2_P14	CPTAC_Batch2_Exp1_65Hvy_S6_r4_2015Mar14_Gandalf.raw		PASS00947	http://www.peptideatlas.org/PASS/PASS00947	CACO1_HUMAN
LQLEGQVTEL	Response curve	CACO1_HUMAN_LQLEGQVTEL_pnnl_B2_P14	CPTAC_Batch2_Exp1_65Hvy_S7_r2_2015Mar14_Gandalf.raw		PASS00947	http://www.peptideatlas.org/PASS/PASS00947	CACO1_HUMAN
LQLEGQVTEL	Response curve	CACO1_HUMAN_LQLEGQVTEL_pnnl_B2_P14	CPTAC_Batch2_Exp1_65Hvy_S7_r3_2015Mar14_Gandalf.raw		PASS00947	http://www.peptideatlas.org/PASS/PASS00947	CACO1_HUMAN
LQLEGQVTEL	Response curve	CACO1_HUMAN_LQLEGQVTEL_pnnl_B2_P14	CPTAC_Batch2_Exp1_65Hvy_S7_r4_2015Mar14_Gandalf.raw		PASS00947	http://www.peptideatlas.org/PASS/PASS00947	CACO1_HUMAN
LQLEGQVTEL	Response curve	CACO1_HUMAN_LQLEGQVTEL_pnnl_B2_P14	CPTAC_Batch2_Exp1_65Hvy_S8_r2_2015Mar14_Gandalf.raw		PASS00947	http://www.peptideatlas.org/PASS/PASS00947	CACO1_HUMAN
LQLEGQVTEL	Response curve	CACO1_HUMAN_LQLEGQVTEL_pnnl_B2_P14	CPTAC_Batch2_Exp1_65Hvy_S8_r3_2015Mar14_Gandalf.raw		PASS00947	http://www.peptideatlas.org/PASS/PASS00947	CACO1_HUMAN
LQLEGQVTEL	Response curve	CACO1_HUMAN_LQLEGQVTEL_pnnl_B2_P14	CPTAC_Batch2_Exp1_65Hvy_S8_r4_2015Mar14_Gandalf.raw		PASS00947	http://www.peptideatlas.org/PASS/PASS00947	CACO1_HUMAN
LQLEGQVTEL	Response curve	CACO1_HUMAN_LQLEGQVTEL_pnnl_B2_P14	CPTAC_Batch2_Exp1_2nd10_S9_r2_2015Mar20_Gandalf.raw		PASS00947	http://www.peptideatlas.org/PASS/PASS00947	CACO1_HUMAN
LQLEGQVTEL	Response curve	CACO1_HUMAN_LQLEGQVTEL_pnnl_B2_P14	CPTAC_Batch2_Exp1_2nd10_S9_r3_2015Mar20_Gandalf.raw		PASS00947	http://www.peptideatlas.org/PASS/PASS00947	CACO1_HUMAN
LQLEGQVTEL	Response curve	CACO1_HUMAN_LQLEGQVTEL_pnnl_B2_P14	CPTAC_Batch2_Exp1_2nd10_S9_r4_2015Mar20_Gandalf.raw		PASS00947	http://www.peptideatlas.org/PASS/PASS00947	CACO1_HUMAN
LQLEGQVTEL	Response curve	CACO1_HUMAN_LQLEGQVTEL_pnnl_B2_P14	CPTAC_Batch2_Exp1_2nd10_S10_r1_2015Mar20_Gandalf.raw		PASS00947	http://www.peptideatlas.org/PASS/PASS00947	CACO1_HUMAN
LQLEGQVTEL	Response curve	CACO1_HUMAN_LQLEGQVTEL_pnnl_B2_P14	CPTAC_Batch2_Exp1_2nd10_S10_r2_2015Mar20_Gandalf.raw		PASS00947	http://www.peptideatlas.org/PASS/PASS00947	CACO1_HUMAN
LQLEGQVTEL	Response curve	CACO1_HUMAN_LQLEGQVTEL_pnnl_B2_P14	CPTAC_Batch2_Exp1_2nd10_S10_r3_2015Mar20_Gandalf.raw		PASS00947	http://www.peptideatlas.org/PASS/PASS00947	CACO1_HUMAN
LQLEGQVTEL	Response curve	CACO1_HUMAN_LQLEGQVTEL_pnnl_B2_P14	CPTAC_Batch2_Exp1_2nd10_S11_r1_2015Mar20_Gandalf.raw		PASS00947	http://www.peptideatlas.org/PASS/PASS00947	CACO1_HUMAN
LQLEGQVTEL	Response curve	CACO1_HUMAN_LQLEGQVTEL_pnnl_B2_P14	CPTAC_Batch2_Exp1_2nd10_S11_r3_2015Mar20_Gandalf.raw		PASS00947	http://www.peptideatlas.org/PASS/PASS00947	CACO1_HUMAN
LQLEGQVTEL	Response curve	CACO1_HUMAN_LQLEGQVTEL_pnnl_B2_P14	CPTAC_Batch2_Exp1_2nd10_S11_r4_2015Mar20_Gandalf.raw		PASS00947	http://www.peptideatlas.org/PASS/PASS00947	CACO1_HUMAN
TALGDIGNK	Response curve	CCNB1_HUMAN_TALGDIGNK_pnnl_B2_P17	CPTAC_Batch2_Exp1_65Hvy_S0_r1_2015Mar14_Gandalf.raw		PASS00947	http://www.peptideatlas.org/PASS/PASS00947	CCNB1_HUMAN
TALGDIGNK	Response curve	CCNB1_HUMAN_TALGDIGNK_pnnl_B2_P17	CPTAC_Batch2_Exp1_65Hvy_S0_r2_2015Mar14_Gandalf.raw		PASS00947	http://www.peptideatlas.org/PASS/PASS00947	CCNB1_HUMAN
TALGDIGNK	Response curve	CCNB1_HUMAN_TALGDIGNK_pnnl_B2_P17	CPTAC_Batch2_Exp1_65Hvy_S0_r3_2015Mar14_Gandalf.raw		PASS00947	http://www.peptideatlas.org/PASS/PASS00947	CCNB1_HUMAN
TALGDIGNK	Response curve	CCNB1_HUMAN_TALGDIGNK_pnnl_B2_P17	CPTAC_Batch2_Exp1_65Hvy_S0_r4_2015Mar14_Gandalf.raw		PASS00947	http://www.peptideatlas.org/PASS/PASS00947	CCNB1_HUMAN
TALGDIGNK	Response curve	CCNB1_HUMAN_TALGDIGNK_pnnl_B2_P17	CPTAC_Batch2_Exp1_65Hvy_S0_r5_2015Mar14_Gandalf.raw		PASS00947	http://www.peptideatlas.org/PASS/PASS00947	CCNB1_HUMAN
TALGDIGNK	Response curve	CCNB1_HUMAN_TALGDIGNK_pnnl_B2_P17	CPTAC_Batch2_Exp1_65Hvy_S0_r6_2015Mar14_Gandalf.raw		PASS00947	http://www.peptideatlas.org/PASS/PASS00947	CCNB1_HUMAN
TALGDIGNK	Response curve	CCNB1_HUMAN_TALGDIGNK_pnnl_B2_P17	CPTAC_Batch2_Exp1_65Hvy_S0_r7_2015Mar14_Gandalf.raw		PASS00947	http://www.peptideatlas.org/PASS/PASS00947	CCNB1_HUMAN
TALGDIGNK	Response curve	CCNB1_HUMAN_TALGDIGNK_pnnl_B2_P17	CPTAC_Batch2_Exp1_65Hvy_S0_r8_2015Mar14_Gandalf.raw		PASS00947	http://www.peptideatlas.org/PASS/PASS00947	CCNB1_HUMAN
TALGDIGNK	Response curve	CCNB1_HUMAN_TALGDIGNK_pnnl_B2_P17	CPTAC_Batch2_Exp1_65Hvy_S0_r9_2015Mar14_Gandalf.raw		PASS00947	http://www.peptideatlas.org/PASS/PASS00947	CCNB1_HUMAN
TALGDIGNK	Response curve	CCNB1_HUMAN_TALGDIGNK_pnnl_B2_P17	CPTAC_Batch2_Exp1_65Hvy_S0_r10_2015Mar14_Gandalf.raw		PASS00947	http://www.peptideatlas.org/PASS/PASS00947	CCNB1_HUMAN
TALGDIGNK	Response curve	CCNB1_HUMAN_TALGDIGNK_pnnl_B2_P17	CPTAC_Batch2_Exp1_65Hvy_S0_r11_2015Mar14_Gandalf.raw		PASS00947	http://www.peptideatlas.org/PASS/PASS00947	CCNB1_HUMAN
TALGDIGNK	Response curve	CCNB1_HUMAN_TALGDIGNK_pnnl_B2_P17	CPTAC_Batch2_Exp1_65Hvy_S1_r1_2015Mar14_Gandalf.raw		PASS00947	http://www.peptideatlas.org/PASS/PASS00947	CCNB1_HUMAN
TALGDIGNK	Response curve	CCNB1_HUMAN_TALGDIGNK_pnnl_B2_P17	CPTAC_Batch2_Exp1_65Hvy_S1_r3_2015Mar14_Gandalf.raw		PASS00947	http://www.peptideatlas.org/PASS/PASS00947	CCNB1_HUMAN
TALGDIGNK	Response curve	CCNB1_HUMAN_TALGDIGNK_pnnl_B2_P17	CPTAC_Batch2_Exp1_65Hvy_S1_r4_2015Mar14_Gandalf.raw		PASS00947	http://www.peptideatlas.org/PASS/PASS00947	CCNB1_HUMAN
TALGDIGNK	Response curve	CCNB1_HUMAN_TALGDIGNK_pnnl_B2_P17	CPTAC_Batch2_Exp1_65Hvy_S2_r1_2015Mar14_Gandalf.raw		PASS00947	http://www.peptideatlas.org/PASS/PASS00947	CCNB1_HUMAN
TALGDIGNK	Response curve	CCNB1_HUMAN_TALGDIGNK_pnnl_B2_P17	CPTAC_Batch2_Exp1_65Hvy_S2_r2_2015Mar14_Gandalf.raw		PASS00947	http://www.peptideatlas.org/PASS/PASS00947	CCNB1_HUMAN
TALGDIGNK	Response curve	CCNB1_HUMAN_TALGDIGNK_pnnl_B2_P17	CPTAC_Batch2_Exp1_65Hvy_S2_r4_2015Mar14_Gandalf.raw		PASS00947	http://www.peptideatlas.org/PASS/PASS00947	CCNB1_HUMAN
TALGDIGNK	Response curve	CCNB1_HUMAN_TALGDIGNK_pnnl_B2_P17	CPTAC_Batch2_Exp1_65Hvy_S3_r1_2015Mar14_Gandalf.raw		PASS00947	http://www.peptideatlas.org/PASS/PASS00947	CCNB1_HUMAN
TALGDIGNK	Response curve	CCNB1_HUMAN_TALGDIGNK_pnnl_B2_P17	CPTAC_Batch2_Exp1_65Hvy_S3_r2_2015Mar14_Gandalf.raw		PASS00947	http://www.peptideatlas.org/PASS/PASS00947	CCNB1_HUMAN
TALGDIGNK	Response curve	CCNB1_HUMAN_TALGDIGNK_pnnl_B2_P17	CPTAC_Batch2_Exp1_65Hvy_S3_r3_2015Mar14_Gandalf.raw		PASS00947	http://www.peptideatlas.org/PASS/PASS00947	CCNB1_HUMAN
TALGDIGNK	Response curve	CCNB1_HUMAN_TALGDIGNK_pnnl_B2_P17	CPTAC_Batch2_Exp1_65Hvy_S4_r2_2015Mar14_Gandalf.raw		PASS00947	http://www.peptideatlas.org/PASS/PASS00947	CCNB1_HUMAN
TALGDIGNK	Response curve	CCNB1_HUMAN_TALGDIGNK_pnnl_B2_P17	CPTAC_Batch2_Exp1_65Hvy_S4_r3_2015Mar14_Gandalf.raw		PASS00947	http://www.peptideatlas.org/PASS/PASS00947	CCNB1_HUMAN
TALGDIGNK	Response curve	CCNB1_HUMAN_TALGDIGNK_pnnl_B2_P17	CPTAC_Batch2_Exp1_65Hvy_S4_r4_2015Mar14_Gandalf.raw		PASS00947	http://www.peptideatlas.org/PASS/PASS00947	CCNB1_HUMAN
TALGDIGNK	Response curve	CCNB1_HUMAN_TALGDIGNK_pnnl_B2_P17	CPTAC_Batch2_Exp1_65Hvy_S5_r1_2015Mar14_Gandalf.raw		PASS00947	http://www.peptideatlas.org/PASS/PASS00947	CCNB1_HUMAN
TALGDIGNK	Response curve	CCNB1_HUMAN_TALGDIGNK_pnnl_B2_P17	CPTAC_Batch2_Exp1_65Hvy_S5_r3_2015Mar14_Gandalf.raw		PASS00947	http://www.peptideatlas.org/PASS/PASS00947	CCNB1_HUMAN
TALGDIGNK	Response curve	CCNB1_HUMAN_TALGDIGNK_pnnl_B2_P17	CPTAC_Batch2_Exp1_65Hvy_S5_r4_2015Mar14_Gandalf.raw		PASS00947	http://www.peptideatlas.org/PASS/PASS00947	CCNB1_HUMAN
TALGDIGNK	Response curve	CCNB1_HUMAN_TALGDIGNK_pnnl_B2_P17	CPTAC_Batch2_Exp1_65Hvy_S6_r2_2015Mar14_Gandalf.raw		PASS00947	http://www.peptideatlas.org/PASS/PASS00947	CCNB1_HUMAN
TALGDIGNK	Response curve	CCNB1_HUMAN_TALGDIGNK_pnnl_B2_P17	CPTAC_Batch2_Exp1_65Hvy_S6_r3_2015Mar14_Gandalf.raw		PASS00947	http://www.peptideatlas.org/PASS/PASS00947	CCNB1_HUMAN
TALGDIGNK	Response curve	CCNB1_HUMAN_TALGDIGNK_pnnl_B2_P17	CPTAC_Batch2_Exp1_65Hvy_S6_r4_2015Mar14_Gandalf.raw		PASS00947	http://www.peptideatlas.org/PASS/PASS00947	CCNB1_HUMAN
TALGDIGNK	Response curve	CCNB1_HUMAN_TALGDIGNK_pnnl_B2_P17	CPTAC_Batch2_Exp1_65Hvy_S7_r1_2015Mar14_Gandalf.raw		PASS00947	http://www.peptideatlas.org/PASS/PASS00947	CCNB1_HUMAN
TALGDIGNK	Response curve	CCNB1_HUMAN_TALGDIGNK_pnnl_B2_P17	CPTAC_Batch2_Exp1_65Hvy_S7_r2_2015Mar14_Gandalf.raw		PASS00947	http://www.peptideatlas.org/PASS/PASS00947	CCNB1_HUMAN
TALGDIGNK	Response curve	CCNB1_HUMAN_TALGDIGNK_pnnl_B2_P17	CPTAC_Batch2_Exp1_65Hvy_S7_r3_2015Mar14_Gandalf.raw		PASS00947	http://www.peptideatlas.org/PASS/PASS00947	CCNB1_HUMAN
TALGDIGNK	Response curve	CCNB1_HUMAN_TALGDIGNK_pnnl_B2_P17	CPTAC_Batch2_Exp1_65Hvy_S8_r1_2015Mar14_Gandalf.raw		PASS00947	http://www.peptideatlas.org/PASS/PASS00947	CCNB1_HUMAN
TALGDIGNK	Response curve	CCNB1_HUMAN_TALGDIGNK_pnnl_B2_P17	CPTAC_Batch2_Exp1_65Hvy_S8_r2_2015Mar14_Gandalf.raw		PASS00947	http://www.peptideatlas.org/PASS/PASS00947	CCNB1_HUMAN
TALGDIGNK	Response curve	CCNB1_HUMAN_TALGDIGNK_pnnl_B2_P17	CPTAC_Batch2_Exp1_65Hvy_S8_r3_2015Mar14_Gandalf.raw		PASS00947	http://www.peptideatlas.org/PASS/PASS00947	CCNB1_HUMAN
TALGDIGNK	Response curve	CCNB1_HUMAN_TALGDIGNK_pnnl_B2_P17	CPTAC_Batch2_Exp1_2nd10_S9_r2_2015Mar20_Gandalf.raw		PASS00947	http://www.peptideatlas.org/PASS/PASS00947	CCNB1_HUMAN
TALGDIGNK	Response curve	CCNB1_HUMAN_TALGDIGNK_pnnl_B2_P17	CPTAC_Batch2_Exp1_2nd10_S9_r3_2015Mar20_Gandalf.raw		PASS00947	http://www.peptideatlas.org/PASS/PASS00947	CCNB1_HUMAN
TALGDIGNK	Response curve	CCNB1_HUMAN_TALGDIGNK_pnnl_B2_P17	CPTAC_Batch2_Exp1_2nd10_S9_r4_2015Mar20_Gandalf.raw		PASS00947	http://www.peptideatlas.org/PASS/PASS00947	CCNB1_HUMAN
TALGDIGNK	Response curve	CCNB1_HUMAN_TALGDIGNK_pnnl_B2_P17	CPTAC_Batch2_Exp1_2nd10_S10_r1_2015Mar20_Gandalf.raw		PASS00947	http://www.peptideatlas.org/PASS/PASS00947	CCNB1_HUMAN
TALGDIGNK	Response curve	CCNB1_HUMAN_TALGDIGNK_pnnl_B2_P17	CPTAC_Batch2_Exp1_2nd10_S10_r2_2015Mar20_Gandalf.raw		PASS00947	http://www.peptideatlas.org/PASS/PASS00947	CCNB1_HUMAN
TALGDIGNK	Response curve	CCNB1_HUMAN_TALGDIGNK_pnnl_B2_P17	CPTAC_Batch2_Exp1_2nd10_S10_r3_2015Mar20_Gandalf.raw		PASS00947	http://www.peptideatlas.org/PASS/PASS00947	CCNB1_HUMAN
TALGDIGNK	Response curve	CCNB1_HUMAN_TALGDIGNK_pnnl_B2_P17	CPTAC_Batch2_Exp1_2nd10_S11_r1_2015Mar20_Gandalf.raw		PASS00947	http://www.peptideatlas.org/PASS/PASS00947	CCNB1_HUMAN
TALGDIGNK	Response curve	CCNB1_HUMAN_TALGDIGNK_pnnl_B2_P17	CPTAC_Batch2_Exp1_2nd10_S11_r2_2015Mar20_Gandalf.raw		PASS00947	http://www.peptideatlas.org/PASS/PASS00947	CCNB1_HUMAN
TALGDIGNK	Response curve	CCNB1_HUMAN_TALGDIGNK_pnnl_B2_P17	CPTAC_Batch2_Exp1_2nd10_S11_r4_2015Mar20_Gandalf.raw		PASS00947	http://www.peptideatlas.org/PASS/PASS00947	CCNB1_HUMAN
NLFGPVDHEELTR	Response curve	CDN1B_HUMAN_NLFGPVDHEELTR_pnnl_B2_P20	CPTAC_Batch2_Exp1_65Hvy_S0_r1_2015Mar14_Gandalf.raw		PASS00947	http://www.peptideatlas.org/PASS/PASS00947	CDN1B_HUMAN
NLFGPVDHEELTR	Response curve	CDN1B_HUMAN_NLFGPVDHEELTR_pnnl_B2_P20	CPTAC_Batch2_Exp1_65Hvy_S0_r2_2015Mar14_Gandalf.raw		PASS00947	http://www.peptideatlas.org/PASS/PASS00947	CDN1B_HUMAN
NLFGPVDHEELTR	Response curve	CDN1B_HUMAN_NLFGPVDHEELTR_pnnl_B2_P20	CPTAC_Batch2_Exp1_65Hvy_S0_r3_2015Mar14_Gandalf.raw		PASS00947	http://www.peptideatlas.org/PASS/PASS00947	CDN1B_HUMAN
NLFGPVDHEELTR	Response curve	CDN1B_HUMAN_NLFGPVDHEELTR_pnnl_B2_P20	CPTAC_Batch2_Exp1_65Hvy_S0_r4_2015Mar14_Gandalf.raw		PASS00947	http://www.peptideatlas.org/PASS/PASS00947	CDN1B_HUMAN
NLFGPVDHEELTR	Response curve	CDN1B_HUMAN_NLFGPVDHEELTR_pnnl_B2_P20	CPTAC_Batch2_Exp1_65Hvy_S0_r5_2015Mar14_Gandalf.raw		PASS00947	http://www.peptideatlas.org/PASS/PASS00947	CDN1B_HUMAN
NLFGPVDHEELTR	Response curve	CDN1B_HUMAN_NLFGPVDHEELTR_pnnl_B2_P20	CPTAC_Batch2_Exp1_65Hvy_S0_r6_2015Mar14_Gandalf.raw		PASS00947	http://www.peptideatlas.org/PASS/PASS00947	CDN1B_HUMAN
NLFGPVDHEELTR	Response curve	CDN1B_HUMAN_NLFGPVDHEELTR_pnnl_B2_P20	CPTAC_Batch2_Exp1_65Hvy_S0_r7_2015Mar14_Gandalf.raw		PASS00947	http://www.peptideatlas.org/PASS/PASS00947	CDN1B_HUMAN
NLFGPVDHEELTR	Response curve	CDN1B_HUMAN_NLFGPVDHEELTR_pnnl_B2_P20	CPTAC_Batch2_Exp1_65Hvy_S0_r8_2015Mar14_Gandalf.raw		PASS00947	http://www.peptideatlas.org/PASS/PASS00947	CDN1B_HUMAN
NLFGPVDHEELTR	Response curve	CDN1B_HUMAN_NLFGPVDHEELTR_pnnl_B2_P20	CPTAC_Batch2_Exp1_65Hvy_S0_r9_2015Mar14_Gandalf.raw		PASS00947	http://www.peptideatlas.org/PASS/PASS00947	CDN1B_HUMAN
NLFGPVDHEELTR	Response curve	CDN1B_HUMAN_NLFGPVDHEELTR_pnnl_B2_P20	CPTAC_Batch2_Exp1_65Hvy_S0_r10_2015Mar14_Gandalf.raw		PASS00947	http://www.peptideatlas.org/PASS/PASS00947	CDN1B_HUMAN
NLFGPVDHEELTR	Response curve	CDN1B_HUMAN_NLFGPVDHEELTR_pnnl_B2_P20	CPTAC_Batch2_Exp1_65Hvy_S0_r11_2015Mar14_Gandalf.raw		PASS00947	http://www.peptideatlas.org/PASS/PASS00947	CDN1B_HUMAN
NLFGPVDHEELTR	Response curve	CDN1B_HUMAN_NLFGPVDHEELTR_pnnl_B2_P20	CPTAC_Batch2_Exp1_65Hvy_S1_r6_2015Mar14_Gandalf.raw		PASS00947	http://www.peptideatlas.org/PASS/PASS00947	CDN1B_HUMAN
NLFGPVDHEELTR	Response curve	CDN1B_HUMAN_NLFGPVDHEELTR_pnnl_B2_P20	CPTAC_Batch2_Exp1_65Hvy_S1_r7_2015Mar14_Gandalf.raw		PASS00947	http://www.peptideatlas.org/PASS/PASS00947	CDN1B_HUMAN
NLFGPVDHEELTR	Response curve	CDN1B_HUMAN_NLFGPVDHEELTR_pnnl_B2_P20	CPTAC_Batch2_Exp1_65Hvy_S1_r8_2015Mar14_Gandalf.raw		PASS00947	http://www.peptideatlas.org/PASS/PASS00947	CDN1B_HUMAN
NLFGPVDHEELTR	Response curve	CDN1B_HUMAN_NLFGPVDHEELTR_pnnl_B2_P20	CPTAC_Batch2_Exp1_65Hvy_S2_r5_2015Mar14_Gandalf.raw		PASS00947	http://www.peptideatlas.org/PASS/PASS00947	CDN1B_HUMAN
NLFGPVDHEELTR	Response curve	CDN1B_HUMAN_NLFGPVDHEELTR_pnnl_B2_P20	CPTAC_Batch2_Exp1_65Hvy_S2_r6_2015Mar14_Gandalf.raw		PASS00947	http://www.peptideatlas.org/PASS/PASS00947	CDN1B_HUMAN
NLFGPVDHEELTR	Response curve	CDN1B_HUMAN_NLFGPVDHEELTR_pnnl_B2_P20	CPTAC_Batch2_Exp1_65Hvy_S2_r8_2015Mar14_Gandalf.raw		PASS00947	http://www.peptideatlas.org/PASS/PASS00947	CDN1B_HUMAN
NLFGPVDHEELTR	Response curve	CDN1B_HUMAN_NLFGPVDHEELTR_pnnl_B2_P20	CPTAC_Batch2_Exp1_65Hvy_S3_r5_2015Mar14_Gandalf.raw		PASS00947	http://www.peptideatlas.org/PASS/PASS00947	CDN1B_HUMAN
NLFGPVDHEELTR	Response curve	CDN1B_HUMAN_NLFGPVDHEELTR_pnnl_B2_P20	CPTAC_Batch2_Exp1_65Hvy_S3_r6_2015Mar14_Gandalf.raw		PASS00947	http://www.peptideatlas.org/PASS/PASS00947	CDN1B_HUMAN
NLFGPVDHEELTR	Response curve	CDN1B_HUMAN_NLFGPVDHEELTR_pnnl_B2_P20	CPTAC_Batch2_Exp1_65Hvy_S3_r8_2015Mar14_Gandalf.raw		PASS00947	http://www.peptideatlas.org/PASS/PASS00947	CDN1B_HUMAN
NLFGPVDHEELTR	Response curve	CDN1B_HUMAN_NLFGPVDHEELTR_pnnl_B2_P20	CPTAC_Batch2_Exp1_65Hvy_S4_r5_2015Mar14_Gandalf.raw		PASS00947	http://www.peptideatlas.org/PASS/PASS00947	CDN1B_HUMAN
NLFGPVDHEELTR	Response curve	CDN1B_HUMAN_NLFGPVDHEELTR_pnnl_B2_P20	CPTAC_Batch2_Exp1_65Hvy_S4_r6_2015Mar14_Gandalf.raw		PASS00947	http://www.peptideatlas.org/PASS/PASS00947	CDN1B_HUMAN
NLFGPVDHEELTR	Response curve	CDN1B_HUMAN_NLFGPVDHEELTR_pnnl_B2_P20	CPTAC_Batch2_Exp1_65Hvy_S4_r7_2015Mar14_Gandalf.raw		PASS00947	http://www.peptideatlas.org/PASS/PASS00947	CDN1B_HUMAN
NLFGPVDHEELTR	Response curve	CDN1B_HUMAN_NLFGPVDHEELTR_pnnl_B2_P20	CPTAC_Batch2_Exp1_65Hvy_S5_r2_2015Mar14_Gandalf.raw		PASS00947	http://www.peptideatlas.org/PASS/PASS00947	CDN1B_HUMAN
NLFGPVDHEELTR	Response curve	CDN1B_HUMAN_NLFGPVDHEELTR_pnnl_B2_P20	CPTAC_Batch2_Exp1_65Hvy_S5_r3_2015Mar14_Gandalf.raw		PASS00947	http://www.peptideatlas.org/PASS/PASS00947	CDN1B_HUMAN
NLFGPVDHEELTR	Response curve	CDN1B_HUMAN_NLFGPVDHEELTR_pnnl_B2_P20	CPTAC_Batch2_Exp1_65Hvy_S5_r4_2015Mar14_Gandalf.raw		PASS00947	http://www.peptideatlas.org/PASS/PASS00947	CDN1B_HUMAN
NLFGPVDHEELTR	Response curve	CDN1B_HUMAN_NLFGPVDHEELTR_pnnl_B2_P20	CPTAC_Batch2_Exp1_65Hvy_S6_r5_2015Mar14_Gandalf.raw		PASS00947	http://www.peptideatlas.org/PASS/PASS00947	CDN1B_HUMAN
NLFGPVDHEELTR	Response curve	CDN1B_HUMAN_NLFGPVDHEELTR_pnnl_B2_P20	CPTAC_Batch2_Exp1_65Hvy_S6_r7_2015Mar14_Gandalf.raw		PASS00947	http://www.peptideatlas.org/PASS/PASS00947	CDN1B_HUMAN
NLFGPVDHEELTR	Response curve	CDN1B_HUMAN_NLFGPVDHEELTR_pnnl_B2_P20	CPTAC_Batch2_Exp1_65Hvy_S6_r8_2015Mar14_Gandalf.raw		PASS00947	http://www.peptideatlas.org/PASS/PASS00947	CDN1B_HUMAN
NLFGPVDHEELTR	Response curve	CDN1B_HUMAN_NLFGPVDHEELTR_pnnl_B2_P20	CPTAC_Batch2_Exp1_65Hvy_S7_r1_2015Mar14_Gandalf.raw		PASS00947	http://www.peptideatlas.org/PASS/PASS00947	CDN1B_HUMAN
NLFGPVDHEELTR	Response curve	CDN1B_HUMAN_NLFGPVDHEELTR_pnnl_B2_P20	CPTAC_Batch2_Exp1_65Hvy_S7_r2_2015Mar14_Gandalf.raw		PASS00947	http://www.peptideatlas.org/PASS/PASS00947	CDN1B_HUMAN
NLFGPVDHEELTR	Response curve	CDN1B_HUMAN_NLFGPVDHEELTR_pnnl_B2_P20	CPTAC_Batch2_Exp1_65Hvy_S7_r3_2015Mar14_Gandalf.raw		PASS00947	http://www.peptideatlas.org/PASS/PASS00947	CDN1B_HUMAN
NLFGPVDHEELTR	Response curve	CDN1B_HUMAN_NLFGPVDHEELTR_pnnl_B2_P20	CPTAC_Batch2_Exp1_65Hvy_S8_r1_2015Mar14_Gandalf.raw		PASS00947	http://www.peptideatlas.org/PASS/PASS00947	CDN1B_HUMAN
NLFGPVDHEELTR	Response curve	CDN1B_HUMAN_NLFGPVDHEELTR_pnnl_B2_P20	CPTAC_Batch2_Exp1_65Hvy_S8_r2_2015Mar14_Gandalf.raw		PASS00947	http://www.peptideatlas.org/PASS/PASS00947	CDN1B_HUMAN
NLFGPVDHEELTR	Response curve	CDN1B_HUMAN_NLFGPVDHEELTR_pnnl_B2_P20	CPTAC_Batch2_Exp1_65Hvy_S8_r4_2015Mar14_Gandalf.raw		PASS00947	http://www.peptideatlas.org/PASS/PASS00947	CDN1B_HUMAN
NLFGPVDHEELTR	Response curve	CDN1B_HUMAN_NLFGPVDHEELTR_pnnl_B2_P20	CPTAC_Batch2_Exp1_4th10_S9_r1_2015Mar20_Gandalf.raw		PASS00947	http://www.peptideatlas.org/PASS/PASS00947	CDN1B_HUMAN
NLFGPVDHEELTR	Response curve	CDN1B_HUMAN_NLFGPVDHEELTR_pnnl_B2_P20	CPTAC_Batch2_Exp1_4th10_S9_r2_2015Mar20_Gandalf.raw		PASS00947	http://www.peptideatlas.org/PASS/PASS00947	CDN1B_HUMAN
NLFGPVDHEELTR	Response curve	CDN1B_HUMAN_NLFGPVDHEELTR_pnnl_B2_P20	CPTAC_Batch2_Exp1_4th10_S9_r3_2015Mar20_Gandalf.raw		PASS00947	http://www.peptideatlas.org/PASS/PASS00947	CDN1B_HUMAN
NLFGPVDHEELTR	Response curve	CDN1B_HUMAN_NLFGPVDHEELTR_pnnl_B2_P20	CPTAC_Batch2_Exp1_4th10_S10_r1_2015Mar20_Gandalf.raw		PASS00947	http://www.peptideatlas.org/PASS/PASS00947	CDN1B_HUMAN
NLFGPVDHEELTR	Response curve	CDN1B_HUMAN_NLFGPVDHEELTR_pnnl_B2_P20	CPTAC_Batch2_Exp1_4th10_S10_r2_2015Mar20_Gandalf.raw		PASS00947	http://www.peptideatlas.org/PASS/PASS00947	CDN1B_HUMAN
NLFGPVDHEELTR	Response curve	CDN1B_HUMAN_NLFGPVDHEELTR_pnnl_B2_P20	CPTAC_Batch2_Exp1_4th10_S10_r3_2015Mar20_Gandalf.raw		PASS00947	http://www.peptideatlas.org/PASS/PASS00947	CDN1B_HUMAN
NLFGPVDHEELTR	Response curve	CDN1B_HUMAN_NLFGPVDHEELTR_pnnl_B2_P20	CPTAC_Batch2_Exp1_4th10_S11_r1_2015Mar20_Gandalf.raw		PASS00947	http://www.peptideatlas.org/PASS/PASS00947	CDN1B_HUMAN
NLFGPVDHEELTR	Response curve	CDN1B_HUMAN_NLFGPVDHEELTR_pnnl_B2_P20	CPTAC_Batch2_Exp1_4th10_S11_r2_2015Mar20_Gandalf.raw		PASS00947	http://www.peptideatlas.org/PASS/PASS00947	CDN1B_HUMAN
NLFGPVDHEELTR	Response curve	CDN1B_HUMAN_NLFGPVDHEELTR_pnnl_B2_P20	CPTAC_Batch2_Exp1_4th10_S11_r4_2015Mar20_Gandalf.raw		PASS00947	http://www.peptideatlas.org/PASS/PASS00947	CDN1B_HUMAN
VSNGSPSLER	Response curve	CDN1B_HUMAN_VSNGSPSLER_pnnl_B2_P19	CPTAC_Batch2_Exp1_65Hvy_S0_r1_2015Mar14_Gandalf.raw		PASS00947	http://www.peptideatlas.org/PASS/PASS00947	CDN1B_HUMAN
VSNGSPSLER	Response curve	CDN1B_HUMAN_VSNGSPSLER_pnnl_B2_P19	CPTAC_Batch2_Exp1_65Hvy_S0_r2_2015Mar14_Gandalf.raw		PASS00947	http://www.peptideatlas.org/PASS/PASS00947	CDN1B_HUMAN
VSNGSPSLER	Response curve	CDN1B_HUMAN_VSNGSPSLER_pnnl_B2_P19	CPTAC_Batch2_Exp1_65Hvy_S0_r3_2015Mar14_Gandalf.raw		PASS00947	http://www.peptideatlas.org/PASS/PASS00947	CDN1B_HUMAN
VSNGSPSLER	Response curve	CDN1B_HUMAN_VSNGSPSLER_pnnl_B2_P19	CPTAC_Batch2_Exp1_65Hvy_S0_r4_2015Mar14_Gandalf.raw		PASS00947	http://www.peptideatlas.org/PASS/PASS00947	CDN1B_HUMAN
VSNGSPSLER	Response curve	CDN1B_HUMAN_VSNGSPSLER_pnnl_B2_P19	CPTAC_Batch2_Exp1_65Hvy_S0_r5_2015Mar14_Gandalf.raw		PASS00947	http://www.peptideatlas.org/PASS/PASS00947	CDN1B_HUMAN
VSNGSPSLER	Response curve	CDN1B_HUMAN_VSNGSPSLER_pnnl_B2_P19	CPTAC_Batch2_Exp1_65Hvy_S0_r6_2015Mar14_Gandalf.raw		PASS00947	http://www.peptideatlas.org/PASS/PASS00947	CDN1B_HUMAN
VSNGSPSLER	Response curve	CDN1B_HUMAN_VSNGSPSLER_pnnl_B2_P19	CPTAC_Batch2_Exp1_65Hvy_S0_r7_2015Mar14_Gandalf.raw		PASS00947	http://www.peptideatlas.org/PASS/PASS00947	CDN1B_HUMAN
VSNGSPSLER	Response curve	CDN1B_HUMAN_VSNGSPSLER_pnnl_B2_P19	CPTAC_Batch2_Exp1_65Hvy_S0_r8_2015Mar14_Gandalf.raw		PASS00947	http://www.peptideatlas.org/PASS/PASS00947	CDN1B_HUMAN
VSNGSPSLER	Response curve	CDN1B_HUMAN_VSNGSPSLER_pnnl_B2_P19	CPTAC_Batch2_Exp1_65Hvy_S0_r9_2015Mar14_Gandalf.raw		PASS00947	http://www.peptideatlas.org/PASS/PASS00947	CDN1B_HUMAN
VSNGSPSLER	Response curve	CDN1B_HUMAN_VSNGSPSLER_pnnl_B2_P19	CPTAC_Batch2_Exp1_65Hvy_S0_r10_2015Mar14_Gandalf.raw		PASS00947	http://www.peptideatlas.org/PASS/PASS00947	CDN1B_HUMAN
VSNGSPSLER	Response curve	CDN1B_HUMAN_VSNGSPSLER_pnnl_B2_P19	CPTAC_Batch2_Exp1_65Hvy_S0_r11_2015Mar14_Gandalf.raw		PASS00947	http://www.peptideatlas.org/PASS/PASS00947	CDN1B_HUMAN
VSNGSPSLER	Response curve	CDN1B_HUMAN_VSNGSPSLER_pnnl_B2_P19	CPTAC_Batch2_Exp1_65Hvy_S1_r1_2015Mar14_Gandalf.raw		PASS00947	http://www.peptideatlas.org/PASS/PASS00947	CDN1B_HUMAN
VSNGSPSLER	Response curve	CDN1B_HUMAN_VSNGSPSLER_pnnl_B2_P19	CPTAC_Batch2_Exp1_65Hvy_S1_r2_2015Mar14_Gandalf.raw		PASS00947	http://www.peptideatlas.org/PASS/PASS00947	CDN1B_HUMAN
VSNGSPSLER	Response curve	CDN1B_HUMAN_VSNGSPSLER_pnnl_B2_P19	CPTAC_Batch2_Exp1_65Hvy_S1_r4_2015Mar14_Gandalf.raw		PASS00947	http://www.peptideatlas.org/PASS/PASS00947	CDN1B_HUMAN
VSNGSPSLER	Response curve	CDN1B_HUMAN_VSNGSPSLER_pnnl_B2_P19	CPTAC_Batch2_Exp1_65Hvy_S2_r1_2015Mar14_Gandalf.raw		PASS00947	http://www.peptideatlas.org/PASS/PASS00947	CDN1B_HUMAN
VSNGSPSLER	Response curve	CDN1B_HUMAN_VSNGSPSLER_pnnl_B2_P19	CPTAC_Batch2_Exp1_65Hvy_S2_r3_2015Mar14_Gandalf.raw		PASS00947	http://www.peptideatlas.org/PASS/PASS00947	CDN1B_HUMAN
VSNGSPSLER	Response curve	CDN1B_HUMAN_VSNGSPSLER_pnnl_B2_P19	CPTAC_Batch2_Exp1_65Hvy_S2_r4_2015Mar14_Gandalf.raw		PASS00947	http://www.peptideatlas.org/PASS/PASS00947	CDN1B_HUMAN
VSNGSPSLER	Response curve	CDN1B_HUMAN_VSNGSPSLER_pnnl_B2_P19	CPTAC_Batch2_Exp1_65Hvy_S3_r1_2015Mar14_Gandalf.raw		PASS00947	http://www.peptideatlas.org/PASS/PASS00947	CDN1B_HUMAN
VSNGSPSLER	Response curve	CDN1B_HUMAN_VSNGSPSLER_pnnl_B2_P19	CPTAC_Batch2_Exp1_65Hvy_S3_r3_2015Mar14_Gandalf.raw		PASS00947	http://www.peptideatlas.org/PASS/PASS00947	CDN1B_HUMAN
VSNGSPSLER	Response curve	CDN1B_HUMAN_VSNGSPSLER_pnnl_B2_P19	CPTAC_Batch2_Exp1_65Hvy_S3_r4_2015Mar14_Gandalf.raw		PASS00947	http://www.peptideatlas.org/PASS/PASS00947	CDN1B_HUMAN
VSNGSPSLER	Response curve	CDN1B_HUMAN_VSNGSPSLER_pnnl_B2_P19	CPTAC_Batch2_Exp1_65Hvy_S4_r1_2015Mar14_Gandalf.raw		PASS00947	http://www.peptideatlas.org/PASS/PASS00947	CDN1B_HUMAN
VSNGSPSLER	Response curve	CDN1B_HUMAN_VSNGSPSLER_pnnl_B2_P19	CPTAC_Batch2_Exp1_65Hvy_S4_r2_2015Mar14_Gandalf.raw		PASS00947	http://www.peptideatlas.org/PASS/PASS00947	CDN1B_HUMAN
VSNGSPSLER	Response curve	CDN1B_HUMAN_VSNGSPSLER_pnnl_B2_P19	CPTAC_Batch2_Exp1_65Hvy_S4_r4_2015Mar14_Gandalf.raw		PASS00947	http://www.peptideatlas.org/PASS/PASS00947	CDN1B_HUMAN
VSNGSPSLER	Response curve	CDN1B_HUMAN_VSNGSPSLER_pnnl_B2_P19	CPTAC_Batch2_Exp1_65Hvy_S5_r1_2015Mar14_Gandalf.raw		PASS00947	http://www.peptideatlas.org/PASS/PASS00947	CDN1B_HUMAN
VSNGSPSLER	Response curve	CDN1B_HUMAN_VSNGSPSLER_pnnl_B2_P19	CPTAC_Batch2_Exp1_65Hvy_S5_r2_2015Mar14_Gandalf.raw		PASS00947	http://www.peptideatlas.org/PASS/PASS00947	CDN1B_HUMAN
VSNGSPSLER	Response curve	CDN1B_HUMAN_VSNGSPSLER_pnnl_B2_P19	CPTAC_Batch2_Exp1_65Hvy_S5_r4_2015Mar14_Gandalf.raw		PASS00947	http://www.peptideatlas.org/PASS/PASS00947	CDN1B_HUMAN
VSNGSPSLER	Response curve	CDN1B_HUMAN_VSNGSPSLER_pnnl_B2_P19	CPTAC_Batch2_Exp1_65Hvy_S6_r2_2015Mar14_Gandalf.raw		PASS00947	http://www.peptideatlas.org/PASS/PASS00947	CDN1B_HUMAN
VSNGSPSLER	Response curve	CDN1B_HUMAN_VSNGSPSLER_pnnl_B2_P19	CPTAC_Batch2_Exp1_65Hvy_S6_r3_2015Mar14_Gandalf.raw		PASS00947	http://www.peptideatlas.org/PASS/PASS00947	CDN1B_HUMAN
VSNGSPSLER	Response curve	CDN1B_HUMAN_VSNGSPSLER_pnnl_B2_P19	CPTAC_Batch2_Exp1_65Hvy_S6_r4_2015Mar14_Gandalf.raw		PASS00947	http://www.peptideatlas.org/PASS/PASS00947	CDN1B_HUMAN
VSNGSPSLER	Response curve	CDN1B_HUMAN_VSNGSPSLER_pnnl_B2_P19	CPTAC_Batch2_Exp1_65Hvy_S7_r1_2015Mar14_Gandalf.raw		PASS00947	http://www.peptideatlas.org/PASS/PASS00947	CDN1B_HUMAN
VSNGSPSLER	Response curve	CDN1B_HUMAN_VSNGSPSLER_pnnl_B2_P19	CPTAC_Batch2_Exp1_65Hvy_S7_r3_2015Mar14_Gandalf.raw		PASS00947	http://www.peptideatlas.org/PASS/PASS00947	CDN1B_HUMAN
VSNGSPSLER	Response curve	CDN1B_HUMAN_VSNGSPSLER_pnnl_B2_P19	CPTAC_Batch2_Exp1_65Hvy_S7_r4_2015Mar14_Gandalf.raw		PASS00947	http://www.peptideatlas.org/PASS/PASS00947	CDN1B_HUMAN
VSNGSPSLER	Response curve	CDN1B_HUMAN_VSNGSPSLER_pnnl_B2_P19	CPTAC_Batch2_Exp1_65Hvy_S8_r1_2015Mar14_Gandalf.raw		PASS00947	http://www.peptideatlas.org/PASS/PASS00947	CDN1B_HUMAN
VSNGSPSLER	Response curve	CDN1B_HUMAN_VSNGSPSLER_pnnl_B2_P19	CPTAC_Batch2_Exp1_65Hvy_S8_r2_2015Mar14_Gandalf.raw		PASS00947	http://www.peptideatlas.org/PASS/PASS00947	CDN1B_HUMAN
VSNGSPSLER	Response curve	CDN1B_HUMAN_VSNGSPSLER_pnnl_B2_P19	CPTAC_Batch2_Exp1_65Hvy_S8_r3_2015Mar14_Gandalf.raw		PASS00947	http://www.peptideatlas.org/PASS/PASS00947	CDN1B_HUMAN
VSNGSPSLER	Response curve	CDN1B_HUMAN_VSNGSPSLER_pnnl_B2_P19	CPTAC_Batch2_Exp1_2nd10_S9_r2_2015Mar20_Gandalf.raw		PASS00947	http://www.peptideatlas.org/PASS/PASS00947	CDN1B_HUMAN
VSNGSPSLER	Response curve	CDN1B_HUMAN_VSNGSPSLER_pnnl_B2_P19	CPTAC_Batch2_Exp1_2nd10_S9_r3_2015Mar20_Gandalf.raw		PASS00947	http://www.peptideatlas.org/PASS/PASS00947	CDN1B_HUMAN
VSNGSPSLER	Response curve	CDN1B_HUMAN_VSNGSPSLER_pnnl_B2_P19	CPTAC_Batch2_Exp1_2nd10_S9_r4_2015Mar20_Gandalf.raw		PASS00947	http://www.peptideatlas.org/PASS/PASS00947	CDN1B_HUMAN
VSNGSPSLER	Response curve	CDN1B_HUMAN_VSNGSPSLER_pnnl_B2_P19	CPTAC_Batch2_Exp1_2nd10_S10_r1_2015Mar20_Gandalf.raw		PASS00947	http://www.peptideatlas.org/PASS/PASS00947	CDN1B_HUMAN
VSNGSPSLER	Response curve	CDN1B_HUMAN_VSNGSPSLER_pnnl_B2_P19	CPTAC_Batch2_Exp1_2nd10_S10_r2_2015Mar20_Gandalf.raw		PASS00947	http://www.peptideatlas.org/PASS/PASS00947	CDN1B_HUMAN
VSNGSPSLER	Response curve	CDN1B_HUMAN_VSNGSPSLER_pnnl_B2_P19	CPTAC_Batch2_Exp1_2nd10_S10_r4_2015Mar20_Gandalf.raw		PASS00947	http://www.peptideatlas.org/PASS/PASS00947	CDN1B_HUMAN
VSNGSPSLER	Response curve	CDN1B_HUMAN_VSNGSPSLER_pnnl_B2_P19	CPTAC_Batch2_Exp1_2nd10_S11_r1_2015Mar20_Gandalf.raw		PASS00947	http://www.peptideatlas.org/PASS/PASS00947	CDN1B_HUMAN
VSNGSPSLER	Response curve	CDN1B_HUMAN_VSNGSPSLER_pnnl_B2_P19	CPTAC_Batch2_Exp1_2nd10_S11_r3_2015Mar20_Gandalf.raw		PASS00947	http://www.peptideatlas.org/PASS/PASS00947	CDN1B_HUMAN
VSNGSPSLER	Response curve	CDN1B_HUMAN_VSNGSPSLER_pnnl_B2_P19	CPTAC_Batch2_Exp1_2nd10_S11_r4_2015Mar20_Gandalf.raw		PASS00947	http://www.peptideatlas.org/PASS/PASS00947	CDN1B_HUMAN
TIYTPGSTVLYR	Response curve	CO3_HUMAN_TIYTPGSTVLYR_pnnl_B2_P23	CPTAC_Batch2_Exp1_16Pep_S0_r1_2015Apr28_Gandalf.raw		PASS00947	http://www.peptideatlas.org/PASS/PASS00947	CO3_HUMAN
TIYTPGSTVLYR	Response curve	CO3_HUMAN_TIYTPGSTVLYR_pnnl_B2_P23	CPTAC_Batch2_Exp1_16Pep_S0_r2_2015Apr28_Gandalf.raw		PASS00947	http://www.peptideatlas.org/PASS/PASS00947	CO3_HUMAN
TIYTPGSTVLYR	Response curve	CO3_HUMAN_TIYTPGSTVLYR_pnnl_B2_P23	CPTAC_Batch2_Exp1_16Pep_S0_r3_2015Apr28_Gandalf.raw		PASS00947	http://www.peptideatlas.org/PASS/PASS00947	CO3_HUMAN
TIYTPGSTVLYR	Response curve	CO3_HUMAN_TIYTPGSTVLYR_pnnl_B2_P23	CPTAC_Batch2_Exp1_16Pep_S0_r4_2015Apr28_Gandalf.raw		PASS00947	http://www.peptideatlas.org/PASS/PASS00947	CO3_HUMAN
TIYTPGSTVLYR	Response curve	CO3_HUMAN_TIYTPGSTVLYR_pnnl_B2_P23	CPTAC_Batch2_Exp1_16Pep_S0_r5_2015Apr28_Gandalf.raw		PASS00947	http://www.peptideatlas.org/PASS/PASS00947	CO3_HUMAN
TIYTPGSTVLYR	Response curve	CO3_HUMAN_TIYTPGSTVLYR_pnnl_B2_P23	CPTAC_Batch2_Exp1_16Pep_S0_r6_2015Apr28_Gandalf.raw		PASS00947	http://www.peptideatlas.org/PASS/PASS00947	CO3_HUMAN
TIYTPGSTVLYR	Response curve	CO3_HUMAN_TIYTPGSTVLYR_pnnl_B2_P23	CPTAC_Batch2_Exp1_16Pep_S0_r7_2015Apr28_Gandalf.raw		PASS00947	http://www.peptideatlas.org/PASS/PASS00947	CO3_HUMAN
TIYTPGSTVLYR	Response curve	CO3_HUMAN_TIYTPGSTVLYR_pnnl_B2_P23	CPTAC_Batch2_Exp1_16Pep_S0_r8_2015Apr28_Gandalf.raw		PASS00947	http://www.peptideatlas.org/PASS/PASS00947	CO3_HUMAN
TIYTPGSTVLYR	Response curve	CO3_HUMAN_TIYTPGSTVLYR_pnnl_B2_P23	CPTAC_Batch2_Exp1_16Pep_S0_r9_2015Apr28_Gandalf.raw		PASS00947	http://www.peptideatlas.org/PASS/PASS00947	CO3_HUMAN
TIYTPGSTVLYR	Response curve	CO3_HUMAN_TIYTPGSTVLYR_pnnl_B2_P23	CPTAC_Batch2_Exp1_16Pep_S0_r10_2015Apr28_Gandalf.raw		PASS00947	http://www.peptideatlas.org/PASS/PASS00947	CO3_HUMAN
TIYTPGSTVLYR	Response curve	CO3_HUMAN_TIYTPGSTVLYR_pnnl_B2_P23	CPTAC_Batch2_Exp1_16Pep_S0_r11_2015Apr28_Gandalf.raw		PASS00947	http://www.peptideatlas.org/PASS/PASS00947	CO3_HUMAN
TIYTPGSTVLYR	Response curve	CO3_HUMAN_TIYTPGSTVLYR_pnnl_B2_P23	CPTAC_Batch2_Exp1_16Pep_S1_r1_2015Apr28_Gandalf.raw		PASS00947	http://www.peptideatlas.org/PASS/PASS00947	CO3_HUMAN
TIYTPGSTVLYR	Response curve	CO3_HUMAN_TIYTPGSTVLYR_pnnl_B2_P23	CPTAC_Batch2_Exp1_16Pep_S1_r2_2015Apr28_Gandalf.raw		PASS00947	http://www.peptideatlas.org/PASS/PASS00947	CO3_HUMAN
TIYTPGSTVLYR	Response curve	CO3_HUMAN_TIYTPGSTVLYR_pnnl_B2_P23	CPTAC_Batch2_Exp1_16Pep_S1_r3_2015Apr28_Gandalf.raw		PASS00947	http://www.peptideatlas.org/PASS/PASS00947	CO3_HUMAN
TIYTPGSTVLYR	Response curve	CO3_HUMAN_TIYTPGSTVLYR_pnnl_B2_P23	CPTAC_Batch2_Exp1_16Pep_S2_r1_2015Apr28_Gandalf.raw		PASS00947	http://www.peptideatlas.org/PASS/PASS00947	CO3_HUMAN
TIYTPGSTVLYR	Response curve	CO3_HUMAN_TIYTPGSTVLYR_pnnl_B2_P23	CPTAC_Batch2_Exp1_16Pep_S2_r2_2015Apr28_Gandalf.raw		PASS00947	http://www.peptideatlas.org/PASS/PASS00947	CO3_HUMAN
TIYTPGSTVLYR	Response curve	CO3_HUMAN_TIYTPGSTVLYR_pnnl_B2_P23	CPTAC_Batch2_Exp1_16Pep_S2_r3_2015Apr28_Gandalf.raw		PASS00947	http://www.peptideatlas.org/PASS/PASS00947	CO3_HUMAN
TIYTPGSTVLYR	Response curve	CO3_HUMAN_TIYTPGSTVLYR_pnnl_B2_P23	CPTAC_Batch2_Exp1_16Pep_S3_r1_2015Apr28_Gandalf.raw		PASS00947	http://www.peptideatlas.org/PASS/PASS00947	CO3_HUMAN
TIYTPGSTVLYR	Response curve	CO3_HUMAN_TIYTPGSTVLYR_pnnl_B2_P23	CPTAC_Batch2_Exp1_16Pep_S3_r3_2015Apr28_Gandalf.raw		PASS00947	http://www.peptideatlas.org/PASS/PASS00947	CO3_HUMAN
TIYTPGSTVLYR	Response curve	CO3_HUMAN_TIYTPGSTVLYR_pnnl_B2_P23	CPTAC_Batch2_Exp1_16Pep_S3_r4_2015Apr28_Gandalf.raw		PASS00947	http://www.peptideatlas.org/PASS/PASS00947	CO3_HUMAN
TIYTPGSTVLYR	Response curve	CO3_HUMAN_TIYTPGSTVLYR_pnnl_B2_P23	CPTAC_Batch2_Exp1_16Pep_S4_r1_2015Apr28_Gandalf.raw		PASS00947	http://www.peptideatlas.org/PASS/PASS00947	CO3_HUMAN
TIYTPGSTVLYR	Response curve	CO3_HUMAN_TIYTPGSTVLYR_pnnl_B2_P23	CPTAC_Batch2_Exp1_16Pep_S4_r3_2015Apr28_Gandalf.raw		PASS00947	http://www.peptideatlas.org/PASS/PASS00947	CO3_HUMAN
TIYTPGSTVLYR	Response curve	CO3_HUMAN_TIYTPGSTVLYR_pnnl_B2_P23	CPTAC_Batch2_Exp1_16Pep_S4_r4_2015Apr28_Gandalf.raw		PASS00947	http://www.peptideatlas.org/PASS/PASS00947	CO3_HUMAN
TIYTPGSTVLYR	Response curve	CO3_HUMAN_TIYTPGSTVLYR_pnnl_B2_P23	CPTAC_Batch2_Exp1_16Pep_S5_r1_2015Apr28_Gandalf.raw		PASS00947	http://www.peptideatlas.org/PASS/PASS00947	CO3_HUMAN
TIYTPGSTVLYR	Response curve	CO3_HUMAN_TIYTPGSTVLYR_pnnl_B2_P23	CPTAC_Batch2_Exp1_16Pep_S5_r3_2015Apr28_Gandalf.raw		PASS00947	http://www.peptideatlas.org/PASS/PASS00947	CO3_HUMAN
TIYTPGSTVLYR	Response curve	CO3_HUMAN_TIYTPGSTVLYR_pnnl_B2_P23	CPTAC_Batch2_Exp1_16Pep_S5_r4_2015Apr28_Gandalf.raw		PASS00947	http://www.peptideatlas.org/PASS/PASS00947	CO3_HUMAN
TIYTPGSTVLYR	Response curve	CO3_HUMAN_TIYTPGSTVLYR_pnnl_B2_P23	CPTAC_Batch2_Exp1_16Pep_S6_r1_2015Apr28_Gandalf.raw		PASS00947	http://www.peptideatlas.org/PASS/PASS00947	CO3_HUMAN
TIYTPGSTVLYR	Response curve	CO3_HUMAN_TIYTPGSTVLYR_pnnl_B2_P23	CPTAC_Batch2_Exp1_16Pep_S6_r2_2015Apr28_Gandalf.raw		PASS00947	http://www.peptideatlas.org/PASS/PASS00947	CO3_HUMAN
TIYTPGSTVLYR	Response curve	CO3_HUMAN_TIYTPGSTVLYR_pnnl_B2_P23	CPTAC_Batch2_Exp1_16Pep_S6_r4_2015Apr28_Gandalf.raw		PASS00947	http://www.peptideatlas.org/PASS/PASS00947	CO3_HUMAN
TIYTPGSTVLYR	Response curve	CO3_HUMAN_TIYTPGSTVLYR_pnnl_B2_P23	CPTAC_Batch2_Exp1_16Pep_S7_r1_2015Apr28_Gandalf.raw		PASS00947	http://www.peptideatlas.org/PASS/PASS00947	CO3_HUMAN
TIYTPGSTVLYR	Response curve	CO3_HUMAN_TIYTPGSTVLYR_pnnl_B2_P23	CPTAC_Batch2_Exp1_16Pep_S7_r2_2015Apr28_Gandalf.raw		PASS00947	http://www.peptideatlas.org/PASS/PASS00947	CO3_HUMAN
TIYTPGSTVLYR	Response curve	CO3_HUMAN_TIYTPGSTVLYR_pnnl_B2_P23	CPTAC_Batch2_Exp1_16Pep_S7_r3_2015Apr28_Gandalf.raw		PASS00947	http://www.peptideatlas.org/PASS/PASS00947	CO3_HUMAN
TIYTPGSTVLYR	Response curve	CO3_HUMAN_TIYTPGSTVLYR_pnnl_B2_P23	CPTAC_Batch2_Exp1_16Pep_S8_r1_2015Apr28_Gandalf.raw		PASS00947	http://www.peptideatlas.org/PASS/PASS00947	CO3_HUMAN
TIYTPGSTVLYR	Response curve	CO3_HUMAN_TIYTPGSTVLYR_pnnl_B2_P23	CPTAC_Batch2_Exp1_16Pep_S8_r2_2015Apr28_Gandalf.raw		PASS00947	http://www.peptideatlas.org/PASS/PASS00947	CO3_HUMAN
TIYTPGSTVLYR	Response curve	CO3_HUMAN_TIYTPGSTVLYR_pnnl_B2_P23	CPTAC_Batch2_Exp1_16Pep_S8_r3_2015Apr28_Gandalf.raw		PASS00947	http://www.peptideatlas.org/PASS/PASS00947	CO3_HUMAN
TIYTPGSTVLYR	Response curve	CO3_HUMAN_TIYTPGSTVLYR_pnnl_B2_P23	CPTAC_Batch2_Exp1_16Pep_S9_r1_2015Apr28_Gandalf.raw		PASS00947	http://www.peptideatlas.org/PASS/PASS00947	CO3_HUMAN
TIYTPGSTVLYR	Response curve	CO3_HUMAN_TIYTPGSTVLYR_pnnl_B2_P23	CPTAC_Batch2_Exp1_16Pep_S9_r2_2015Apr28_Gandalf.raw		PASS00947	http://www.peptideatlas.org/PASS/PASS00947	CO3_HUMAN
TIYTPGSTVLYR	Response curve	CO3_HUMAN_TIYTPGSTVLYR_pnnl_B2_P23	CPTAC_Batch2_Exp1_16Pep_S9_r3_2015Apr28_Gandalf.raw		PASS00947	http://www.peptideatlas.org/PASS/PASS00947	CO3_HUMAN
TIYTPGSTVLYR	Response curve	CO3_HUMAN_TIYTPGSTVLYR_pnnl_B2_P23	CPTAC_Batch2_Exp1_16Pep_S10_r1_2015Apr28_Gandalf.raw		PASS00947	http://www.peptideatlas.org/PASS/PASS00947	CO3_HUMAN
TIYTPGSTVLYR	Response curve	CO3_HUMAN_TIYTPGSTVLYR_pnnl_B2_P23	CPTAC_Batch2_Exp1_16Pep_S10_r2_2015Apr28_Gandalf.raw		PASS00947	http://www.peptideatlas.org/PASS/PASS00947	CO3_HUMAN
TIYTPGSTVLYR	Response curve	CO3_HUMAN_TIYTPGSTVLYR_pnnl_B2_P23	CPTAC_Batch2_Exp1_16Pep_S10_r3_2015Apr28_Gandalf.raw		PASS00947	http://www.peptideatlas.org/PASS/PASS00947	CO3_HUMAN
HUMAN_LGTFLENR	Response curve	EP3000_HUMAN_LGTFLENR_pnnl_B2_P27	CPTAC_Batch2_Exp1_65Hvy_S0_r1_2015Mar14_Gandalf.raw		PASS00947	http://www.peptideatlas.org/PASS/PASS00947	EP3000
HUMAN_LGTFLENR	Response curve	EP3000_HUMAN_LGTFLENR_pnnl_B2_P27	CPTAC_Batch2_Exp1_65Hvy_S0_r2_2015Mar14_Gandalf.raw		PASS00947	http://www.peptideatlas.org/PASS/PASS00947	EP3000
HUMAN_LGTFLENR	Response curve	EP3000_HUMAN_LGTFLENR_pnnl_B2_P27	CPTAC_Batch2_Exp1_65Hvy_S0_r3_2015Mar14_Gandalf.raw		PASS00947	http://www.peptideatlas.org/PASS/PASS00947	EP3000
HUMAN_LGTFLENR	Response curve	EP3000_HUMAN_LGTFLENR_pnnl_B2_P27	CPTAC_Batch2_Exp1_65Hvy_S0_r4_2015Mar14_Gandalf.raw		PASS00947	http://www.peptideatlas.org/PASS/PASS00947	EP3000
HUMAN_LGTFLENR	Response curve	EP3000_HUMAN_LGTFLENR_pnnl_B2_P27	CPTAC_Batch2_Exp1_65Hvy_S0_r5_2015Mar14_Gandalf.raw		PASS00947	http://www.peptideatlas.org/PASS/PASS00947	EP3000
HUMAN_LGTFLENR	Response curve	EP3000_HUMAN_LGTFLENR_pnnl_B2_P27	CPTAC_Batch2_Exp1_65Hvy_S0_r6_2015Mar14_Gandalf.raw		PASS00947	http://www.peptideatlas.org/PASS/PASS00947	EP3000
HUMAN_LGTFLENR	Response curve	EP3000_HUMAN_LGTFLENR_pnnl_B2_P27	CPTAC_Batch2_Exp1_65Hvy_S0_r7_2015Mar14_Gandalf.raw		PASS00947	http://www.peptideatlas.org/PASS/PASS00947	EP3000
HUMAN_LGTFLENR	Response curve	EP3000_HUMAN_LGTFLENR_pnnl_B2_P27	CPTAC_Batch2_Exp1_65Hvy_S0_r8_2015Mar14_Gandalf.raw		PASS00947	http://www.peptideatlas.org/PASS/PASS00947	EP3000
HUMAN_LGTFLENR	Response curve	EP3000_HUMAN_LGTFLENR_pnnl_B2_P27	CPTAC_Batch2_Exp1_65Hvy_S0_r9_2015Mar14_Gandalf.raw		PASS00947	http://www.peptideatlas.org/PASS/PASS00947	EP3000
HUMAN_LGTFLENR	Response curve	EP3000_HUMAN_LGTFLENR_pnnl_B2_P27	CPTAC_Batch2_Exp1_65Hvy_S0_r10_2015Mar14_Gandalf.raw		PASS00947	http://www.peptideatlas.org/PASS/PASS00947	EP3000
HUMAN_LGTFLENR	Response curve	EP3000_HUMAN_LGTFLENR_pnnl_B2_P27	CPTAC_Batch2_Exp1_65Hvy_S0_r11_2015Mar14_Gandalf.raw		PASS00947	http://www.peptideatlas.org/PASS/PASS00947	EP3000
HUMAN_LGTFLENR	Response curve	EP3000_HUMAN_LGTFLENR_pnnl_B2_P27	CPTAC_Batch2_Exp1_65Hvy_S1_r2_2015Mar14_Gandalf.raw		PASS00947	http://www.peptideatlas.org/PASS/PASS00947	EP3000
HUMAN_LGTFLENR	Response curve	EP3000_HUMAN_LGTFLENR_pnnl_B2_P27	CPTAC_Batch2_Exp1_65Hvy_S1_r3_2015Mar14_Gandalf.raw		PASS00947	http://www.peptideatlas.org/PASS/PASS00947	EP3000
HUMAN_LGTFLENR	Response curve	EP3000_HUMAN_LGTFLENR_pnnl_B2_P27	CPTAC_Batch2_Exp1_65Hvy_S1_r4_2015Mar14_Gandalf.raw		PASS00947	http://www.peptideatlas.org/PASS/PASS00947	EP3000
HUMAN_LGTFLENR	Response curve	EP3000_HUMAN_LGTFLENR_pnnl_B2_P27	CPTAC_Batch2_Exp1_65Hvy_S2_r1_2015Mar14_Gandalf.raw		PASS00947	http://www.peptideatlas.org/PASS/PASS00947	EP3000
HUMAN_LGTFLENR	Response curve	EP3000_HUMAN_LGTFLENR_pnnl_B2_P27	CPTAC_Batch2_Exp1_65Hvy_S2_r2_2015Mar14_Gandalf.raw		PASS00947	http://www.peptideatlas.org/PASS/PASS00947	EP3000
HUMAN_LGTFLENR	Response curve	EP3000_HUMAN_LGTFLENR_pnnl_B2_P27	CPTAC_Batch2_Exp1_65Hvy_S2_r4_2015Mar14_Gandalf.raw		PASS00947	http://www.peptideatlas.org/PASS/PASS00947	EP3000
HUMAN_LGTFLENR	Response curve	EP3000_HUMAN_LGTFLENR_pnnl_B2_P27	CPTAC_Batch2_Exp1_65Hvy_S3_r2_2015Mar14_Gandalf.raw		PASS00947	http://www.peptideatlas.org/PASS/PASS00947	EP3000
HUMAN_LGTFLENR	Response curve	EP3000_HUMAN_LGTFLENR_pnnl_B2_P27	CPTAC_Batch2_Exp1_65Hvy_S3_r3_2015Mar14_Gandalf.raw		PASS00947	http://www.peptideatlas.org/PASS/PASS00947	EP3000
HUMAN_LGTFLENR	Response curve	EP3000_HUMAN_LGTFLENR_pnnl_B2_P27	CPTAC_Batch2_Exp1_65Hvy_S3_r4_2015Mar14_Gandalf.raw		PASS00947	http://www.peptideatlas.org/PASS/PASS00947	EP3000
HUMAN_LGTFLENR	Response curve	EP3000_HUMAN_LGTFLENR_pnnl_B2_P27	CPTAC_Batch2_Exp1_65Hvy_S4_r1_2015Mar14_Gandalf.raw		PASS00947	http://www.peptideatlas.org/PASS/PASS00947	EP3000
HUMAN_LGTFLENR	Response curve	EP3000_HUMAN_LGTFLENR_pnnl_B2_P27	CPTAC_Batch2_Exp1_65Hvy_S4_r3_2015Mar14_Gandalf.raw		PASS00947	http://www.peptideatlas.org/PASS/PASS00947	EP3000
HUMAN_LGTFLENR	Response curve	EP3000_HUMAN_LGTFLENR_pnnl_B2_P27	CPTAC_Batch2_Exp1_65Hvy_S4_r4_2015Mar14_Gandalf.raw		PASS00947	http://www.peptideatlas.org/PASS/PASS00947	EP3000
HUMAN_LGTFLENR	Response curve	EP3000_HUMAN_LGTFLENR_pnnl_B2_P27	CPTAC_Batch2_Exp1_65Hvy_S5_r1_2015Mar14_Gandalf.raw		PASS00947	http://www.peptideatlas.org/PASS/PASS00947	EP3000
HUMAN_LGTFLENR	Response curve	EP3000_HUMAN_LGTFLENR_pnnl_B2_P27	CPTAC_Batch2_Exp1_65Hvy_S5_r2_2015Mar14_Gandalf.raw		PASS00947	http://www.peptideatlas.org/PASS/PASS00947	EP3000
HUMAN_LGTFLENR	Response curve	EP3000_HUMAN_LGTFLENR_pnnl_B2_P27	CPTAC_Batch2_Exp1_65Hvy_S5_r4_2015Mar14_Gandalf.raw		PASS00947	http://www.peptideatlas.org/PASS/PASS00947	EP3000
HUMAN_LGTFLENR	Response curve	EP3000_HUMAN_LGTFLENR_pnnl_B2_P27	CPTAC_Batch2_Exp1_65Hvy_S6_r6_2015Mar14_Gandalf.raw		PASS00947	http://www.peptideatlas.org/PASS/PASS00947	EP3000
HUMAN_LGTFLENR	Response curve	EP3000_HUMAN_LGTFLENR_pnnl_B2_P27	CPTAC_Batch2_Exp1_65Hvy_S6_r7_2015Mar14_Gandalf.raw		PASS00947	http://www.peptideatlas.org/PASS/PASS00947	EP3000
HUMAN_LGTFLENR	Response curve	EP3000_HUMAN_LGTFLENR_pnnl_B2_P27	CPTAC_Batch2_Exp1_65Hvy_S6_r8_2015Mar14_Gandalf.raw		PASS00947	http://www.peptideatlas.org/PASS/PASS00947	EP3000
HUMAN_LGTFLENR	Response curve	EP3000_HUMAN_LGTFLENR_pnnl_B2_P27	CPTAC_Batch2_Exp1_65Hvy_S7_r1_2015Mar14_Gandalf.raw		PASS00947	http://www.peptideatlas.org/PASS/PASS00947	EP3000
HUMAN_LGTFLENR	Response curve	EP3000_HUMAN_LGTFLENR_pnnl_B2_P27	CPTAC_Batch2_Exp1_65Hvy_S7_r2_2015Mar14_Gandalf.raw		PASS00947	http://www.peptideatlas.org/PASS/PASS00947	EP3000
HUMAN_LGTFLENR	Response curve	EP3000_HUMAN_LGTFLENR_pnnl_B2_P27	CPTAC_Batch2_Exp1_65Hvy_S7_r4_2015Mar14_Gandalf.raw		PASS00947	http://www.peptideatlas.org/PASS/PASS00947	EP3000
HUMAN_LGTFLENR	Response curve	EP3000_HUMAN_LGTFLENR_pnnl_B2_P27	CPTAC_Batch2_Exp1_65Hvy_S8_r1_2015Mar14_Gandalf.raw		PASS00947	http://www.peptideatlas.org/PASS/PASS00947	EP3000
HUMAN_LGTFLENR	Response curve	EP3000_HUMAN_LGTFLENR_pnnl_B2_P27	CPTAC_Batch2_Exp1_65Hvy_S8_r2_2015Mar14_Gandalf.raw		PASS00947	http://www.peptideatlas.org/PASS/PASS00947	EP3000
HUMAN_LGTFLENR	Response curve	EP3000_HUMAN_LGTFLENR_pnnl_B2_P27	CPTAC_Batch2_Exp1_65Hvy_S8_r3_2015Mar14_Gandalf.raw		PASS00947	http://www.peptideatlas.org/PASS/PASS00947	EP3000
HUMAN_LGTFLENR	Response curve	EP3000_HUMAN_LGTFLENR_pnnl_B2_P27	CPTAC_Batch2_Exp1_3rd10_S9_r1_2015Mar20_Gandalf.raw		PASS00947	http://www.peptideatlas.org/PASS/PASS00947	EP3000
HUMAN_LGTFLENR	Response curve	EP3000_HUMAN_LGTFLENR_pnnl_B2_P27	CPTAC_Batch2_Exp1_3rd10_S9_r3_2015Mar20_Gandalf.raw		PASS00947	http://www.peptideatlas.org/PASS/PASS00947	EP3000
HUMAN_LGTFLENR	Response curve	EP3000_HUMAN_LGTFLENR_pnnl_B2_P27	CPTAC_Batch2_Exp1_3rd10_S9_r4_2015Mar20_Gandalf.raw		PASS00947	http://www.peptideatlas.org/PASS/PASS00947	EP3000
HUMAN_LGTFLENR	Response curve	EP3000_HUMAN_LGTFLENR_pnnl_B2_P27	CPTAC_Batch2_Exp1_3rd10_S10_r1_2015Mar20_Gandalf.raw		PASS00947	http://www.peptideatlas.org/PASS/PASS00947	EP3000
HUMAN_LGTFLENR	Response curve	EP3000_HUMAN_LGTFLENR_pnnl_B2_P27	CPTAC_Batch2_Exp1_3rd10_S10_r2_2015Mar20_Gandalf.raw		PASS00947	http://www.peptideatlas.org/PASS/PASS00947	EP3000
HUMAN_LGTFLENR	Response curve	EP3000_HUMAN_LGTFLENR_pnnl_B2_P27	CPTAC_Batch2_Exp1_3rd10_S10_r3_2015Mar20_Gandalf.raw		PASS00947	http://www.peptideatlas.org/PASS/PASS00947	EP3000
HUMAN_LGTFLENR	Response curve	EP3000_HUMAN_LGTFLENR_pnnl_B2_P27	CPTAC_Batch2_Exp1_3rd10_S11_r1_2015Mar20_Gandalf.raw		PASS00947	http://www.peptideatlas.org/PASS/PASS00947	EP3000
HUMAN_LGTFLENR	Response curve	EP3000_HUMAN_LGTFLENR_pnnl_B2_P27	CPTAC_Batch2_Exp1_3rd10_S11_r2_2015Mar20_Gandalf.raw		PASS00947	http://www.peptideatlas.org/PASS/PASS00947	EP3000
HUMAN_LGTFLENR	Response curve	EP3000_HUMAN_LGTFLENR_pnnl_B2_P27	CPTAC_Batch2_Exp1_3rd10_S11_r3_2015Mar20_Gandalf.raw		PASS00947	http://www.peptideatlas.org/PASS/PASS00947	EP3000
LLFAPNLLLDR	Response curve	ESR1_HUMAN_LLFAPNLLLDR_pnnl_B2_P29	CPTAC_Batch2_Exp1_65Hvy_S0_r1_2015Mar14_Gandalf.raw		PASS00947	http://www.peptideatlas.org/PASS/PASS00947	ESR1_HUMAN
LLFAPNLLLDR	Response curve	ESR1_HUMAN_LLFAPNLLLDR_pnnl_B2_P29	CPTAC_Batch2_Exp1_65Hvy_S0_r2_2015Mar14_Gandalf.raw		PASS00947	http://www.peptideatlas.org/PASS/PASS00947	ESR1_HUMAN
LLFAPNLLLDR	Response curve	ESR1_HUMAN_LLFAPNLLLDR_pnnl_B2_P29	CPTAC_Batch2_Exp1_65Hvy_S0_r4_2015Mar14_Gandalf.raw		PASS00947	http://www.peptideatlas.org/PASS/PASS00947	ESR1_HUMAN
LLFAPNLLLDR	Response curve	ESR1_HUMAN_LLFAPNLLLDR_pnnl_B2_P29	CPTAC_Batch2_Exp1_65Hvy_S0_r5_2015Mar14_Gandalf.raw		PASS00947	http://www.peptideatlas.org/PASS/PASS00947	ESR1_HUMAN
LLFAPNLLLDR	Response curve	ESR1_HUMAN_LLFAPNLLLDR_pnnl_B2_P29	CPTAC_Batch2_Exp1_65Hvy_S0_r6_2015Mar14_Gandalf.raw		PASS00947	http://www.peptideatlas.org/PASS/PASS00947	ESR1_HUMAN
LLFAPNLLLDR	Response curve	ESR1_HUMAN_LLFAPNLLLDR_pnnl_B2_P29	CPTAC_Batch2_Exp1_65Hvy_S0_r7_2015Mar14_Gandalf.raw		PASS00947	http://www.peptideatlas.org/PASS/PASS00947	ESR1_HUMAN
LLFAPNLLLDR	Response curve	ESR1_HUMAN_LLFAPNLLLDR_pnnl_B2_P29	CPTAC_Batch2_Exp1_65Hvy_S0_r9_2015Mar14_Gandalf.raw		PASS00947	http://www.peptideatlas.org/PASS/PASS00947	ESR1_HUMAN
LLFAPNLLLDR	Response curve	ESR1_HUMAN_LLFAPNLLLDR_pnnl_B2_P29	CPTAC_Batch2_Exp1_65Hvy_S0_r10_2015Mar14_Gandalf.raw		PASS00947	http://www.peptideatlas.org/PASS/PASS00947	ESR1_HUMAN
LLFAPNLLLDR	Response curve	ESR1_HUMAN_LLFAPNLLLDR_pnnl_B2_P29	CPTAC_Batch2_Exp1_65Hvy_S0_r11_2015Mar14_Gandalf.raw		PASS00947	http://www.peptideatlas.org/PASS/PASS00947	ESR1_HUMAN
LLFAPNLLLDR	Response curve	ESR1_HUMAN_LLFAPNLLLDR_pnnl_B2_P29	CPTAC_Batch2_Exp1_65Hvy_S1_r2_2015Mar14_Gandalf.raw		PASS00947	http://www.peptideatlas.org/PASS/PASS00947	ESR1_HUMAN
LLFAPNLLLDR	Response curve	ESR1_HUMAN_LLFAPNLLLDR_pnnl_B2_P29	CPTAC_Batch2_Exp1_65Hvy_S1_r3_2015Mar14_Gandalf.raw		PASS00947	http://www.peptideatlas.org/PASS/PASS00947	ESR1_HUMAN
LLFAPNLLLDR	Response curve	ESR1_HUMAN_LLFAPNLLLDR_pnnl_B2_P29	CPTAC_Batch2_Exp1_65Hvy_S1_r4_2015Mar14_Gandalf.raw		PASS00947	http://www.peptideatlas.org/PASS/PASS00947	ESR1_HUMAN
LLFAPNLLLDR	Response curve	ESR1_HUMAN_LLFAPNLLLDR_pnnl_B2_P29	CPTAC_Batch2_Exp1_65Hvy_S2_r2_2015Mar14_Gandalf.raw		PASS00947	http://www.peptideatlas.org/PASS/PASS00947	ESR1_HUMAN
LLFAPNLLLDR	Response curve	ESR1_HUMAN_LLFAPNLLLDR_pnnl_B2_P29	CPTAC_Batch2_Exp1_65Hvy_S2_r3_2015Mar14_Gandalf.raw		PASS00947	http://www.peptideatlas.org/PASS/PASS00947	ESR1_HUMAN
LLFAPNLLLDR	Response curve	ESR1_HUMAN_LLFAPNLLLDR_pnnl_B2_P29	CPTAC_Batch2_Exp1_65Hvy_S2_r4_2015Mar14_Gandalf.raw		PASS00947	http://www.peptideatlas.org/PASS/PASS00947	ESR1_HUMAN
LLFAPNLLLDR	Response curve	ESR1_HUMAN_LLFAPNLLLDR_pnnl_B2_P29	CPTAC_Batch2_Exp1_65Hvy_S3_r1_2015Mar14_Gandalf.raw		PASS00947	http://www.peptideatlas.org/PASS/PASS00947	ESR1_HUMAN
LLFAPNLLLDR	Response curve	ESR1_HUMAN_LLFAPNLLLDR_pnnl_B2_P29	CPTAC_Batch2_Exp1_65Hvy_S3_r2_2015Mar14_Gandalf.raw		PASS00947	http://www.peptideatlas.org/PASS/PASS00947	ESR1_HUMAN
LLFAPNLLLDR	Response curve	ESR1_HUMAN_LLFAPNLLLDR_pnnl_B2_P29	CPTAC_Batch2_Exp1_65Hvy_S3_r3_2015Mar14_Gandalf.raw		PASS00947	http://www.peptideatlas.org/PASS/PASS00947	ESR1_HUMAN
LLFAPNLLLDR	Response curve	ESR1_HUMAN_LLFAPNLLLDR_pnnl_B2_P29	CPTAC_Batch2_Exp1_65Hvy_S4_r2_2015Mar14_Gandalf.raw		PASS00947	http://www.peptideatlas.org/PASS/PASS00947	ESR1_HUMAN
LLFAPNLLLDR	Response curve	ESR1_HUMAN_LLFAPNLLLDR_pnnl_B2_P29	CPTAC_Batch2_Exp1_65Hvy_S4_r3_2015Mar14_Gandalf.raw		PASS00947	http://www.peptideatlas.org/PASS/PASS00947	ESR1_HUMAN
LLFAPNLLLDR	Response curve	ESR1_HUMAN_LLFAPNLLLDR_pnnl_B2_P29	CPTAC_Batch2_Exp1_65Hvy_S4_r4_2015Mar14_Gandalf.raw		PASS00947	http://www.peptideatlas.org/PASS/PASS00947	ESR1_HUMAN
LLFAPNLLLDR	Response curve	ESR1_HUMAN_LLFAPNLLLDR_pnnl_B2_P29	CPTAC_Batch2_Exp1_65Hvy_S5_r1_2015Mar14_Gandalf.raw		PASS00947	http://www.peptideatlas.org/PASS/PASS00947	ESR1_HUMAN
LLFAPNLLLDR	Response curve	ESR1_HUMAN_LLFAPNLLLDR_pnnl_B2_P29	CPTAC_Batch2_Exp1_65Hvy_S5_r2_2015Mar14_Gandalf.raw		PASS00947	http://www.peptideatlas.org/PASS/PASS00947	ESR1_HUMAN
LLFAPNLLLDR	Response curve	ESR1_HUMAN_LLFAPNLLLDR_pnnl_B2_P29	CPTAC_Batch2_Exp1_65Hvy_S5_r4_2015Mar14_Gandalf.raw		PASS00947	http://www.peptideatlas.org/PASS/PASS00947	ESR1_HUMAN
LLFAPNLLLDR	Response curve	ESR1_HUMAN_LLFAPNLLLDR_pnnl_B2_P29	CPTAC_Batch2_Exp1_65Hvy_S6_r2_2015Mar14_Gandalf.raw		PASS00947	http://www.peptideatlas.org/PASS/PASS00947	ESR1_HUMAN
LLFAPNLLLDR	Response curve	ESR1_HUMAN_LLFAPNLLLDR_pnnl_B2_P29	CPTAC_Batch2_Exp1_65Hvy_S6_r3_2015Mar14_Gandalf.raw		PASS00947	http://www.peptideatlas.org/PASS/PASS00947	ESR1_HUMAN
LLFAPNLLLDR	Response curve	ESR1_HUMAN_LLFAPNLLLDR_pnnl_B2_P29	CPTAC_Batch2_Exp1_65Hvy_S6_r4_2015Mar14_Gandalf.raw		PASS00947	http://www.peptideatlas.org/PASS/PASS00947	ESR1_HUMAN
LLFAPNLLLDR	Response curve	ESR1_HUMAN_LLFAPNLLLDR_pnnl_B2_P29	CPTAC_Batch2_Exp1_65Hvy_S7_r1_2015Mar14_Gandalf.raw		PASS00947	http://www.peptideatlas.org/PASS/PASS00947	ESR1_HUMAN
LLFAPNLLLDR	Response curve	ESR1_HUMAN_LLFAPNLLLDR_pnnl_B2_P29	CPTAC_Batch2_Exp1_65Hvy_S7_r2_2015Mar14_Gandalf.raw		PASS00947	http://www.peptideatlas.org/PASS/PASS00947	ESR1_HUMAN
LLFAPNLLLDR	Response curve	ESR1_HUMAN_LLFAPNLLLDR_pnnl_B2_P29	CPTAC_Batch2_Exp1_65Hvy_S7_r3_2015Mar14_Gandalf.raw		PASS00947	http://www.peptideatlas.org/PASS/PASS00947	ESR1_HUMAN
LLFAPNLLLDR	Response curve	ESR1_HUMAN_LLFAPNLLLDR_pnnl_B2_P29	CPTAC_Batch2_Exp1_65Hvy_S8_r1_2015Mar14_Gandalf.raw		PASS00947	http://www.peptideatlas.org/PASS/PASS00947	ESR1_HUMAN
LLFAPNLLLDR	Response curve	ESR1_HUMAN_LLFAPNLLLDR_pnnl_B2_P29	CPTAC_Batch2_Exp1_65Hvy_S8_r2_2015Mar14_Gandalf.raw		PASS00947	http://www.peptideatlas.org/PASS/PASS00947	ESR1_HUMAN
LLFAPNLLLDR	Response curve	ESR1_HUMAN_LLFAPNLLLDR_pnnl_B2_P29	CPTAC_Batch2_Exp1_65Hvy_S8_r4_2015Mar14_Gandalf.raw		PASS00947	http://www.peptideatlas.org/PASS/PASS00947	ESR1_HUMAN
LLFAPNLLLDR	Response curve	ESR1_HUMAN_LLFAPNLLLDR_pnnl_B2_P29	CPTAC_Batch2_Exp1_5th10_S9_r1_2015Mar20_Gandalf.raw		PASS00947	http://www.peptideatlas.org/PASS/PASS00947	ESR1_HUMAN
LLFAPNLLLDR	Response curve	ESR1_HUMAN_LLFAPNLLLDR_pnnl_B2_P29	CPTAC_Batch2_Exp1_5th10_S9_r2_2015Mar20_Gandalf.raw		PASS00947	http://www.peptideatlas.org/PASS/PASS00947	ESR1_HUMAN
LLFAPNLLLDR	Response curve	ESR1_HUMAN_LLFAPNLLLDR_pnnl_B2_P29	CPTAC_Batch2_Exp1_5th10_S9_r3_2015Mar20_Gandalf.raw		PASS00947	http://www.peptideatlas.org/PASS/PASS00947	ESR1_HUMAN
LLFAPNLLLDR	Response curve	ESR1_HUMAN_LLFAPNLLLDR_pnnl_B2_P29	CPTAC_Batch2_Exp1_5th10_S10_r1_2015Mar20_Gandalf.raw		PASS00947	http://www.peptideatlas.org/PASS/PASS00947	ESR1_HUMAN
LLFAPNLLLDR	Response curve	ESR1_HUMAN_LLFAPNLLLDR_pnnl_B2_P29	CPTAC_Batch2_Exp1_5th10_S10_r2_2015Mar20_Gandalf.raw		PASS00947	http://www.peptideatlas.org/PASS/PASS00947	ESR1_HUMAN
LLFAPNLLLDR	Response curve	ESR1_HUMAN_LLFAPNLLLDR_pnnl_B2_P29	CPTAC_Batch2_Exp1_5th10_S10_r4_2015Mar20_Gandalf.raw		PASS00947	http://www.peptideatlas.org/PASS/PASS00947	ESR1_HUMAN
LLFAPNLLLDR	Response curve	ESR1_HUMAN_LLFAPNLLLDR_pnnl_B2_P29	CPTAC_Batch2_Exp1_5th10_S11_r2_2015Mar20_Gandalf.raw		PASS00947	http://www.peptideatlas.org/PASS/PASS00947	ESR1_HUMAN
LLFAPNLLLDR	Response curve	ESR1_HUMAN_LLFAPNLLLDR_pnnl_B2_P29	CPTAC_Batch2_Exp1_5th10_S11_r3_2015Mar20_Gandalf.raw		PASS00947	http://www.peptideatlas.org/PASS/PASS00947	ESR1_HUMAN
LLFAPNLLLDR	Response curve	ESR1_HUMAN_LLFAPNLLLDR_pnnl_B2_P29	CPTAC_Batch2_Exp1_5th10_S11_r4_2015Mar20_Gandalf.raw		PASS00947	http://www.peptideatlas.org/PASS/PASS00947	ESR1_HUMAN
VLLAEEGIAPLSSAGPGK	Response curve	FOXM1_HUMAN_VLLAEEGIAPLSSAGPGK_pnnl_B2_P32	CPTAC_Batch2_Exp1_65Hvy_S0_r1_2015Mar14_Gandalf.raw		PASS00947	http://www.peptideatlas.org/PASS/PASS00947	FOXM1_HUMAN
VLLAEEGIAPLSSAGPGK	Response curve	FOXM1_HUMAN_VLLAEEGIAPLSSAGPGK_pnnl_B2_P32	CPTAC_Batch2_Exp1_65Hvy_S0_r2_2015Mar14_Gandalf.raw		PASS00947	http://www.peptideatlas.org/PASS/PASS00947	FOXM1_HUMAN
VLLAEEGIAPLSSAGPGK	Response curve	FOXM1_HUMAN_VLLAEEGIAPLSSAGPGK_pnnl_B2_P32	CPTAC_Batch2_Exp1_65Hvy_S0_r3_2015Mar14_Gandalf.raw		PASS00947	http://www.peptideatlas.org/PASS/PASS00947	FOXM1_HUMAN
VLLAEEGIAPLSSAGPGK	Response curve	FOXM1_HUMAN_VLLAEEGIAPLSSAGPGK_pnnl_B2_P32	CPTAC_Batch2_Exp1_65Hvy_S0_r4_2015Mar14_Gandalf.raw		PASS00947	http://www.peptideatlas.org/PASS/PASS00947	FOXM1_HUMAN
VLLAEEGIAPLSSAGPGK	Response curve	FOXM1_HUMAN_VLLAEEGIAPLSSAGPGK_pnnl_B2_P32	CPTAC_Batch2_Exp1_65Hvy_S0_r5_2015Mar14_Gandalf.raw		PASS00947	http://www.peptideatlas.org/PASS/PASS00947	FOXM1_HUMAN
VLLAEEGIAPLSSAGPGK	Response curve	FOXM1_HUMAN_VLLAEEGIAPLSSAGPGK_pnnl_B2_P32	CPTAC_Batch2_Exp1_65Hvy_S0_r6_2015Mar14_Gandalf.raw		PASS00947	http://www.peptideatlas.org/PASS/PASS00947	FOXM1_HUMAN
VLLAEEGIAPLSSAGPGK	Response curve	FOXM1_HUMAN_VLLAEEGIAPLSSAGPGK_pnnl_B2_P32	CPTAC_Batch2_Exp1_65Hvy_S0_r7_2015Mar14_Gandalf.raw		PASS00947	http://www.peptideatlas.org/PASS/PASS00947	FOXM1_HUMAN
VLLAEEGIAPLSSAGPGK	Response curve	FOXM1_HUMAN_VLLAEEGIAPLSSAGPGK_pnnl_B2_P32	CPTAC_Batch2_Exp1_65Hvy_S0_r8_2015Mar14_Gandalf.raw		PASS00947	http://www.peptideatlas.org/PASS/PASS00947	FOXM1_HUMAN
VLLAEEGIAPLSSAGPGK	Response curve	FOXM1_HUMAN_VLLAEEGIAPLSSAGPGK_pnnl_B2_P32	CPTAC_Batch2_Exp1_65Hvy_S0_r9_2015Mar14_Gandalf.raw		PASS00947	http://www.peptideatlas.org/PASS/PASS00947	FOXM1_HUMAN
VLLAEEGIAPLSSAGPGK	Response curve	FOXM1_HUMAN_VLLAEEGIAPLSSAGPGK_pnnl_B2_P32	CPTAC_Batch2_Exp1_65Hvy_S0_r10_2015Mar14_Gandalf.raw		PASS00947	http://www.peptideatlas.org/PASS/PASS00947	FOXM1_HUMAN
VLLAEEGIAPLSSAGPGK	Response curve	FOXM1_HUMAN_VLLAEEGIAPLSSAGPGK_pnnl_B2_P32	CPTAC_Batch2_Exp1_65Hvy_S0_r11_2015Mar14_Gandalf.raw		PASS00947	http://www.peptideatlas.org/PASS/PASS00947	FOXM1_HUMAN
VLLAEEGIAPLSSAGPGK	Response curve	FOXM1_HUMAN_VLLAEEGIAPLSSAGPGK_pnnl_B2_P32	CPTAC_Batch2_Exp1_65Hvy_S1_r1_2015Mar14_Gandalf.raw		PASS00947	http://www.peptideatlas.org/PASS/PASS00947	FOXM1_HUMAN
VLLAEEGIAPLSSAGPGK	Response curve	FOXM1_HUMAN_VLLAEEGIAPLSSAGPGK_pnnl_B2_P32	CPTAC_Batch2_Exp1_65Hvy_S1_r2_2015Mar14_Gandalf.raw		PASS00947	http://www.peptideatlas.org/PASS/PASS00947	FOXM1_HUMAN
VLLAEEGIAPLSSAGPGK	Response curve	FOXM1_HUMAN_VLLAEEGIAPLSSAGPGK_pnnl_B2_P32	CPTAC_Batch2_Exp1_65Hvy_S1_r3_2015Mar14_Gandalf.raw		PASS00947	http://www.peptideatlas.org/PASS/PASS00947	FOXM1_HUMAN
VLLAEEGIAPLSSAGPGK	Response curve	FOXM1_HUMAN_VLLAEEGIAPLSSAGPGK_pnnl_B2_P32	CPTAC_Batch2_Exp1_65Hvy_S2_r1_2015Mar14_Gandalf.raw		PASS00947	http://www.peptideatlas.org/PASS/PASS00947	FOXM1_HUMAN
VLLAEEGIAPLSSAGPGK	Response curve	FOXM1_HUMAN_VLLAEEGIAPLSSAGPGK_pnnl_B2_P32	CPTAC_Batch2_Exp1_65Hvy_S2_r3_2015Mar14_Gandalf.raw		PASS00947	http://www.peptideatlas.org/PASS/PASS00947	FOXM1_HUMAN
VLLAEEGIAPLSSAGPGK	Response curve	FOXM1_HUMAN_VLLAEEGIAPLSSAGPGK_pnnl_B2_P32	CPTAC_Batch2_Exp1_65Hvy_S2_r4_2015Mar14_Gandalf.raw		PASS00947	http://www.peptideatlas.org/PASS/PASS00947	FOXM1_HUMAN
VLLAEEGIAPLSSAGPGK	Response curve	FOXM1_HUMAN_VLLAEEGIAPLSSAGPGK_pnnl_B2_P32	CPTAC_Batch2_Exp1_65Hvy_S3_r2_2015Mar14_Gandalf.raw		PASS00947	http://www.peptideatlas.org/PASS/PASS00947	FOXM1_HUMAN
VLLAEEGIAPLSSAGPGK	Response curve	FOXM1_HUMAN_VLLAEEGIAPLSSAGPGK_pnnl_B2_P32	CPTAC_Batch2_Exp1_65Hvy_S3_r3_2015Mar14_Gandalf.raw		PASS00947	http://www.peptideatlas.org/PASS/PASS00947	FOXM1_HUMAN
VLLAEEGIAPLSSAGPGK	Response curve	FOXM1_HUMAN_VLLAEEGIAPLSSAGPGK_pnnl_B2_P32	CPTAC_Batch2_Exp1_65Hvy_S3_r4_2015Mar14_Gandalf.raw		PASS00947	http://www.peptideatlas.org/PASS/PASS00947	FOXM1_HUMAN
VLLAEEGIAPLSSAGPGK	Response curve	FOXM1_HUMAN_VLLAEEGIAPLSSAGPGK_pnnl_B2_P32	CPTAC_Batch2_Exp1_65Hvy_S4_r1_2015Mar14_Gandalf.raw		PASS00947	http://www.peptideatlas.org/PASS/PASS00947	FOXM1_HUMAN
VLLAEEGIAPLSSAGPGK	Response curve	FOXM1_HUMAN_VLLAEEGIAPLSSAGPGK_pnnl_B2_P32	CPTAC_Batch2_Exp1_65Hvy_S4_r2_2015Mar14_Gandalf.raw		PASS00947	http://www.peptideatlas.org/PASS/PASS00947	FOXM1_HUMAN
VLLAEEGIAPLSSAGPGK	Response curve	FOXM1_HUMAN_VLLAEEGIAPLSSAGPGK_pnnl_B2_P32	CPTAC_Batch2_Exp1_65Hvy_S4_r4_2015Mar14_Gandalf.raw		PASS00947	http://www.peptideatlas.org/PASS/PASS00947	FOXM1_HUMAN
VLLAEEGIAPLSSAGPGK	Response curve	FOXM1_HUMAN_VLLAEEGIAPLSSAGPGK_pnnl_B2_P32	CPTAC_Batch2_Exp1_65Hvy_S5_r1_2015Mar14_Gandalf.raw		PASS00947	http://www.peptideatlas.org/PASS/PASS00947	FOXM1_HUMAN
VLLAEEGIAPLSSAGPGK	Response curve	FOXM1_HUMAN_VLLAEEGIAPLSSAGPGK_pnnl_B2_P32	CPTAC_Batch2_Exp1_65Hvy_S5_r3_2015Mar14_Gandalf.raw		PASS00947	http://www.peptideatlas.org/PASS/PASS00947	FOXM1_HUMAN
VLLAEEGIAPLSSAGPGK	Response curve	FOXM1_HUMAN_VLLAEEGIAPLSSAGPGK_pnnl_B2_P32	CPTAC_Batch2_Exp1_65Hvy_S5_r4_2015Mar14_Gandalf.raw		PASS00947	http://www.peptideatlas.org/PASS/PASS00947	FOXM1_HUMAN
VLLAEEGIAPLSSAGPGK	Response curve	FOXM1_HUMAN_VLLAEEGIAPLSSAGPGK_pnnl_B2_P32	CPTAC_Batch2_Exp1_65Hvy_S6_r2_2015Mar14_Gandalf.raw		PASS00947	http://www.peptideatlas.org/PASS/PASS00947	FOXM1_HUMAN
VLLAEEGIAPLSSAGPGK	Response curve	FOXM1_HUMAN_VLLAEEGIAPLSSAGPGK_pnnl_B2_P32	CPTAC_Batch2_Exp1_65Hvy_S6_r3_2015Mar14_Gandalf.raw		PASS00947	http://www.peptideatlas.org/PASS/PASS00947	FOXM1_HUMAN
VLLAEEGIAPLSSAGPGK	Response curve	FOXM1_HUMAN_VLLAEEGIAPLSSAGPGK_pnnl_B2_P32	CPTAC_Batch2_Exp1_65Hvy_S6_r4_2015Mar14_Gandalf.raw		PASS00947	http://www.peptideatlas.org/PASS/PASS00947	FOXM1_HUMAN
VLLAEEGIAPLSSAGPGK	Response curve	FOXM1_HUMAN_VLLAEEGIAPLSSAGPGK_pnnl_B2_P32	CPTAC_Batch2_Exp1_65Hvy_S7_r1_2015Mar14_Gandalf.raw		PASS00947	http://www.peptideatlas.org/PASS/PASS00947	FOXM1_HUMAN
VLLAEEGIAPLSSAGPGK	Response curve	FOXM1_HUMAN_VLLAEEGIAPLSSAGPGK_pnnl_B2_P32	CPTAC_Batch2_Exp1_65Hvy_S7_r3_2015Mar14_Gandalf.raw		PASS00947	http://www.peptideatlas.org/PASS/PASS00947	FOXM1_HUMAN
VLLAEEGIAPLSSAGPGK	Response curve	FOXM1_HUMAN_VLLAEEGIAPLSSAGPGK_pnnl_B2_P32	CPTAC_Batch2_Exp1_65Hvy_S7_r4_2015Mar14_Gandalf.raw		PASS00947	http://www.peptideatlas.org/PASS/PASS00947	FOXM1_HUMAN
VLLAEEGIAPLSSAGPGK	Response curve	FOXM1_HUMAN_VLLAEEGIAPLSSAGPGK_pnnl_B2_P32	CPTAC_Batch2_Exp1_65Hvy_S8_r1_2015Mar14_Gandalf.raw		PASS00947	http://www.peptideatlas.org/PASS/PASS00947	FOXM1_HUMAN
VLLAEEGIAPLSSAGPGK	Response curve	FOXM1_HUMAN_VLLAEEGIAPLSSAGPGK_pnnl_B2_P32	CPTAC_Batch2_Exp1_65Hvy_S8_r3_2015Mar14_Gandalf.raw		PASS00947	http://www.peptideatlas.org/PASS/PASS00947	FOXM1_HUMAN
VLLAEEGIAPLSSAGPGK	Response curve	FOXM1_HUMAN_VLLAEEGIAPLSSAGPGK_pnnl_B2_P32	CPTAC_Batch2_Exp1_65Hvy_S8_r4_2015Mar14_Gandalf.raw		PASS00947	http://www.peptideatlas.org/PASS/PASS00947	FOXM1_HUMAN
VLLAEEGIAPLSSAGPGK	Response curve	FOXM1_HUMAN_VLLAEEGIAPLSSAGPGK_pnnl_B2_P32	CPTAC_Batch2_Exp1_2nd10_S9_r2_2015Mar20_Gandalf.raw		PASS00947	http://www.peptideatlas.org/PASS/PASS00947	FOXM1_HUMAN
VLLAEEGIAPLSSAGPGK	Response curve	FOXM1_HUMAN_VLLAEEGIAPLSSAGPGK_pnnl_B2_P32	CPTAC_Batch2_Exp1_2nd10_S9_r3_2015Mar20_Gandalf.raw		PASS00947	http://www.peptideatlas.org/PASS/PASS00947	FOXM1_HUMAN
VLLAEEGIAPLSSAGPGK	Response curve	FOXM1_HUMAN_VLLAEEGIAPLSSAGPGK_pnnl_B2_P32	CPTAC_Batch2_Exp1_2nd10_S9_r4_2015Mar20_Gandalf.raw		PASS00947	http://www.peptideatlas.org/PASS/PASS00947	FOXM1_HUMAN
VLLAEEGIAPLSSAGPGK	Response curve	FOXM1_HUMAN_VLLAEEGIAPLSSAGPGK_pnnl_B2_P32	CPTAC_Batch2_Exp1_2nd10_S10_r1_2015Mar20_Gandalf.raw		PASS00947	http://www.peptideatlas.org/PASS/PASS00947	FOXM1_HUMAN
VLLAEEGIAPLSSAGPGK	Response curve	FOXM1_HUMAN_VLLAEEGIAPLSSAGPGK_pnnl_B2_P32	CPTAC_Batch2_Exp1_2nd10_S10_r2_2015Mar20_Gandalf.raw		PASS00947	http://www.peptideatlas.org/PASS/PASS00947	FOXM1_HUMAN
VLLAEEGIAPLSSAGPGK	Response curve	FOXM1_HUMAN_VLLAEEGIAPLSSAGPGK_pnnl_B2_P32	CPTAC_Batch2_Exp1_2nd10_S10_r3_2015Mar20_Gandalf.raw		PASS00947	http://www.peptideatlas.org/PASS/PASS00947	FOXM1_HUMAN
VLLAEEGIAPLSSAGPGK	Response curve	FOXM1_HUMAN_VLLAEEGIAPLSSAGPGK_pnnl_B2_P32	CPTAC_Batch2_Exp1_2nd10_S11_r2_2015Mar20_Gandalf.raw		PASS00947	http://www.peptideatlas.org/PASS/PASS00947	FOXM1_HUMAN
VLLAEEGIAPLSSAGPGK	Response curve	FOXM1_HUMAN_VLLAEEGIAPLSSAGPGK_pnnl_B2_P32	CPTAC_Batch2_Exp1_2nd10_S11_r3_2015Mar20_Gandalf.raw		PASS00947	http://www.peptideatlas.org/PASS/PASS00947	FOXM1_HUMAN
VLLAEEGIAPLSSAGPGK	Response curve	FOXM1_HUMAN_VLLAEEGIAPLSSAGPGK_pnnl_B2_P32	CPTAC_Batch2_Exp1_2nd10_S11_r4_2015Mar20_Gandalf.raw		PASS00947	http://www.peptideatlas.org/PASS/PASS00947	FOXM1_HUMAN
DSGVQACFNR	Response curve	GNAI1_HUMAN_DSGVQACFNR_pnnl_B2_P33	CPTAC_Batch2_Exp1_65Hvy_S0_r1_2015Mar14_Gandalf.raw		PASS00947	http://www.peptideatlas.org/PASS/PASS00947	GNAI1_HUMAN
DSGVQACFNR	Response curve	GNAI1_HUMAN_DSGVQACFNR_pnnl_B2_P33	CPTAC_Batch2_Exp1_65Hvy_S0_r2_2015Mar14_Gandalf.raw		PASS00947	http://www.peptideatlas.org/PASS/PASS00947	GNAI1_HUMAN
DSGVQACFNR	Response curve	GNAI1_HUMAN_DSGVQACFNR_pnnl_B2_P33	CPTAC_Batch2_Exp1_65Hvy_S0_r3_2015Mar14_Gandalf.raw		PASS00947	http://www.peptideatlas.org/PASS/PASS00947	GNAI1_HUMAN
DSGVQACFNR	Response curve	GNAI1_HUMAN_DSGVQACFNR_pnnl_B2_P33	CPTAC_Batch2_Exp1_65Hvy_S0_r4_2015Mar14_Gandalf.raw		PASS00947	http://www.peptideatlas.org/PASS/PASS00947	GNAI1_HUMAN
DSGVQACFNR	Response curve	GNAI1_HUMAN_DSGVQACFNR_pnnl_B2_P33	CPTAC_Batch2_Exp1_65Hvy_S0_r5_2015Mar14_Gandalf.raw		PASS00947	http://www.peptideatlas.org/PASS/PASS00947	GNAI1_HUMAN
DSGVQACFNR	Response curve	GNAI1_HUMAN_DSGVQACFNR_pnnl_B2_P33	CPTAC_Batch2_Exp1_65Hvy_S0_r6_2015Mar14_Gandalf.raw		PASS00947	http://www.peptideatlas.org/PASS/PASS00947	GNAI1_HUMAN
DSGVQACFNR	Response curve	GNAI1_HUMAN_DSGVQACFNR_pnnl_B2_P33	CPTAC_Batch2_Exp1_65Hvy_S0_r7_2015Mar14_Gandalf.raw		PASS00947	http://www.peptideatlas.org/PASS/PASS00947	GNAI1_HUMAN
DSGVQACFNR	Response curve	GNAI1_HUMAN_DSGVQACFNR_pnnl_B2_P33	CPTAC_Batch2_Exp1_65Hvy_S0_r8_2015Mar14_Gandalf.raw		PASS00947	http://www.peptideatlas.org/PASS/PASS00947	GNAI1_HUMAN
DSGVQACFNR	Response curve	GNAI1_HUMAN_DSGVQACFNR_pnnl_B2_P33	CPTAC_Batch2_Exp1_65Hvy_S0_r9_2015Mar14_Gandalf.raw		PASS00947	http://www.peptideatlas.org/PASS/PASS00947	GNAI1_HUMAN
DSGVQACFNR	Response curve	GNAI1_HUMAN_DSGVQACFNR_pnnl_B2_P33	CPTAC_Batch2_Exp1_65Hvy_S0_r10_2015Mar14_Gandalf.raw		PASS00947	http://www.peptideatlas.org/PASS/PASS00947	GNAI1_HUMAN
DSGVQACFNR	Response curve	GNAI1_HUMAN_DSGVQACFNR_pnnl_B2_P33	CPTAC_Batch2_Exp1_65Hvy_S0_r11_2015Mar14_Gandalf.raw		PASS00947	http://www.peptideatlas.org/PASS/PASS00947	GNAI1_HUMAN
DSGVQACFNR	Response curve	GNAI1_HUMAN_DSGVQACFNR_pnnl_B2_P33	CPTAC_Batch2_Exp1_65Hvy_S1_r2_2015Mar14_Gandalf.raw		PASS00947	http://www.peptideatlas.org/PASS/PASS00947	GNAI1_HUMAN
DSGVQACFNR	Response curve	GNAI1_HUMAN_DSGVQACFNR_pnnl_B2_P33	CPTAC_Batch2_Exp1_65Hvy_S1_r3_2015Mar14_Gandalf.raw		PASS00947	http://www.peptideatlas.org/PASS/PASS00947	GNAI1_HUMAN
DSGVQACFNR	Response curve	GNAI1_HUMAN_DSGVQACFNR_pnnl_B2_P33	CPTAC_Batch2_Exp1_65Hvy_S1_r4_2015Mar14_Gandalf.raw		PASS00947	http://www.peptideatlas.org/PASS/PASS00947	GNAI1_HUMAN
DSGVQACFNR	Response curve	GNAI1_HUMAN_DSGVQACFNR_pnnl_B2_P33	CPTAC_Batch2_Exp1_65Hvy_S2_r1_2015Mar14_Gandalf.raw		PASS00947	http://www.peptideatlas.org/PASS/PASS00947	GNAI1_HUMAN
DSGVQACFNR	Response curve	GNAI1_HUMAN_DSGVQACFNR_pnnl_B2_P33	CPTAC_Batch2_Exp1_65Hvy_S2_r2_2015Mar14_Gandalf.raw		PASS00947	http://www.peptideatlas.org/PASS/PASS00947	GNAI1_HUMAN
DSGVQACFNR	Response curve	GNAI1_HUMAN_DSGVQACFNR_pnnl_B2_P33	CPTAC_Batch2_Exp1_65Hvy_S2_r3_2015Mar14_Gandalf.raw		PASS00947	http://www.peptideatlas.org/PASS/PASS00947	GNAI1_HUMAN
DSGVQACFNR	Response curve	GNAI1_HUMAN_DSGVQACFNR_pnnl_B2_P33	CPTAC_Batch2_Exp1_65Hvy_S3_r2_2015Mar14_Gandalf.raw		PASS00947	http://www.peptideatlas.org/PASS/PASS00947	GNAI1_HUMAN
DSGVQACFNR	Response curve	GNAI1_HUMAN_DSGVQACFNR_pnnl_B2_P33	CPTAC_Batch2_Exp1_65Hvy_S3_r3_2015Mar14_Gandalf.raw		PASS00947	http://www.peptideatlas.org/PASS/PASS00947	GNAI1_HUMAN
DSGVQACFNR	Response curve	GNAI1_HUMAN_DSGVQACFNR_pnnl_B2_P33	CPTAC_Batch2_Exp1_65Hvy_S3_r4_2015Mar14_Gandalf.raw		PASS00947	http://www.peptideatlas.org/PASS/PASS00947	GNAI1_HUMAN
DSGVQACFNR	Response curve	GNAI1_HUMAN_DSGVQACFNR_pnnl_B2_P33	CPTAC_Batch2_Exp1_65Hvy_S4_r1_2015Mar14_Gandalf.raw		PASS00947	http://www.peptideatlas.org/PASS/PASS00947	GNAI1_HUMAN
DSGVQACFNR	Response curve	GNAI1_HUMAN_DSGVQACFNR_pnnl_B2_P33	CPTAC_Batch2_Exp1_65Hvy_S4_r2_2015Mar14_Gandalf.raw		PASS00947	http://www.peptideatlas.org/PASS/PASS00947	GNAI1_HUMAN
DSGVQACFNR	Response curve	GNAI1_HUMAN_DSGVQACFNR_pnnl_B2_P33	CPTAC_Batch2_Exp1_65Hvy_S4_r4_2015Mar14_Gandalf.raw		PASS00947	http://www.peptideatlas.org/PASS/PASS00947	GNAI1_HUMAN
DSGVQACFNR	Response curve	GNAI1_HUMAN_DSGVQACFNR_pnnl_B2_P33	CPTAC_Batch2_Exp1_65Hvy_S5_r1_2015Mar14_Gandalf.raw		PASS00947	http://www.peptideatlas.org/PASS/PASS00947	GNAI1_HUMAN
DSGVQACFNR	Response curve	GNAI1_HUMAN_DSGVQACFNR_pnnl_B2_P33	CPTAC_Batch2_Exp1_65Hvy_S5_r3_2015Mar14_Gandalf.raw		PASS00947	http://www.peptideatlas.org/PASS/PASS00947	GNAI1_HUMAN
DSGVQACFNR	Response curve	GNAI1_HUMAN_DSGVQACFNR_pnnl_B2_P33	CPTAC_Batch2_Exp1_65Hvy_S5_r4_2015Mar14_Gandalf.raw		PASS00947	http://www.peptideatlas.org/PASS/PASS00947	GNAI1_HUMAN
DSGVQACFNR	Response curve	GNAI1_HUMAN_DSGVQACFNR_pnnl_B2_P33	CPTAC_Batch2_Exp1_65Hvy_S6_r2_2015Mar14_Gandalf.raw		PASS00947	http://www.peptideatlas.org/PASS/PASS00947	GNAI1_HUMAN
DSGVQACFNR	Response curve	GNAI1_HUMAN_DSGVQACFNR_pnnl_B2_P33	CPTAC_Batch2_Exp1_65Hvy_S6_r3_2015Mar14_Gandalf.raw		PASS00947	http://www.peptideatlas.org/PASS/PASS00947	GNAI1_HUMAN
DSGVQACFNR	Response curve	GNAI1_HUMAN_DSGVQACFNR_pnnl_B2_P33	CPTAC_Batch2_Exp1_65Hvy_S6_r4_2015Mar14_Gandalf.raw		PASS00947	http://www.peptideatlas.org/PASS/PASS00947	GNAI1_HUMAN
DSGVQACFNR	Response curve	GNAI1_HUMAN_DSGVQACFNR_pnnl_B2_P33	CPTAC_Batch2_Exp1_65Hvy_S7_r1_2015Mar14_Gandalf.raw		PASS00947	http://www.peptideatlas.org/PASS/PASS00947	GNAI1_HUMAN
DSGVQACFNR	Response curve	GNAI1_HUMAN_DSGVQACFNR_pnnl_B2_P33	CPTAC_Batch2_Exp1_65Hvy_S7_r3_2015Mar14_Gandalf.raw		PASS00947	http://www.peptideatlas.org/PASS/PASS00947	GNAI1_HUMAN
DSGVQACFNR	Response curve	GNAI1_HUMAN_DSGVQACFNR_pnnl_B2_P33	CPTAC_Batch2_Exp1_65Hvy_S7_r4_2015Mar14_Gandalf.raw		PASS00947	http://www.peptideatlas.org/PASS/PASS00947	GNAI1_HUMAN
DSGVQACFNR	Response curve	GNAI1_HUMAN_DSGVQACFNR_pnnl_B2_P33	CPTAC_Batch2_Exp1_65Hvy_S8_r2_2015Mar14_Gandalf.raw		PASS00947	http://www.peptideatlas.org/PASS/PASS00947	GNAI1_HUMAN
DSGVQACFNR	Response curve	GNAI1_HUMAN_DSGVQACFNR_pnnl_B2_P33	CPTAC_Batch2_Exp1_65Hvy_S8_r3_2015Mar14_Gandalf.raw		PASS00947	http://www.peptideatlas.org/PASS/PASS00947	GNAI1_HUMAN
DSGVQACFNR	Response curve	GNAI1_HUMAN_DSGVQACFNR_pnnl_B2_P33	CPTAC_Batch2_Exp1_65Hvy_S8_r4_2015Mar14_Gandalf.raw		PASS00947	http://www.peptideatlas.org/PASS/PASS00947	GNAI1_HUMAN
DSGVQACFNR	Response curve	GNAI1_HUMAN_DSGVQACFNR_pnnl_B2_P33	CPTAC_Batch2_Exp1_4th10_S9_r2_2015Mar20_Gandalf.raw		PASS00947	http://www.peptideatlas.org/PASS/PASS00947	GNAI1_HUMAN
DSGVQACFNR	Response curve	GNAI1_HUMAN_DSGVQACFNR_pnnl_B2_P33	CPTAC_Batch2_Exp1_4th10_S9_r3_2015Mar20_Gandalf.raw		PASS00947	http://www.peptideatlas.org/PASS/PASS00947	GNAI1_HUMAN
DSGVQACFNR	Response curve	GNAI1_HUMAN_DSGVQACFNR_pnnl_B2_P33	CPTAC_Batch2_Exp1_4th10_S9_r4_2015Mar20_Gandalf.raw		PASS00947	http://www.peptideatlas.org/PASS/PASS00947	GNAI1_HUMAN
DSGVQACFNR	Response curve	GNAI1_HUMAN_DSGVQACFNR_pnnl_B2_P33	CPTAC_Batch2_Exp1_4th10_S10_r1_2015Mar20_Gandalf.raw		PASS00947	http://www.peptideatlas.org/PASS/PASS00947	GNAI1_HUMAN
DSGVQACFNR	Response curve	GNAI1_HUMAN_DSGVQACFNR_pnnl_B2_P33	CPTAC_Batch2_Exp1_4th10_S10_r2_2015Mar20_Gandalf.raw		PASS00947	http://www.peptideatlas.org/PASS/PASS00947	GNAI1_HUMAN
DSGVQACFNR	Response curve	GNAI1_HUMAN_DSGVQACFNR_pnnl_B2_P33	CPTAC_Batch2_Exp1_4th10_S10_r4_2015Mar20_Gandalf.raw		PASS00947	http://www.peptideatlas.org/PASS/PASS00947	GNAI1_HUMAN
DSGVQACFNR	Response curve	GNAI1_HUMAN_DSGVQACFNR_pnnl_B2_P33	CPTAC_Batch2_Exp1_4th10_S11_r1_2015Mar20_Gandalf.raw		PASS00947	http://www.peptideatlas.org/PASS/PASS00947	GNAI1_HUMAN
DSGVQACFNR	Response curve	GNAI1_HUMAN_DSGVQACFNR_pnnl_B2_P33	CPTAC_Batch2_Exp1_4th10_S11_r2_2015Mar20_Gandalf.raw		PASS00947	http://www.peptideatlas.org/PASS/PASS00947	GNAI1_HUMAN
DSGVQACFNR	Response curve	GNAI1_HUMAN_DSGVQACFNR_pnnl_B2_P33	CPTAC_Batch2_Exp1_4th10_S11_r3_2015Mar20_Gandalf.raw		PASS00947	http://www.peptideatlas.org/PASS/PASS00947	GNAI1_HUMAN
IAQPNYIPTQQDVLR	Response curve	GNAI1_HUMAN_IAQPNYIPTQQDVLR_pnnl_B2_P34	CPTAC_Batch2_Exp1_65Hvy_S0_r1_2015Mar14_Gandalf.raw		PASS00947	http://www.peptideatlas.org/PASS/PASS00947	GNAI1_HUMAN
IAQPNYIPTQQDVLR	Response curve	GNAI1_HUMAN_IAQPNYIPTQQDVLR_pnnl_B2_P34	CPTAC_Batch2_Exp1_65Hvy_S0_r2_2015Mar14_Gandalf.raw		PASS00947	http://www.peptideatlas.org/PASS/PASS00947	GNAI1_HUMAN
IAQPNYIPTQQDVLR	Response curve	GNAI1_HUMAN_IAQPNYIPTQQDVLR_pnnl_B2_P34	CPTAC_Batch2_Exp1_65Hvy_S0_r3_2015Mar14_Gandalf.raw		PASS00947	http://www.peptideatlas.org/PASS/PASS00947	GNAI1_HUMAN
IAQPNYIPTQQDVLR	Response curve	GNAI1_HUMAN_IAQPNYIPTQQDVLR_pnnl_B2_P34	CPTAC_Batch2_Exp1_65Hvy_S0_r4_2015Mar14_Gandalf.raw		PASS00947	http://www.peptideatlas.org/PASS/PASS00947	GNAI1_HUMAN
IAQPNYIPTQQDVLR	Response curve	GNAI1_HUMAN_IAQPNYIPTQQDVLR_pnnl_B2_P34	CPTAC_Batch2_Exp1_65Hvy_S0_r5_2015Mar14_Gandalf.raw		PASS00947	http://www.peptideatlas.org/PASS/PASS00947	GNAI1_HUMAN
IAQPNYIPTQQDVLR	Response curve	GNAI1_HUMAN_IAQPNYIPTQQDVLR_pnnl_B2_P34	CPTAC_Batch2_Exp1_65Hvy_S0_r6_2015Mar14_Gandalf.raw		PASS00947	http://www.peptideatlas.org/PASS/PASS00947	GNAI1_HUMAN
IAQPNYIPTQQDVLR	Response curve	GNAI1_HUMAN_IAQPNYIPTQQDVLR_pnnl_B2_P34	CPTAC_Batch2_Exp1_65Hvy_S0_r7_2015Mar14_Gandalf.raw		PASS00947	http://www.peptideatlas.org/PASS/PASS00947	GNAI1_HUMAN
IAQPNYIPTQQDVLR	Response curve	GNAI1_HUMAN_IAQPNYIPTQQDVLR_pnnl_B2_P34	CPTAC_Batch2_Exp1_65Hvy_S0_r8_2015Mar14_Gandalf.raw		PASS00947	http://www.peptideatlas.org/PASS/PASS00947	GNAI1_HUMAN
IAQPNYIPTQQDVLR	Response curve	GNAI1_HUMAN_IAQPNYIPTQQDVLR_pnnl_B2_P34	CPTAC_Batch2_Exp1_65Hvy_S0_r9_2015Mar14_Gandalf.raw		PASS00947	http://www.peptideatlas.org/PASS/PASS00947	GNAI1_HUMAN
IAQPNYIPTQQDVLR	Response curve	GNAI1_HUMAN_IAQPNYIPTQQDVLR_pnnl_B2_P34	CPTAC_Batch2_Exp1_65Hvy_S0_r10_2015Mar14_Gandalf.raw		PASS00947	http://www.peptideatlas.org/PASS/PASS00947	GNAI1_HUMAN
IAQPNYIPTQQDVLR	Response curve	GNAI1_HUMAN_IAQPNYIPTQQDVLR_pnnl_B2_P34	CPTAC_Batch2_Exp1_65Hvy_S0_r11_2015Mar14_Gandalf.raw		PASS00947	http://www.peptideatlas.org/PASS/PASS00947	GNAI1_HUMAN
IAQPNYIPTQQDVLR	Response curve	GNAI1_HUMAN_IAQPNYIPTQQDVLR_pnnl_B2_P34	CPTAC_Batch2_Exp1_65Hvy_S1_r1_2015Mar14_Gandalf.raw		PASS00947	http://www.peptideatlas.org/PASS/PASS00947	GNAI1_HUMAN
IAQPNYIPTQQDVLR	Response curve	GNAI1_HUMAN_IAQPNYIPTQQDVLR_pnnl_B2_P34	CPTAC_Batch2_Exp1_65Hvy_S1_r3_2015Mar14_Gandalf.raw		PASS00947	http://www.peptideatlas.org/PASS/PASS00947	GNAI1_HUMAN
IAQPNYIPTQQDVLR	Response curve	GNAI1_HUMAN_IAQPNYIPTQQDVLR_pnnl_B2_P34	CPTAC_Batch2_Exp1_65Hvy_S1_r4_2015Mar14_Gandalf.raw		PASS00947	http://www.peptideatlas.org/PASS/PASS00947	GNAI1_HUMAN
IAQPNYIPTQQDVLR	Response curve	GNAI1_HUMAN_IAQPNYIPTQQDVLR_pnnl_B2_P34	CPTAC_Batch2_Exp1_65Hvy_S2_r1_2015Mar14_Gandalf.raw		PASS00947	http://www.peptideatlas.org/PASS/PASS00947	GNAI1_HUMAN
IAQPNYIPTQQDVLR	Response curve	GNAI1_HUMAN_IAQPNYIPTQQDVLR_pnnl_B2_P34	CPTAC_Batch2_Exp1_65Hvy_S2_r3_2015Mar14_Gandalf.raw		PASS00947	http://www.peptideatlas.org/PASS/PASS00947	GNAI1_HUMAN
IAQPNYIPTQQDVLR	Response curve	GNAI1_HUMAN_IAQPNYIPTQQDVLR_pnnl_B2_P34	CPTAC_Batch2_Exp1_65Hvy_S2_r4_2015Mar14_Gandalf.raw		PASS00947	http://www.peptideatlas.org/PASS/PASS00947	GNAI1_HUMAN
IAQPNYIPTQQDVLR	Response curve	GNAI1_HUMAN_IAQPNYIPTQQDVLR_pnnl_B2_P34	CPTAC_Batch2_Exp1_65Hvy_S3_r1_2015Mar14_Gandalf.raw		PASS00947	http://www.peptideatlas.org/PASS/PASS00947	GNAI1_HUMAN
IAQPNYIPTQQDVLR	Response curve	GNAI1_HUMAN_IAQPNYIPTQQDVLR_pnnl_B2_P34	CPTAC_Batch2_Exp1_65Hvy_S3_r2_2015Mar14_Gandalf.raw		PASS00947	http://www.peptideatlas.org/PASS/PASS00947	GNAI1_HUMAN
IAQPNYIPTQQDVLR	Response curve	GNAI1_HUMAN_IAQPNYIPTQQDVLR_pnnl_B2_P34	CPTAC_Batch2_Exp1_65Hvy_S3_r3_2015Mar14_Gandalf.raw		PASS00947	http://www.peptideatlas.org/PASS/PASS00947	GNAI1_HUMAN
IAQPNYIPTQQDVLR	Response curve	GNAI1_HUMAN_IAQPNYIPTQQDVLR_pnnl_B2_P34	CPTAC_Batch2_Exp1_65Hvy_S4_r1_2015Mar14_Gandalf.raw		PASS00947	http://www.peptideatlas.org/PASS/PASS00947	GNAI1_HUMAN
IAQPNYIPTQQDVLR	Response curve	GNAI1_HUMAN_IAQPNYIPTQQDVLR_pnnl_B2_P34	CPTAC_Batch2_Exp1_65Hvy_S4_r3_2015Mar14_Gandalf.raw		PASS00947	http://www.peptideatlas.org/PASS/PASS00947	GNAI1_HUMAN
IAQPNYIPTQQDVLR	Response curve	GNAI1_HUMAN_IAQPNYIPTQQDVLR_pnnl_B2_P34	CPTAC_Batch2_Exp1_65Hvy_S4_r4_2015Mar14_Gandalf.raw		PASS00947	http://www.peptideatlas.org/PASS/PASS00947	GNAI1_HUMAN
IAQPNYIPTQQDVLR	Response curve	GNAI1_HUMAN_IAQPNYIPTQQDVLR_pnnl_B2_P34	CPTAC_Batch2_Exp1_65Hvy_S5_r1_2015Mar14_Gandalf.raw		PASS00947	http://www.peptideatlas.org/PASS/PASS00947	GNAI1_HUMAN
IAQPNYIPTQQDVLR	Response curve	GNAI1_HUMAN_IAQPNYIPTQQDVLR_pnnl_B2_P34	CPTAC_Batch2_Exp1_65Hvy_S5_r3_2015Mar14_Gandalf.raw		PASS00947	http://www.peptideatlas.org/PASS/PASS00947	GNAI1_HUMAN
IAQPNYIPTQQDVLR	Response curve	GNAI1_HUMAN_IAQPNYIPTQQDVLR_pnnl_B2_P34	CPTAC_Batch2_Exp1_65Hvy_S5_r4_2015Mar14_Gandalf.raw		PASS00947	http://www.peptideatlas.org/PASS/PASS00947	GNAI1_HUMAN
IAQPNYIPTQQDVLR	Response curve	GNAI1_HUMAN_IAQPNYIPTQQDVLR_pnnl_B2_P34	CPTAC_Batch2_Exp1_65Hvy_S6_r2_2015Mar14_Gandalf.raw		PASS00947	http://www.peptideatlas.org/PASS/PASS00947	GNAI1_HUMAN
IAQPNYIPTQQDVLR	Response curve	GNAI1_HUMAN_IAQPNYIPTQQDVLR_pnnl_B2_P34	CPTAC_Batch2_Exp1_65Hvy_S6_r3_2015Mar14_Gandalf.raw		PASS00947	http://www.peptideatlas.org/PASS/PASS00947	GNAI1_HUMAN
IAQPNYIPTQQDVLR	Response curve	GNAI1_HUMAN_IAQPNYIPTQQDVLR_pnnl_B2_P34	CPTAC_Batch2_Exp1_65Hvy_S6_r4_2015Mar14_Gandalf.raw		PASS00947	http://www.peptideatlas.org/PASS/PASS00947	GNAI1_HUMAN
IAQPNYIPTQQDVLR	Response curve	GNAI1_HUMAN_IAQPNYIPTQQDVLR_pnnl_B2_P34	CPTAC_Batch2_Exp1_65Hvy_S7_r1_2015Mar14_Gandalf.raw		PASS00947	http://www.peptideatlas.org/PASS/PASS00947	GNAI1_HUMAN
IAQPNYIPTQQDVLR	Response curve	GNAI1_HUMAN_IAQPNYIPTQQDVLR_pnnl_B2_P34	CPTAC_Batch2_Exp1_65Hvy_S7_r2_2015Mar14_Gandalf.raw		PASS00947	http://www.peptideatlas.org/PASS/PASS00947	GNAI1_HUMAN
IAQPNYIPTQQDVLR	Response curve	GNAI1_HUMAN_IAQPNYIPTQQDVLR_pnnl_B2_P34	CPTAC_Batch2_Exp1_65Hvy_S7_r4_2015Mar14_Gandalf.raw		PASS00947	http://www.peptideatlas.org/PASS/PASS00947	GNAI1_HUMAN
IAQPNYIPTQQDVLR	Response curve	GNAI1_HUMAN_IAQPNYIPTQQDVLR_pnnl_B2_P34	CPTAC_Batch2_Exp1_65Hvy_S8_r1_2015Mar14_Gandalf.raw		PASS00947	http://www.peptideatlas.org/PASS/PASS00947	GNAI1_HUMAN
IAQPNYIPTQQDVLR	Response curve	GNAI1_HUMAN_IAQPNYIPTQQDVLR_pnnl_B2_P34	CPTAC_Batch2_Exp1_65Hvy_S8_r2_2015Mar14_Gandalf.raw		PASS00947	http://www.peptideatlas.org/PASS/PASS00947	GNAI1_HUMAN
IAQPNYIPTQQDVLR	Response curve	GNAI1_HUMAN_IAQPNYIPTQQDVLR_pnnl_B2_P34	CPTAC_Batch2_Exp1_65Hvy_S8_r3_2015Mar14_Gandalf.raw		PASS00947	http://www.peptideatlas.org/PASS/PASS00947	GNAI1_HUMAN
IAQPNYIPTQQDVLR	Response curve	GNAI1_HUMAN_IAQPNYIPTQQDVLR_pnnl_B2_P34	CPTAC_Batch2_Exp1_10Hvy_S9_r1_2015Mar16_Gandalf.raw		PASS00947	http://www.peptideatlas.org/PASS/PASS00947	GNAI1_HUMAN
IAQPNYIPTQQDVLR	Response curve	GNAI1_HUMAN_IAQPNYIPTQQDVLR_pnnl_B2_P34	CPTAC_Batch2_Exp1_10Hvy_S9_r2_2015Mar16_Gandalf.raw		PASS00947	http://www.peptideatlas.org/PASS/PASS00947	GNAI1_HUMAN
IAQPNYIPTQQDVLR	Response curve	GNAI1_HUMAN_IAQPNYIPTQQDVLR_pnnl_B2_P34	CPTAC_Batch2_Exp1_10Hvy_S9_r3_2015Mar16_Gandalf.raw		PASS00947	http://www.peptideatlas.org/PASS/PASS00947	GNAI1_HUMAN
IAQPNYIPTQQDVLR	Response curve	GNAI1_HUMAN_IAQPNYIPTQQDVLR_pnnl_B2_P34	CPTAC_Batch2_Exp1_10Hvy_S11_r1_2015Mar16_Gandalf.raw		PASS00947	http://www.peptideatlas.org/PASS/PASS00947	GNAI1_HUMAN
IAQPNYIPTQQDVLR	Response curve	GNAI1_HUMAN_IAQPNYIPTQQDVLR_pnnl_B2_P34	CPTAC_Batch2_Exp1_10Hvy_S11_r2_2015Mar16_Gandalf.raw		PASS00947	http://www.peptideatlas.org/PASS/PASS00947	GNAI1_HUMAN
IAQPNYIPTQQDVLR	Response curve	GNAI1_HUMAN_IAQPNYIPTQQDVLR_pnnl_B2_P34	CPTAC_Batch2_Exp1_10Hvy_S11_r3_2015Mar16_Gandalf.raw		PASS00947	http://www.peptideatlas.org/PASS/PASS00947	GNAI1_HUMAN
IDFGEAAR	Response curve	GNAI3_HUMAN_IDFGEAAR_pnnl_B2_P35	CPTAC_Batch2_Exp1_65Hvy_S0_r1_2015Mar14_Gandalf.raw		PASS00947	http://www.peptideatlas.org/PASS/PASS00947	GNAI3_HUMAN
IDFGEAAR	Response curve	GNAI3_HUMAN_IDFGEAAR_pnnl_B2_P35	CPTAC_Batch2_Exp1_65Hvy_S0_r2_2015Mar14_Gandalf.raw		PASS00947	http://www.peptideatlas.org/PASS/PASS00947	GNAI3_HUMAN
IDFGEAAR	Response curve	GNAI3_HUMAN_IDFGEAAR_pnnl_B2_P35	CPTAC_Batch2_Exp1_65Hvy_S0_r3_2015Mar14_Gandalf.raw		PASS00947	http://www.peptideatlas.org/PASS/PASS00947	GNAI3_HUMAN
IDFGEAAR	Response curve	GNAI3_HUMAN_IDFGEAAR_pnnl_B2_P35	CPTAC_Batch2_Exp1_65Hvy_S0_r4_2015Mar14_Gandalf.raw		PASS00947	http://www.peptideatlas.org/PASS/PASS00947	GNAI3_HUMAN
IDFGEAAR	Response curve	GNAI3_HUMAN_IDFGEAAR_pnnl_B2_P35	CPTAC_Batch2_Exp1_65Hvy_S0_r5_2015Mar14_Gandalf.raw		PASS00947	http://www.peptideatlas.org/PASS/PASS00947	GNAI3_HUMAN
IDFGEAAR	Response curve	GNAI3_HUMAN_IDFGEAAR_pnnl_B2_P35	CPTAC_Batch2_Exp1_65Hvy_S0_r6_2015Mar14_Gandalf.raw		PASS00947	http://www.peptideatlas.org/PASS/PASS00947	GNAI3_HUMAN
IDFGEAAR	Response curve	GNAI3_HUMAN_IDFGEAAR_pnnl_B2_P35	CPTAC_Batch2_Exp1_65Hvy_S0_r7_2015Mar14_Gandalf.raw		PASS00947	http://www.peptideatlas.org/PASS/PASS00947	GNAI3_HUMAN
IDFGEAAR	Response curve	GNAI3_HUMAN_IDFGEAAR_pnnl_B2_P35	CPTAC_Batch2_Exp1_65Hvy_S0_r8_2015Mar14_Gandalf.raw		PASS00947	http://www.peptideatlas.org/PASS/PASS00947	GNAI3_HUMAN
IDFGEAAR	Response curve	GNAI3_HUMAN_IDFGEAAR_pnnl_B2_P35	CPTAC_Batch2_Exp1_65Hvy_S0_r9_2015Mar14_Gandalf.raw		PASS00947	http://www.peptideatlas.org/PASS/PASS00947	GNAI3_HUMAN
IDFGEAAR	Response curve	GNAI3_HUMAN_IDFGEAAR_pnnl_B2_P35	CPTAC_Batch2_Exp1_65Hvy_S0_r10_2015Mar14_Gandalf.raw		PASS00947	http://www.peptideatlas.org/PASS/PASS00947	GNAI3_HUMAN
IDFGEAAR	Response curve	GNAI3_HUMAN_IDFGEAAR_pnnl_B2_P35	CPTAC_Batch2_Exp1_65Hvy_S0_r11_2015Mar14_Gandalf.raw		PASS00947	http://www.peptideatlas.org/PASS/PASS00947	GNAI3_HUMAN
IDFGEAAR	Response curve	GNAI3_HUMAN_IDFGEAAR_pnnl_B2_P35	CPTAC_Batch2_Exp1_65Hvy_S1_r1_2015Mar14_Gandalf.raw		PASS00947	http://www.peptideatlas.org/PASS/PASS00947	GNAI3_HUMAN
IDFGEAAR	Response curve	GNAI3_HUMAN_IDFGEAAR_pnnl_B2_P35	CPTAC_Batch2_Exp1_65Hvy_S1_r3_2015Mar14_Gandalf.raw		PASS00947	http://www.peptideatlas.org/PASS/PASS00947	GNAI3_HUMAN
IDFGEAAR	Response curve	GNAI3_HUMAN_IDFGEAAR_pnnl_B2_P35	CPTAC_Batch2_Exp1_65Hvy_S1_r4_2015Mar14_Gandalf.raw		PASS00947	http://www.peptideatlas.org/PASS/PASS00947	GNAI3_HUMAN
IDFGEAAR	Response curve	GNAI3_HUMAN_IDFGEAAR_pnnl_B2_P35	CPTAC_Batch2_Exp1_65Hvy_S2_r1_2015Mar14_Gandalf.raw		PASS00947	http://www.peptideatlas.org/PASS/PASS00947	GNAI3_HUMAN
IDFGEAAR	Response curve	GNAI3_HUMAN_IDFGEAAR_pnnl_B2_P35	CPTAC_Batch2_Exp1_65Hvy_S2_r2_2015Mar14_Gandalf.raw		PASS00947	http://www.peptideatlas.org/PASS/PASS00947	GNAI3_HUMAN
IDFGEAAR	Response curve	GNAI3_HUMAN_IDFGEAAR_pnnl_B2_P35	CPTAC_Batch2_Exp1_65Hvy_S2_r3_2015Mar14_Gandalf.raw		PASS00947	http://www.peptideatlas.org/PASS/PASS00947	GNAI3_HUMAN
IDFGEAAR	Response curve	GNAI3_HUMAN_IDFGEAAR_pnnl_B2_P35	CPTAC_Batch2_Exp1_65Hvy_S3_r1_2015Mar14_Gandalf.raw		PASS00947	http://www.peptideatlas.org/PASS/PASS00947	GNAI3_HUMAN
IDFGEAAR	Response curve	GNAI3_HUMAN_IDFGEAAR_pnnl_B2_P35	CPTAC_Batch2_Exp1_65Hvy_S3_r2_2015Mar14_Gandalf.raw		PASS00947	http://www.peptideatlas.org/PASS/PASS00947	GNAI3_HUMAN
IDFGEAAR	Response curve	GNAI3_HUMAN_IDFGEAAR_pnnl_B2_P35	CPTAC_Batch2_Exp1_65Hvy_S3_r3_2015Mar14_Gandalf.raw		PASS00947	http://www.peptideatlas.org/PASS/PASS00947	GNAI3_HUMAN
IDFGEAAR	Response curve	GNAI3_HUMAN_IDFGEAAR_pnnl_B2_P35	CPTAC_Batch2_Exp1_65Hvy_S4_r2_2015Mar14_Gandalf.raw		PASS00947	http://www.peptideatlas.org/PASS/PASS00947	GNAI3_HUMAN
IDFGEAAR	Response curve	GNAI3_HUMAN_IDFGEAAR_pnnl_B2_P35	CPTAC_Batch2_Exp1_65Hvy_S4_r3_2015Mar14_Gandalf.raw		PASS00947	http://www.peptideatlas.org/PASS/PASS00947	GNAI3_HUMAN
IDFGEAAR	Response curve	GNAI3_HUMAN_IDFGEAAR_pnnl_B2_P35	CPTAC_Batch2_Exp1_65Hvy_S4_r4_2015Mar14_Gandalf.raw		PASS00947	http://www.peptideatlas.org/PASS/PASS00947	GNAI3_HUMAN
IDFGEAAR	Response curve	GNAI3_HUMAN_IDFGEAAR_pnnl_B2_P35	CPTAC_Batch2_Exp1_65Hvy_S5_r2_2015Mar14_Gandalf.raw		PASS00947	http://www.peptideatlas.org/PASS/PASS00947	GNAI3_HUMAN
IDFGEAAR	Response curve	GNAI3_HUMAN_IDFGEAAR_pnnl_B2_P35	CPTAC_Batch2_Exp1_65Hvy_S5_r3_2015Mar14_Gandalf.raw		PASS00947	http://www.peptideatlas.org/PASS/PASS00947	GNAI3_HUMAN
IDFGEAAR	Response curve	GNAI3_HUMAN_IDFGEAAR_pnnl_B2_P35	CPTAC_Batch2_Exp1_65Hvy_S5_r4_2015Mar14_Gandalf.raw		PASS00947	http://www.peptideatlas.org/PASS/PASS00947	GNAI3_HUMAN
IDFGEAAR	Response curve	GNAI3_HUMAN_IDFGEAAR_pnnl_B2_P35	CPTAC_Batch2_Exp1_65Hvy_S6_r2_2015Mar14_Gandalf.raw		PASS00947	http://www.peptideatlas.org/PASS/PASS00947	GNAI3_HUMAN
IDFGEAAR	Response curve	GNAI3_HUMAN_IDFGEAAR_pnnl_B2_P35	CPTAC_Batch2_Exp1_65Hvy_S6_r3_2015Mar14_Gandalf.raw		PASS00947	http://www.peptideatlas.org/PASS/PASS00947	GNAI3_HUMAN
IDFGEAAR	Response curve	GNAI3_HUMAN_IDFGEAAR_pnnl_B2_P35	CPTAC_Batch2_Exp1_65Hvy_S6_r4_2015Mar14_Gandalf.raw		PASS00947	http://www.peptideatlas.org/PASS/PASS00947	GNAI3_HUMAN
IDFGEAAR	Response curve	GNAI3_HUMAN_IDFGEAAR_pnnl_B2_P35	CPTAC_Batch2_Exp1_65Hvy_S7_r1_2015Mar14_Gandalf.raw		PASS00947	http://www.peptideatlas.org/PASS/PASS00947	GNAI3_HUMAN
IDFGEAAR	Response curve	GNAI3_HUMAN_IDFGEAAR_pnnl_B2_P35	CPTAC_Batch2_Exp1_65Hvy_S7_r3_2015Mar14_Gandalf.raw		PASS00947	http://www.peptideatlas.org/PASS/PASS00947	GNAI3_HUMAN
IDFGEAAR	Response curve	GNAI3_HUMAN_IDFGEAAR_pnnl_B2_P35	CPTAC_Batch2_Exp1_65Hvy_S7_r4_2015Mar14_Gandalf.raw		PASS00947	http://www.peptideatlas.org/PASS/PASS00947	GNAI3_HUMAN
IDFGEAAR	Response curve	GNAI3_HUMAN_IDFGEAAR_pnnl_B2_P35	CPTAC_Batch2_Exp1_65Hvy_S8_r1_2015Mar14_Gandalf.raw		PASS00947	http://www.peptideatlas.org/PASS/PASS00947	GNAI3_HUMAN
IDFGEAAR	Response curve	GNAI3_HUMAN_IDFGEAAR_pnnl_B2_P35	CPTAC_Batch2_Exp1_65Hvy_S8_r2_2015Mar14_Gandalf.raw		PASS00947	http://www.peptideatlas.org/PASS/PASS00947	GNAI3_HUMAN
IDFGEAAR	Response curve	GNAI3_HUMAN_IDFGEAAR_pnnl_B2_P35	CPTAC_Batch2_Exp1_65Hvy_S8_r4_2015Mar14_Gandalf.raw		PASS00947	http://www.peptideatlas.org/PASS/PASS00947	GNAI3_HUMAN
IDFGEAAR	Response curve	GNAI3_HUMAN_IDFGEAAR_pnnl_B2_P35	CPTAC_Batch2_Exp1_2nd10_S9_r2_2015Mar20_Gandalf.raw		PASS00947	http://www.peptideatlas.org/PASS/PASS00947	GNAI3_HUMAN
IDFGEAAR	Response curve	GNAI3_HUMAN_IDFGEAAR_pnnl_B2_P35	CPTAC_Batch2_Exp1_2nd10_S9_r3_2015Mar20_Gandalf.raw		PASS00947	http://www.peptideatlas.org/PASS/PASS00947	GNAI3_HUMAN
IDFGEAAR	Response curve	GNAI3_HUMAN_IDFGEAAR_pnnl_B2_P35	CPTAC_Batch2_Exp1_2nd10_S9_r4_2015Mar20_Gandalf.raw		PASS00947	http://www.peptideatlas.org/PASS/PASS00947	GNAI3_HUMAN
IDFGEAAR	Response curve	GNAI3_HUMAN_IDFGEAAR_pnnl_B2_P35	CPTAC_Batch2_Exp1_2nd10_S10_r2_2015Mar20_Gandalf.raw		PASS00947	http://www.peptideatlas.org/PASS/PASS00947	GNAI3_HUMAN
IDFGEAAR	Response curve	GNAI3_HUMAN_IDFGEAAR_pnnl_B2_P35	CPTAC_Batch2_Exp1_2nd10_S10_r3_2015Mar20_Gandalf.raw		PASS00947	http://www.peptideatlas.org/PASS/PASS00947	GNAI3_HUMAN
IDFGEAAR	Response curve	GNAI3_HUMAN_IDFGEAAR_pnnl_B2_P35	CPTAC_Batch2_Exp1_2nd10_S10_r4_2015Mar20_Gandalf.raw		PASS00947	http://www.peptideatlas.org/PASS/PASS00947	GNAI3_HUMAN
IDFGEAAR	Response curve	GNAI3_HUMAN_IDFGEAAR_pnnl_B2_P35	CPTAC_Batch2_Exp1_2nd10_S11_r2_2015Mar20_Gandalf.raw		PASS00947	http://www.peptideatlas.org/PASS/PASS00947	GNAI3_HUMAN
IDFGEAAR	Response curve	GNAI3_HUMAN_IDFGEAAR_pnnl_B2_P35	CPTAC_Batch2_Exp1_2nd10_S11_r3_2015Mar20_Gandalf.raw		PASS00947	http://www.peptideatlas.org/PASS/PASS00947	GNAI3_HUMAN
IDFGEAAR	Response curve	GNAI3_HUMAN_IDFGEAAR_pnnl_B2_P35	CPTAC_Batch2_Exp1_2nd10_S11_r4_2015Mar20_Gandalf.raw		PASS00947	http://www.peptideatlas.org/PASS/PASS00947	GNAI3_HUMAN
ISQSNYIPTQQDVLR	Response curve	GNAI3_HUMAN_ISQSNYIPTQQDVLR_pnnl_B2_P36	CPTAC_Batch2_Exp1_65Hvy_S0_r3_2015Mar14_Gandalf.raw		PASS00947	http://www.peptideatlas.org/PASS/PASS00947	GNAI3_HUMAN
ISQSNYIPTQQDVLR	Response curve	GNAI3_HUMAN_ISQSNYIPTQQDVLR_pnnl_B2_P36	CPTAC_Batch2_Exp1_65Hvy_S0_r4_2015Mar14_Gandalf.raw		PASS00947	http://www.peptideatlas.org/PASS/PASS00947	GNAI3_HUMAN
ISQSNYIPTQQDVLR	Response curve	GNAI3_HUMAN_ISQSNYIPTQQDVLR_pnnl_B2_P36	CPTAC_Batch2_Exp1_65Hvy_S0_r5_2015Mar14_Gandalf.raw		PASS00947	http://www.peptideatlas.org/PASS/PASS00947	GNAI3_HUMAN
ISQSNYIPTQQDVLR	Response curve	GNAI3_HUMAN_ISQSNYIPTQQDVLR_pnnl_B2_P36	CPTAC_Batch2_Exp1_65Hvy_S0_r6_2015Mar14_Gandalf.raw		PASS00947	http://www.peptideatlas.org/PASS/PASS00947	GNAI3_HUMAN
ISQSNYIPTQQDVLR	Response curve	GNAI3_HUMAN_ISQSNYIPTQQDVLR_pnnl_B2_P36	CPTAC_Batch2_Exp1_65Hvy_S0_r7_2015Mar14_Gandalf.raw		PASS00947	http://www.peptideatlas.org/PASS/PASS00947	GNAI3_HUMAN
ISQSNYIPTQQDVLR	Response curve	GNAI3_HUMAN_ISQSNYIPTQQDVLR_pnnl_B2_P36	CPTAC_Batch2_Exp1_65Hvy_S0_r8_2015Mar14_Gandalf.raw		PASS00947	http://www.peptideatlas.org/PASS/PASS00947	GNAI3_HUMAN
ISQSNYIPTQQDVLR	Response curve	GNAI3_HUMAN_ISQSNYIPTQQDVLR_pnnl_B2_P36	CPTAC_Batch2_Exp1_65Hvy_S0_r9_2015Mar14_Gandalf.raw		PASS00947	http://www.peptideatlas.org/PASS/PASS00947	GNAI3_HUMAN
ISQSNYIPTQQDVLR	Response curve	GNAI3_HUMAN_ISQSNYIPTQQDVLR_pnnl_B2_P36	CPTAC_Batch2_Exp1_65Hvy_S0_r10_2015Mar14_Gandalf.raw		PASS00947	http://www.peptideatlas.org/PASS/PASS00947	GNAI3_HUMAN
ISQSNYIPTQQDVLR	Response curve	GNAI3_HUMAN_ISQSNYIPTQQDVLR_pnnl_B2_P36	CPTAC_Batch2_Exp1_65Hvy_S0_r11_2015Mar14_Gandalf.raw		PASS00947	http://www.peptideatlas.org/PASS/PASS00947	GNAI3_HUMAN
ISQSNYIPTQQDVLR	Response curve	GNAI3_HUMAN_ISQSNYIPTQQDVLR_pnnl_B2_P36	CPTAC_Batch2_Exp1_65Hvy_S1_r1_2015Mar14_Gandalf.raw		PASS00947	http://www.peptideatlas.org/PASS/PASS00947	GNAI3_HUMAN
ISQSNYIPTQQDVLR	Response curve	GNAI3_HUMAN_ISQSNYIPTQQDVLR_pnnl_B2_P36	CPTAC_Batch2_Exp1_65Hvy_S1_r3_2015Mar14_Gandalf.raw		PASS00947	http://www.peptideatlas.org/PASS/PASS00947	GNAI3_HUMAN
ISQSNYIPTQQDVLR	Response curve	GNAI3_HUMAN_ISQSNYIPTQQDVLR_pnnl_B2_P36	CPTAC_Batch2_Exp1_65Hvy_S1_r4_2015Mar14_Gandalf.raw		PASS00947	http://www.peptideatlas.org/PASS/PASS00947	GNAI3_HUMAN
ISQSNYIPTQQDVLR	Response curve	GNAI3_HUMAN_ISQSNYIPTQQDVLR_pnnl_B2_P36	CPTAC_Batch2_Exp1_65Hvy_S2_r1_2015Mar14_Gandalf.raw		PASS00947	http://www.peptideatlas.org/PASS/PASS00947	GNAI3_HUMAN
ISQSNYIPTQQDVLR	Response curve	GNAI3_HUMAN_ISQSNYIPTQQDVLR_pnnl_B2_P36	CPTAC_Batch2_Exp1_65Hvy_S2_r2_2015Mar14_Gandalf.raw		PASS00947	http://www.peptideatlas.org/PASS/PASS00947	GNAI3_HUMAN
ISQSNYIPTQQDVLR	Response curve	GNAI3_HUMAN_ISQSNYIPTQQDVLR_pnnl_B2_P36	CPTAC_Batch2_Exp1_65Hvy_S2_r4_2015Mar14_Gandalf.raw		PASS00947	http://www.peptideatlas.org/PASS/PASS00947	GNAI3_HUMAN
ISQSNYIPTQQDVLR	Response curve	GNAI3_HUMAN_ISQSNYIPTQQDVLR_pnnl_B2_P36	CPTAC_Batch2_Exp1_65Hvy_S3_r2_2015Mar14_Gandalf.raw		PASS00947	http://www.peptideatlas.org/PASS/PASS00947	GNAI3_HUMAN
ISQSNYIPTQQDVLR	Response curve	GNAI3_HUMAN_ISQSNYIPTQQDVLR_pnnl_B2_P36	CPTAC_Batch2_Exp1_65Hvy_S3_r3_2015Mar14_Gandalf.raw		PASS00947	http://www.peptideatlas.org/PASS/PASS00947	GNAI3_HUMAN
ISQSNYIPTQQDVLR	Response curve	GNAI3_HUMAN_ISQSNYIPTQQDVLR_pnnl_B2_P36	CPTAC_Batch2_Exp1_65Hvy_S3_r4_2015Mar14_Gandalf.raw		PASS00947	http://www.peptideatlas.org/PASS/PASS00947	GNAI3_HUMAN
ISQSNYIPTQQDVLR	Response curve	GNAI3_HUMAN_ISQSNYIPTQQDVLR_pnnl_B2_P36	CPTAC_Batch2_Exp1_65Hvy_S4_r1_2015Mar14_Gandalf.raw		PASS00947	http://www.peptideatlas.org/PASS/PASS00947	GNAI3_HUMAN
ISQSNYIPTQQDVLR	Response curve	GNAI3_HUMAN_ISQSNYIPTQQDVLR_pnnl_B2_P36	CPTAC_Batch2_Exp1_65Hvy_S4_r2_2015Mar14_Gandalf.raw		PASS00947	http://www.peptideatlas.org/PASS/PASS00947	GNAI3_HUMAN
ISQSNYIPTQQDVLR	Response curve	GNAI3_HUMAN_ISQSNYIPTQQDVLR_pnnl_B2_P36	CPTAC_Batch2_Exp1_65Hvy_S4_r3_2015Mar14_Gandalf.raw		PASS00947	http://www.peptideatlas.org/PASS/PASS00947	GNAI3_HUMAN
ISQSNYIPTQQDVLR	Response curve	GNAI3_HUMAN_ISQSNYIPTQQDVLR_pnnl_B2_P36	CPTAC_Batch2_Exp1_65Hvy_S5_r1_2015Mar14_Gandalf.raw		PASS00947	http://www.peptideatlas.org/PASS/PASS00947	GNAI3_HUMAN
ISQSNYIPTQQDVLR	Response curve	GNAI3_HUMAN_ISQSNYIPTQQDVLR_pnnl_B2_P36	CPTAC_Batch2_Exp1_65Hvy_S5_r2_2015Mar14_Gandalf.raw		PASS00947	http://www.peptideatlas.org/PASS/PASS00947	GNAI3_HUMAN
ISQSNYIPTQQDVLR	Response curve	GNAI3_HUMAN_ISQSNYIPTQQDVLR_pnnl_B2_P36	CPTAC_Batch2_Exp1_65Hvy_S5_r4_2015Mar14_Gandalf.raw		PASS00947	http://www.peptideatlas.org/PASS/PASS00947	GNAI3_HUMAN
ISQSNYIPTQQDVLR	Response curve	GNAI3_HUMAN_ISQSNYIPTQQDVLR_pnnl_B2_P36	CPTAC_Batch2_Exp1_65Hvy_S6_r2_2015Mar14_Gandalf.raw		PASS00947	http://www.peptideatlas.org/PASS/PASS00947	GNAI3_HUMAN
ISQSNYIPTQQDVLR	Response curve	GNAI3_HUMAN_ISQSNYIPTQQDVLR_pnnl_B2_P36	CPTAC_Batch2_Exp1_65Hvy_S6_r3_2015Mar14_Gandalf.raw		PASS00947	http://www.peptideatlas.org/PASS/PASS00947	GNAI3_HUMAN
ISQSNYIPTQQDVLR	Response curve	GNAI3_HUMAN_ISQSNYIPTQQDVLR_pnnl_B2_P36	CPTAC_Batch2_Exp1_65Hvy_S6_r4_2015Mar14_Gandalf.raw		PASS00947	http://www.peptideatlas.org/PASS/PASS00947	GNAI3_HUMAN
ISQSNYIPTQQDVLR	Response curve	GNAI3_HUMAN_ISQSNYIPTQQDVLR_pnnl_B2_P36	CPTAC_Batch2_Exp1_65Hvy_S7_r1_2015Mar14_Gandalf.raw		PASS00947	http://www.peptideatlas.org/PASS/PASS00947	GNAI3_HUMAN
ISQSNYIPTQQDVLR	Response curve	GNAI3_HUMAN_ISQSNYIPTQQDVLR_pnnl_B2_P36	CPTAC_Batch2_Exp1_65Hvy_S7_r2_2015Mar14_Gandalf.raw		PASS00947	http://www.peptideatlas.org/PASS/PASS00947	GNAI3_HUMAN
ISQSNYIPTQQDVLR	Response curve	GNAI3_HUMAN_ISQSNYIPTQQDVLR_pnnl_B2_P36	CPTAC_Batch2_Exp1_65Hvy_S7_r3_2015Mar14_Gandalf.raw		PASS00947	http://www.peptideatlas.org/PASS/PASS00947	GNAI3_HUMAN
ISQSNYIPTQQDVLR	Response curve	GNAI3_HUMAN_ISQSNYIPTQQDVLR_pnnl_B2_P36	CPTAC_Batch2_Exp1_65Hvy_S8_r2_2015Mar14_Gandalf.raw		PASS00947	http://www.peptideatlas.org/PASS/PASS00947	GNAI3_HUMAN
ISQSNYIPTQQDVLR	Response curve	GNAI3_HUMAN_ISQSNYIPTQQDVLR_pnnl_B2_P36	CPTAC_Batch2_Exp1_65Hvy_S8_r3_2015Mar14_Gandalf.raw		PASS00947	http://www.peptideatlas.org/PASS/PASS00947	GNAI3_HUMAN
ISQSNYIPTQQDVLR	Response curve	GNAI3_HUMAN_ISQSNYIPTQQDVLR_pnnl_B2_P36	CPTAC_Batch2_Exp1_65Hvy_S8_r4_2015Mar14_Gandalf.raw		PASS00947	http://www.peptideatlas.org/PASS/PASS00947	GNAI3_HUMAN
ISQSNYIPTQQDVLR	Response curve	GNAI3_HUMAN_ISQSNYIPTQQDVLR_pnnl_B2_P36	CPTAC_Batch2_Exp1_10Hvy_S9_r1_2015Mar16_Gandalf.raw		PASS00947	http://www.peptideatlas.org/PASS/PASS00947	GNAI3_HUMAN
ISQSNYIPTQQDVLR	Response curve	GNAI3_HUMAN_ISQSNYIPTQQDVLR_pnnl_B2_P36	CPTAC_Batch2_Exp1_10Hvy_S9_r2_2015Mar16_Gandalf.raw		PASS00947	http://www.peptideatlas.org/PASS/PASS00947	GNAI3_HUMAN
ISQSNYIPTQQDVLR	Response curve	GNAI3_HUMAN_ISQSNYIPTQQDVLR_pnnl_B2_P36	CPTAC_Batch2_Exp1_10Hvy_S9_r4_2015Mar16_Gandalf.raw		PASS00947	http://www.peptideatlas.org/PASS/PASS00947	GNAI3_HUMAN
ISQSNYIPTQQDVLR	Response curve	GNAI3_HUMAN_ISQSNYIPTQQDVLR_pnnl_B2_P36	CPTAC_Batch2_Exp1_10Hvy_S10_r5_2015Mar14_Gandalf.raw		PASS00947	http://www.peptideatlas.org/PASS/PASS00947	GNAI3_HUMAN
ISQSNYIPTQQDVLR	Response curve	GNAI3_HUMAN_ISQSNYIPTQQDVLR_pnnl_B2_P36	CPTAC_Batch2_Exp1_10Hvy_S10_r6_2015Mar14_Gandalf.raw		PASS00947	http://www.peptideatlas.org/PASS/PASS00947	GNAI3_HUMAN
ISQSNYIPTQQDVLR	Response curve	GNAI3_HUMAN_ISQSNYIPTQQDVLR_pnnl_B2_P36	CPTAC_Batch2_Exp1_10Hvy_S10_r8_2015Mar14_Gandalf.raw		PASS00947	http://www.peptideatlas.org/PASS/PASS00947	GNAI3_HUMAN
ISQSNYIPTQQDVLR	Response curve	GNAI3_HUMAN_ISQSNYIPTQQDVLR_pnnl_B2_P36	CPTAC_Batch2_Exp1_10Hvy_S11_r1_2015Mar16_Gandalf.raw		PASS00947	http://www.peptideatlas.org/PASS/PASS00947	GNAI3_HUMAN
ISQSNYIPTQQDVLR	Response curve	GNAI3_HUMAN_ISQSNYIPTQQDVLR_pnnl_B2_P36	CPTAC_Batch2_Exp1_10Hvy_S11_r2_2015Mar16_Gandalf.raw		PASS00947	http://www.peptideatlas.org/PASS/PASS00947	GNAI3_HUMAN
ISQSNYIPTQQDVLR	Response curve	GNAI3_HUMAN_ISQSNYIPTQQDVLR_pnnl_B2_P36	CPTAC_Batch2_Exp1_10Hvy_S11_r4_2015Mar16_Gandalf.raw		PASS00947	http://www.peptideatlas.org/PASS/PASS00947	GNAI3_HUMAN
ISQSNYIPTQQDVLR	Response curve	GNAI3_HUMAN_ISQSNYIPTQQDVLR_pnnl_B2_P36	CPTAC_Batch2_Exp1_Peptide36_50_71_84_S12_r1_2015Apr03_Gandalf.raw		PASS00947	http://www.peptideatlas.org/PASS/PASS00947	GNAI3_HUMAN
ISQSNYIPTQQDVLR	Response curve	GNAI3_HUMAN_ISQSNYIPTQQDVLR_pnnl_B2_P36	CPTAC_Batch2_Exp1_Peptide36_50_71_84_S12_r3_2015Apr03_Gandalf.raw		PASS00947	http://www.peptideatlas.org/PASS/PASS00947	GNAI3_HUMAN
ISQSNYIPTQQDVLR	Response curve	GNAI3_HUMAN_ISQSNYIPTQQDVLR_pnnl_B2_P36	CPTAC_Batch2_Exp1_Peptide36_50_71_84_S12_r4_2015Apr03_Gandalf.raw		PASS00947	http://www.peptideatlas.org/PASS/PASS00947	GNAI3_HUMAN
YCSQVESASK	Response curve	VAV_HUMAN_YCSQVESASK_pnnl_B2_P88_20160511	CPTAC_Batch2_Exp1_65Hvy_S0_r2_2015Mar14_Gandalf.raw		PASS00947	http://www.peptideatlas.org/PASS/PASS00947	VAV_HUMAN
YCSQVESASK	Response curve	VAV_HUMAN_YCSQVESASK_pnnl_B2_P88_20160511	CPTAC_Batch2_Exp1_65Hvy_S0_r3_2015Mar14_Gandalf.raw		PASS00947	http://www.peptideatlas.org/PASS/PASS00947	VAV_HUMAN
YCSQVESASK	Response curve	VAV_HUMAN_YCSQVESASK_pnnl_B2_P88_20160511	CPTAC_Batch2_Exp1_65Hvy_S0_r4_2015Mar14_Gandalf.raw		PASS00947	http://www.peptideatlas.org/PASS/PASS00947	VAV_HUMAN
YCSQVESASK	Response curve	VAV_HUMAN_YCSQVESASK_pnnl_B2_P88_20160511	CPTAC_Batch2_Exp1_65Hvy_S0_r5_2015Mar14_Gandalf.raw		PASS00947	http://www.peptideatlas.org/PASS/PASS00947	VAV_HUMAN
YCSQVESASK	Response curve	VAV_HUMAN_YCSQVESASK_pnnl_B2_P88_20160511	CPTAC_Batch2_Exp1_65Hvy_S0_r6_2015Mar14_Gandalf.raw		PASS00947	http://www.peptideatlas.org/PASS/PASS00947	VAV_HUMAN
YCSQVESASK	Response curve	VAV_HUMAN_YCSQVESASK_pnnl_B2_P88_20160511	CPTAC_Batch2_Exp1_65Hvy_S0_r8_2015Mar14_Gandalf.raw		PASS00947	http://www.peptideatlas.org/PASS/PASS00947	VAV_HUMAN
YCSQVESASK	Response curve	VAV_HUMAN_YCSQVESASK_pnnl_B2_P88_20160511	CPTAC_Batch2_Exp1_65Hvy_S0_r9_2015Mar14_Gandalf.raw		PASS00947	http://www.peptideatlas.org/PASS/PASS00947	VAV_HUMAN
YCSQVESASK	Response curve	VAV_HUMAN_YCSQVESASK_pnnl_B2_P88_20160511	CPTAC_Batch2_Exp1_65Hvy_S0_r10_2015Mar14_Gandalf.raw		PASS00947	http://www.peptideatlas.org/PASS/PASS00947	VAV_HUMAN
YCSQVESASK	Response curve	VAV_HUMAN_YCSQVESASK_pnnl_B2_P88_20160511	CPTAC_Batch2_Exp1_65Hvy_S0_r11_2015Mar14_Gandalf.raw		PASS00947	http://www.peptideatlas.org/PASS/PASS00947	VAV_HUMAN
YCSQVESASK	Response curve	VAV_HUMAN_YCSQVESASK_pnnl_B2_P88_20160511	CPTAC_Batch2_Exp1_65Hvy_S1_r2_2015Mar14_Gandalf.raw		PASS00947	http://www.peptideatlas.org/PASS/PASS00947	VAV_HUMAN
YCSQVESASK	Response curve	VAV_HUMAN_YCSQVESASK_pnnl_B2_P88_20160511	CPTAC_Batch2_Exp1_65Hvy_S1_r3_2015Mar14_Gandalf.raw		PASS00947	http://www.peptideatlas.org/PASS/PASS00947	VAV_HUMAN
YCSQVESASK	Response curve	VAV_HUMAN_YCSQVESASK_pnnl_B2_P88_20160511	CPTAC_Batch2_Exp1_65Hvy_S1_r4_2015Mar14_Gandalf.raw		PASS00947	http://www.peptideatlas.org/PASS/PASS00947	VAV_HUMAN
YCSQVESASK	Response curve	VAV_HUMAN_YCSQVESASK_pnnl_B2_P88_20160511	CPTAC_Batch2_Exp1_65Hvy_S2_r2_2015Mar14_Gandalf.raw		PASS00947	http://www.peptideatlas.org/PASS/PASS00947	VAV_HUMAN
YCSQVESASK	Response curve	VAV_HUMAN_YCSQVESASK_pnnl_B2_P88_20160511	CPTAC_Batch2_Exp1_65Hvy_S2_r3_2015Mar14_Gandalf.raw		PASS00947	http://www.peptideatlas.org/PASS/PASS00947	VAV_HUMAN
YCSQVESASK	Response curve	VAV_HUMAN_YCSQVESASK_pnnl_B2_P88_20160511	CPTAC_Batch2_Exp1_65Hvy_S2_r4_2015Mar14_Gandalf.raw		PASS00947	http://www.peptideatlas.org/PASS/PASS00947	VAV_HUMAN
YCSQVESASK	Response curve	VAV_HUMAN_YCSQVESASK_pnnl_B2_P88_20160511	CPTAC_Batch2_Exp1_65Hvy_S3_r1_2015Mar14_Gandalf.raw		PASS00947	http://www.peptideatlas.org/PASS/PASS00947	VAV_HUMAN
YCSQVESASK	Response curve	VAV_HUMAN_YCSQVESASK_pnnl_B2_P88_20160511	CPTAC_Batch2_Exp1_65Hvy_S3_r3_2015Mar14_Gandalf.raw		PASS00947	http://www.peptideatlas.org/PASS/PASS00947	VAV_HUMAN
YCSQVESASK	Response curve	VAV_HUMAN_YCSQVESASK_pnnl_B2_P88_20160511	CPTAC_Batch2_Exp1_65Hvy_S3_r4_2015Mar14_Gandalf.raw		PASS00947	http://www.peptideatlas.org/PASS/PASS00947	VAV_HUMAN
YCSQVESASK	Response curve	VAV_HUMAN_YCSQVESASK_pnnl_B2_P88_20160511	CPTAC_Batch2_Exp1_65Hvy_S4_r2_2015Mar14_Gandalf.raw		PASS00947	http://www.peptideatlas.org/PASS/PASS00947	VAV_HUMAN
YCSQVESASK	Response curve	VAV_HUMAN_YCSQVESASK_pnnl_B2_P88_20160511	CPTAC_Batch2_Exp1_65Hvy_S4_r3_2015Mar14_Gandalf.raw		PASS00947	http://www.peptideatlas.org/PASS/PASS00947	VAV_HUMAN
YCSQVESASK	Response curve	VAV_HUMAN_YCSQVESASK_pnnl_B2_P88_20160511	CPTAC_Batch2_Exp1_65Hvy_S4_r4_2015Mar14_Gandalf.raw		PASS00947	http://www.peptideatlas.org/PASS/PASS00947	VAV_HUMAN
YCSQVESASK	Response curve	VAV_HUMAN_YCSQVESASK_pnnl_B2_P88_20160511	CPTAC_Batch2_Exp1_65Hvy_S5_r1_2015Mar14_Gandalf.raw		PASS00947	http://www.peptideatlas.org/PASS/PASS00947	VAV_HUMAN
YCSQVESASK	Response curve	VAV_HUMAN_YCSQVESASK_pnnl_B2_P88_20160511	CPTAC_Batch2_Exp1_65Hvy_S5_r2_2015Mar14_Gandalf.raw		PASS00947	http://www.peptideatlas.org/PASS/PASS00947	VAV_HUMAN
YCSQVESASK	Response curve	VAV_HUMAN_YCSQVESASK_pnnl_B2_P88_20160511	CPTAC_Batch2_Exp1_65Hvy_S5_r3_2015Mar14_Gandalf.raw		PASS00947	http://www.peptideatlas.org/PASS/PASS00947	VAV_HUMAN
YCSQVESASK	Response curve	VAV_HUMAN_YCSQVESASK_pnnl_B2_P88_20160511	CPTAC_Batch2_Exp1_65Hvy_S6_r2_2015Mar14_Gandalf.raw		PASS00947	http://www.peptideatlas.org/PASS/PASS00947	VAV_HUMAN
YCSQVESASK	Response curve	VAV_HUMAN_YCSQVESASK_pnnl_B2_P88_20160511	CPTAC_Batch2_Exp1_65Hvy_S6_r3_2015Mar14_Gandalf.raw		PASS00947	http://www.peptideatlas.org/PASS/PASS00947	VAV_HUMAN
YCSQVESASK	Response curve	VAV_HUMAN_YCSQVESASK_pnnl_B2_P88_20160511	CPTAC_Batch2_Exp1_65Hvy_S6_r4_2015Mar14_Gandalf.raw		PASS00947	http://www.peptideatlas.org/PASS/PASS00947	VAV_HUMAN
YCSQVESASK	Response curve	VAV_HUMAN_YCSQVESASK_pnnl_B2_P88_20160511	CPTAC_Batch2_Exp1_65Hvy_S7_r1_2015Mar14_Gandalf.raw		PASS00947	http://www.peptideatlas.org/PASS/PASS00947	VAV_HUMAN
YCSQVESASK	Response curve	VAV_HUMAN_YCSQVESASK_pnnl_B2_P88_20160511	CPTAC_Batch2_Exp1_65Hvy_S7_r3_2015Mar14_Gandalf.raw		PASS00947	http://www.peptideatlas.org/PASS/PASS00947	VAV_HUMAN
YCSQVESASK	Response curve	VAV_HUMAN_YCSQVESASK_pnnl_B2_P88_20160511	CPTAC_Batch2_Exp1_65Hvy_S7_r4_2015Mar14_Gandalf.raw		PASS00947	http://www.peptideatlas.org/PASS/PASS00947	VAV_HUMAN
YCSQVESASK	Response curve	VAV_HUMAN_YCSQVESASK_pnnl_B2_P88_20160511	CPTAC_Batch2_Exp1_65Hvy_S8_r2_2015Mar14_Gandalf.raw		PASS00947	http://www.peptideatlas.org/PASS/PASS00947	VAV_HUMAN
YCSQVESASK	Response curve	VAV_HUMAN_YCSQVESASK_pnnl_B2_P88_20160511	CPTAC_Batch2_Exp1_65Hvy_S8_r3_2015Mar14_Gandalf.raw		PASS00947	http://www.peptideatlas.org/PASS/PASS00947	VAV_HUMAN
YCSQVESASK	Response curve	VAV_HUMAN_YCSQVESASK_pnnl_B2_P88_20160511	CPTAC_Batch2_Exp1_65Hvy_S8_r4_2015Mar14_Gandalf.raw		PASS00947	http://www.peptideatlas.org/PASS/PASS00947	VAV_HUMAN
YCSQVESASK	Response curve	VAV_HUMAN_YCSQVESASK_pnnl_B2_P88_20160511	CPTAC_Batch2_Exp1_Peptide72_88_S09_r2_2015Apr03_Gandalf.raw		PASS00947	http://www.peptideatlas.org/PASS/PASS00947	VAV_HUMAN
YCSQVESASK	Response curve	VAV_HUMAN_YCSQVESASK_pnnl_B2_P88_20160511	CPTAC_Batch2_Exp1_Peptide72_88_S09_r3_2015Apr03_Gandalf.raw		PASS00947	http://www.peptideatlas.org/PASS/PASS00947	VAV_HUMAN
YCSQVESASK	Response curve	VAV_HUMAN_YCSQVESASK_pnnl_B2_P88_20160511	CPTAC_Batch2_Exp1_Peptide72_88_S09_r4_2015Apr03_Gandalf.raw		PASS00947	http://www.peptideatlas.org/PASS/PASS00947	VAV_HUMAN
LNPGDIVELTK	Response curve	VAV_HUMAN_LNPGDIVELTK_pnnl_B2_P89_20160511	CPTAC_Batch2_Exp1_65Hvy_S0_r1_2015Mar14_Gandalf.raw		PASS00947	http://www.peptideatlas.org/PASS/PASS00947	VAV_HUMAN
LNPGDIVELTK	Response curve	VAV_HUMAN_LNPGDIVELTK_pnnl_B2_P89_20160511	CPTAC_Batch2_Exp1_65Hvy_S0_r2_2015Mar14_Gandalf.raw		PASS00947	http://www.peptideatlas.org/PASS/PASS00947	VAV_HUMAN
LNPGDIVELTK	Response curve	VAV_HUMAN_LNPGDIVELTK_pnnl_B2_P89_20160511	CPTAC_Batch2_Exp1_65Hvy_S0_r3_2015Mar14_Gandalf.raw		PASS00947	http://www.peptideatlas.org/PASS/PASS00947	VAV_HUMAN
LNPGDIVELTK	Response curve	VAV_HUMAN_LNPGDIVELTK_pnnl_B2_P89_20160511	CPTAC_Batch2_Exp1_65Hvy_S0_r4_2015Mar14_Gandalf.raw		PASS00947	http://www.peptideatlas.org/PASS/PASS00947	VAV_HUMAN
LNPGDIVELTK	Response curve	VAV_HUMAN_LNPGDIVELTK_pnnl_B2_P89_20160511	CPTAC_Batch2_Exp1_65Hvy_S0_r5_2015Mar14_Gandalf.raw		PASS00947	http://www.peptideatlas.org/PASS/PASS00947	VAV_HUMAN
LNPGDIVELTK	Response curve	VAV_HUMAN_LNPGDIVELTK_pnnl_B2_P89_20160511	CPTAC_Batch2_Exp1_65Hvy_S0_r6_2015Mar14_Gandalf.raw		PASS00947	http://www.peptideatlas.org/PASS/PASS00947	VAV_HUMAN
LNPGDIVELTK	Response curve	VAV_HUMAN_LNPGDIVELTK_pnnl_B2_P89_20160511	CPTAC_Batch2_Exp1_65Hvy_S0_r7_2015Mar14_Gandalf.raw		PASS00947	http://www.peptideatlas.org/PASS/PASS00947	VAV_HUMAN
LNPGDIVELTK	Response curve	VAV_HUMAN_LNPGDIVELTK_pnnl_B2_P89_20160511	CPTAC_Batch2_Exp1_65Hvy_S0_r8_2015Mar14_Gandalf.raw		PASS00947	http://www.peptideatlas.org/PASS/PASS00947	VAV_HUMAN
LNPGDIVELTK	Response curve	VAV_HUMAN_LNPGDIVELTK_pnnl_B2_P89_20160511	CPTAC_Batch2_Exp1_65Hvy_S0_r9_2015Mar14_Gandalf.raw		PASS00947	http://www.peptideatlas.org/PASS/PASS00947	VAV_HUMAN
LNPGDIVELTK	Response curve	VAV_HUMAN_LNPGDIVELTK_pnnl_B2_P89_20160511	CPTAC_Batch2_Exp1_65Hvy_S0_r10_2015Mar14_Gandalf.raw		PASS00947	http://www.peptideatlas.org/PASS/PASS00947	VAV_HUMAN
LNPGDIVELTK	Response curve	VAV_HUMAN_LNPGDIVELTK_pnnl_B2_P89_20160511	CPTAC_Batch2_Exp1_65Hvy_S0_r11_2015Mar14_Gandalf.raw		PASS00947	http://www.peptideatlas.org/PASS/PASS00947	VAV_HUMAN
LNPGDIVELTK	Response curve	VAV_HUMAN_LNPGDIVELTK_pnnl_B2_P89_20160511	CPTAC_Batch2_Exp1_65Hvy_S1_r1_2015Mar14_Gandalf.raw		PASS00947	http://www.peptideatlas.org/PASS/PASS00947	VAV_HUMAN
LNPGDIVELTK	Response curve	VAV_HUMAN_LNPGDIVELTK_pnnl_B2_P89_20160511	CPTAC_Batch2_Exp1_65Hvy_S1_r3_2015Mar14_Gandalf.raw		PASS00947	http://www.peptideatlas.org/PASS/PASS00947	VAV_HUMAN
LNPGDIVELTK	Response curve	VAV_HUMAN_LNPGDIVELTK_pnnl_B2_P89_20160511	CPTAC_Batch2_Exp1_65Hvy_S1_r4_2015Mar14_Gandalf.raw		PASS00947	http://www.peptideatlas.org/PASS/PASS00947	VAV_HUMAN
LNPGDIVELTK	Response curve	VAV_HUMAN_LNPGDIVELTK_pnnl_B2_P89_20160511	CPTAC_Batch2_Exp1_65Hvy_S2_r1_2015Mar14_Gandalf.raw		PASS00947	http://www.peptideatlas.org/PASS/PASS00947	VAV_HUMAN
LNPGDIVELTK	Response curve	VAV_HUMAN_LNPGDIVELTK_pnnl_B2_P89_20160511	CPTAC_Batch2_Exp1_65Hvy_S2_r3_2015Mar14_Gandalf.raw		PASS00947	http://www.peptideatlas.org/PASS/PASS00947	VAV_HUMAN
LNPGDIVELTK	Response curve	VAV_HUMAN_LNPGDIVELTK_pnnl_B2_P89_20160511	CPTAC_Batch2_Exp1_65Hvy_S2_r4_2015Mar14_Gandalf.raw		PASS00947	http://www.peptideatlas.org/PASS/PASS00947	VAV_HUMAN
LNPGDIVELTK	Response curve	VAV_HUMAN_LNPGDIVELTK_pnnl_B2_P89_20160511	CPTAC_Batch2_Exp1_65Hvy_S3_r2_2015Mar14_Gandalf.raw		PASS00947	http://www.peptideatlas.org/PASS/PASS00947	VAV_HUMAN
LNPGDIVELTK	Response curve	VAV_HUMAN_LNPGDIVELTK_pnnl_B2_P89_20160511	CPTAC_Batch2_Exp1_65Hvy_S3_r3_2015Mar14_Gandalf.raw		PASS00947	http://www.peptideatlas.org/PASS/PASS00947	VAV_HUMAN
LNPGDIVELTK	Response curve	VAV_HUMAN_LNPGDIVELTK_pnnl_B2_P89_20160511	CPTAC_Batch2_Exp1_65Hvy_S3_r4_2015Mar14_Gandalf.raw		PASS00947	http://www.peptideatlas.org/PASS/PASS00947	VAV_HUMAN
LNPGDIVELTK	Response curve	VAV_HUMAN_LNPGDIVELTK_pnnl_B2_P89_20160511	CPTAC_Batch2_Exp1_65Hvy_S4_r1_2015Mar14_Gandalf.raw		PASS00947	http://www.peptideatlas.org/PASS/PASS00947	VAV_HUMAN
LNPGDIVELTK	Response curve	VAV_HUMAN_LNPGDIVELTK_pnnl_B2_P89_20160511	CPTAC_Batch2_Exp1_65Hvy_S4_r2_2015Mar14_Gandalf.raw		PASS00947	http://www.peptideatlas.org/PASS/PASS00947	VAV_HUMAN
LNPGDIVELTK	Response curve	VAV_HUMAN_LNPGDIVELTK_pnnl_B2_P89_20160511	CPTAC_Batch2_Exp1_65Hvy_S4_r3_2015Mar14_Gandalf.raw		PASS00947	http://www.peptideatlas.org/PASS/PASS00947	VAV_HUMAN
LNPGDIVELTK	Response curve	VAV_HUMAN_LNPGDIVELTK_pnnl_B2_P89_20160511	CPTAC_Batch2_Exp1_65Hvy_S5_r2_2015Mar14_Gandalf.raw		PASS00947	http://www.peptideatlas.org/PASS/PASS00947	VAV_HUMAN
LNPGDIVELTK	Response curve	VAV_HUMAN_LNPGDIVELTK_pnnl_B2_P89_20160511	CPTAC_Batch2_Exp1_65Hvy_S5_r3_2015Mar14_Gandalf.raw		PASS00947	http://www.peptideatlas.org/PASS/PASS00947	VAV_HUMAN
LNPGDIVELTK	Response curve	VAV_HUMAN_LNPGDIVELTK_pnnl_B2_P89_20160511	CPTAC_Batch2_Exp1_65Hvy_S5_r4_2015Mar14_Gandalf.raw		PASS00947	http://www.peptideatlas.org/PASS/PASS00947	VAV_HUMAN
LNPGDIVELTK	Response curve	VAV_HUMAN_LNPGDIVELTK_pnnl_B2_P89_20160511	CPTAC_Batch2_Exp1_65Hvy_S6_r2_2015Mar14_Gandalf.raw		PASS00947	http://www.peptideatlas.org/PASS/PASS00947	VAV_HUMAN
LNPGDIVELTK	Response curve	VAV_HUMAN_LNPGDIVELTK_pnnl_B2_P89_20160511	CPTAC_Batch2_Exp1_65Hvy_S6_r3_2015Mar14_Gandalf.raw		PASS00947	http://www.peptideatlas.org/PASS/PASS00947	VAV_HUMAN
LNPGDIVELTK	Response curve	VAV_HUMAN_LNPGDIVELTK_pnnl_B2_P89_20160511	CPTAC_Batch2_Exp1_65Hvy_S6_r4_2015Mar14_Gandalf.raw		PASS00947	http://www.peptideatlas.org/PASS/PASS00947	VAV_HUMAN
LNPGDIVELTK	Response curve	VAV_HUMAN_LNPGDIVELTK_pnnl_B2_P89_20160511	CPTAC_Batch2_Exp1_65Hvy_S7_r1_2015Mar14_Gandalf.raw		PASS00947	http://www.peptideatlas.org/PASS/PASS00947	VAV_HUMAN
LNPGDIVELTK	Response curve	VAV_HUMAN_LNPGDIVELTK_pnnl_B2_P89_20160511	CPTAC_Batch2_Exp1_65Hvy_S7_r2_2015Mar14_Gandalf.raw		PASS00947	http://www.peptideatlas.org/PASS/PASS00947	VAV_HUMAN
LNPGDIVELTK	Response curve	VAV_HUMAN_LNPGDIVELTK_pnnl_B2_P89_20160511	CPTAC_Batch2_Exp1_65Hvy_S7_r3_2015Mar14_Gandalf.raw		PASS00947	http://www.peptideatlas.org/PASS/PASS00947	VAV_HUMAN
LNPGDIVELTK	Response curve	VAV_HUMAN_LNPGDIVELTK_pnnl_B2_P89_20160511	CPTAC_Batch2_Exp1_65Hvy_S8_r1_2015Mar14_Gandalf.raw		PASS00947	http://www.peptideatlas.org/PASS/PASS00947	VAV_HUMAN
LNPGDIVELTK	Response curve	VAV_HUMAN_LNPGDIVELTK_pnnl_B2_P89_20160511	CPTAC_Batch2_Exp1_65Hvy_S8_r2_2015Mar14_Gandalf.raw		PASS00947	http://www.peptideatlas.org/PASS/PASS00947	VAV_HUMAN
LNPGDIVELTK	Response curve	VAV_HUMAN_LNPGDIVELTK_pnnl_B2_P89_20160511	CPTAC_Batch2_Exp1_65Hvy_S8_r4_2015Mar14_Gandalf.raw		PASS00947	http://www.peptideatlas.org/PASS/PASS00947	VAV_HUMAN
LNPGDIVELTK	Response curve	VAV_HUMAN_LNPGDIVELTK_pnnl_B2_P89_20160511	CPTAC_Batch2_Exp1_3rd10_S9_r1_2015Mar20_Gandalf.raw		PASS00947	http://www.peptideatlas.org/PASS/PASS00947	VAV_HUMAN
LNPGDIVELTK	Response curve	VAV_HUMAN_LNPGDIVELTK_pnnl_B2_P89_20160511	CPTAC_Batch2_Exp1_3rd10_S9_r3_2015Mar20_Gandalf.raw		PASS00947	http://www.peptideatlas.org/PASS/PASS00947	VAV_HUMAN
LNPGDIVELTK	Response curve	VAV_HUMAN_LNPGDIVELTK_pnnl_B2_P89_20160511	CPTAC_Batch2_Exp1_3rd10_S9_r4_2015Mar20_Gandalf.raw		PASS00947	http://www.peptideatlas.org/PASS/PASS00947	VAV_HUMAN
LNPGDIVELTK	Response curve	VAV_HUMAN_LNPGDIVELTK_pnnl_B2_P89_20160511	CPTAC_Batch2_Exp1_3rd10_S10_r1_2015Mar20_Gandalf.raw		PASS00947	http://www.peptideatlas.org/PASS/PASS00947	VAV_HUMAN
LNPGDIVELTK	Response curve	VAV_HUMAN_LNPGDIVELTK_pnnl_B2_P89_20160511	CPTAC_Batch2_Exp1_3rd10_S10_r2_2015Mar20_Gandalf.raw		PASS00947	http://www.peptideatlas.org/PASS/PASS00947	VAV_HUMAN
LNPGDIVELTK	Response curve	VAV_HUMAN_LNPGDIVELTK_pnnl_B2_P89_20160511	CPTAC_Batch2_Exp1_3rd10_S10_r4_2015Mar20_Gandalf.raw		PASS00947	http://www.peptideatlas.org/PASS/PASS00947	VAV_HUMAN
LNPGDIVELTK	Response curve	VAV_HUMAN_LNPGDIVELTK_pnnl_B2_P89_20160511	CPTAC_Batch2_Exp1_3rd10_S11_r1_2015Mar20_Gandalf.raw		PASS00947	http://www.peptideatlas.org/PASS/PASS00947	VAV_HUMAN
LNPGDIVELTK	Response curve	VAV_HUMAN_LNPGDIVELTK_pnnl_B2_P89_20160511	CPTAC_Batch2_Exp1_3rd10_S11_r3_2015Mar20_Gandalf.raw		PASS00947	http://www.peptideatlas.org/PASS/PASS00947	VAV_HUMAN
LNPGDIVELTK	Response curve	VAV_HUMAN_LNPGDIVELTK_pnnl_B2_P89_20160511	CPTAC_Batch2_Exp1_3rd10_S11_r4_2015Mar20_Gandalf.raw		PASS00947	http://www.peptideatlas.org/PASS/PASS00947	VAV_HUMAN
YLYPDIPK	Response curve	STAT4_HUMAN_YLYPDIPK_pnnl_B2_P86	CPTAC_Batch2_Exp1_65Hvy_S0_r1_2015Mar14_Gandalf.raw		PASS00947	http://www.peptideatlas.org/PASS/PASS00947	STAT4_HUMAN
YLYPDIPK	Response curve	STAT4_HUMAN_YLYPDIPK_pnnl_B2_P86	CPTAC_Batch2_Exp1_65Hvy_S0_r2_2015Mar14_Gandalf.raw		PASS00947	http://www.peptideatlas.org/PASS/PASS00947	STAT4_HUMAN
YLYPDIPK	Response curve	STAT4_HUMAN_YLYPDIPK_pnnl_B2_P86	CPTAC_Batch2_Exp1_65Hvy_S0_r3_2015Mar14_Gandalf.raw		PASS00947	http://www.peptideatlas.org/PASS/PASS00947	STAT4_HUMAN
YLYPDIPK	Response curve	STAT4_HUMAN_YLYPDIPK_pnnl_B2_P86	CPTAC_Batch2_Exp1_65Hvy_S0_r4_2015Mar14_Gandalf.raw		PASS00947	http://www.peptideatlas.org/PASS/PASS00947	STAT4_HUMAN
YLYPDIPK	Response curve	STAT4_HUMAN_YLYPDIPK_pnnl_B2_P86	CPTAC_Batch2_Exp1_65Hvy_S0_r5_2015Mar14_Gandalf.raw		PASS00947	http://www.peptideatlas.org/PASS/PASS00947	STAT4_HUMAN
YLYPDIPK	Response curve	STAT4_HUMAN_YLYPDIPK_pnnl_B2_P86	CPTAC_Batch2_Exp1_65Hvy_S0_r6_2015Mar14_Gandalf.raw		PASS00947	http://www.peptideatlas.org/PASS/PASS00947	STAT4_HUMAN
YLYPDIPK	Response curve	STAT4_HUMAN_YLYPDIPK_pnnl_B2_P86	CPTAC_Batch2_Exp1_65Hvy_S0_r7_2015Mar14_Gandalf.raw		PASS00947	http://www.peptideatlas.org/PASS/PASS00947	STAT4_HUMAN
YLYPDIPK	Response curve	STAT4_HUMAN_YLYPDIPK_pnnl_B2_P86	CPTAC_Batch2_Exp1_65Hvy_S0_r8_2015Mar14_Gandalf.raw		PASS00947	http://www.peptideatlas.org/PASS/PASS00947	STAT4_HUMAN
YLYPDIPK	Response curve	STAT4_HUMAN_YLYPDIPK_pnnl_B2_P86	CPTAC_Batch2_Exp1_65Hvy_S0_r9_2015Mar14_Gandalf.raw		PASS00947	http://www.peptideatlas.org/PASS/PASS00947	STAT4_HUMAN
YLYPDIPK	Response curve	STAT4_HUMAN_YLYPDIPK_pnnl_B2_P86	CPTAC_Batch2_Exp1_65Hvy_S0_r10_2015Mar14_Gandalf.raw		PASS00947	http://www.peptideatlas.org/PASS/PASS00947	STAT4_HUMAN
YLYPDIPK	Response curve	STAT4_HUMAN_YLYPDIPK_pnnl_B2_P86	CPTAC_Batch2_Exp1_65Hvy_S0_r11_2015Mar14_Gandalf.raw		PASS00947	http://www.peptideatlas.org/PASS/PASS00947	STAT4_HUMAN
YLYPDIPK	Response curve	STAT4_HUMAN_YLYPDIPK_pnnl_B2_P86	CPTAC_Batch2_Exp1_65Hvy_S1_r5_2015Mar14_Gandalf.raw		PASS00947	http://www.peptideatlas.org/PASS/PASS00947	STAT4_HUMAN
YLYPDIPK	Response curve	STAT4_HUMAN_YLYPDIPK_pnnl_B2_P86	CPTAC_Batch2_Exp1_65Hvy_S1_r7_2015Mar14_Gandalf.raw		PASS00947	http://www.peptideatlas.org/PASS/PASS00947	STAT4_HUMAN
YLYPDIPK	Response curve	STAT4_HUMAN_YLYPDIPK_pnnl_B2_P86	CPTAC_Batch2_Exp1_65Hvy_S1_r8_2015Mar14_Gandalf.raw		PASS00947	http://www.peptideatlas.org/PASS/PASS00947	STAT4_HUMAN
YLYPDIPK	Response curve	STAT4_HUMAN_YLYPDIPK_pnnl_B2_P86	CPTAC_Batch2_Exp1_65Hvy_S2_r6_2015Mar14_Gandalf.raw		PASS00947	http://www.peptideatlas.org/PASS/PASS00947	STAT4_HUMAN
YLYPDIPK	Response curve	STAT4_HUMAN_YLYPDIPK_pnnl_B2_P86	CPTAC_Batch2_Exp1_65Hvy_S2_r7_2015Mar14_Gandalf.raw		PASS00947	http://www.peptideatlas.org/PASS/PASS00947	STAT4_HUMAN
YLYPDIPK	Response curve	STAT4_HUMAN_YLYPDIPK_pnnl_B2_P86	CPTAC_Batch2_Exp1_65Hvy_S2_r8_2015Mar14_Gandalf.raw		PASS00947	http://www.peptideatlas.org/PASS/PASS00947	STAT4_HUMAN
YLYPDIPK	Response curve	STAT4_HUMAN_YLYPDIPK_pnnl_B2_P86	CPTAC_Batch2_Exp1_65Hvy_S3_r5_2015Mar14_Gandalf.raw		PASS00947	http://www.peptideatlas.org/PASS/PASS00947	STAT4_HUMAN
YLYPDIPK	Response curve	STAT4_HUMAN_YLYPDIPK_pnnl_B2_P86	CPTAC_Batch2_Exp1_65Hvy_S3_r6_2015Mar14_Gandalf.raw		PASS00947	http://www.peptideatlas.org/PASS/PASS00947	STAT4_HUMAN
YLYPDIPK	Response curve	STAT4_HUMAN_YLYPDIPK_pnnl_B2_P86	CPTAC_Batch2_Exp1_65Hvy_S3_r7_2015Mar14_Gandalf.raw		PASS00947	http://www.peptideatlas.org/PASS/PASS00947	STAT4_HUMAN
YLYPDIPK	Response curve	STAT4_HUMAN_YLYPDIPK_pnnl_B2_P86	CPTAC_Batch2_Exp1_65Hvy_S4_r5_2015Mar14_Gandalf.raw		PASS00947	http://www.peptideatlas.org/PASS/PASS00947	STAT4_HUMAN
YLYPDIPK	Response curve	STAT4_HUMAN_YLYPDIPK_pnnl_B2_P86	CPTAC_Batch2_Exp1_65Hvy_S4_r7_2015Mar14_Gandalf.raw		PASS00947	http://www.peptideatlas.org/PASS/PASS00947	STAT4_HUMAN
YLYPDIPK	Response curve	STAT4_HUMAN_YLYPDIPK_pnnl_B2_P86	CPTAC_Batch2_Exp1_65Hvy_S4_r8_2015Mar14_Gandalf.raw		PASS00947	http://www.peptideatlas.org/PASS/PASS00947	STAT4_HUMAN
YLYPDIPK	Response curve	STAT4_HUMAN_YLYPDIPK_pnnl_B2_P86	CPTAC_Batch2_Exp1_65Hvy_S5_r5_2015Mar14_Gandalf.raw		PASS00947	http://www.peptideatlas.org/PASS/PASS00947	STAT4_HUMAN
YLYPDIPK	Response curve	STAT4_HUMAN_YLYPDIPK_pnnl_B2_P86	CPTAC_Batch2_Exp1_65Hvy_S5_r6_2015Mar14_Gandalf.raw		PASS00947	http://www.peptideatlas.org/PASS/PASS00947	STAT4_HUMAN
YLYPDIPK	Response curve	STAT4_HUMAN_YLYPDIPK_pnnl_B2_P86	CPTAC_Batch2_Exp1_65Hvy_S5_r7_2015Mar14_Gandalf.raw		PASS00947	http://www.peptideatlas.org/PASS/PASS00947	STAT4_HUMAN
YLYPDIPK	Response curve	STAT4_HUMAN_YLYPDIPK_pnnl_B2_P86	CPTAC_Batch2_Exp1_65Hvy_S6_r5_2015Mar14_Gandalf.raw		PASS00947	http://www.peptideatlas.org/PASS/PASS00947	STAT4_HUMAN
YLYPDIPK	Response curve	STAT4_HUMAN_YLYPDIPK_pnnl_B2_P86	CPTAC_Batch2_Exp1_65Hvy_S6_r6_2015Mar14_Gandalf.raw		PASS00947	http://www.peptideatlas.org/PASS/PASS00947	STAT4_HUMAN
YLYPDIPK	Response curve	STAT4_HUMAN_YLYPDIPK_pnnl_B2_P86	CPTAC_Batch2_Exp1_65Hvy_S6_r8_2015Mar14_Gandalf.raw		PASS00947	http://www.peptideatlas.org/PASS/PASS00947	STAT4_HUMAN
YLYPDIPK	Response curve	STAT4_HUMAN_YLYPDIPK_pnnl_B2_P86	CPTAC_Batch2_Exp1_65Hvy_S7_r2_2015Mar14_Gandalf.raw		PASS00947	http://www.peptideatlas.org/PASS/PASS00947	STAT4_HUMAN
YLYPDIPK	Response curve	STAT4_HUMAN_YLYPDIPK_pnnl_B2_P86	CPTAC_Batch2_Exp1_65Hvy_S7_r3_2015Mar14_Gandalf.raw		PASS00947	http://www.peptideatlas.org/PASS/PASS00947	STAT4_HUMAN
YLYPDIPK	Response curve	STAT4_HUMAN_YLYPDIPK_pnnl_B2_P86	CPTAC_Batch2_Exp1_65Hvy_S7_r4_2015Mar14_Gandalf.raw		PASS00947	http://www.peptideatlas.org/PASS/PASS00947	STAT4_HUMAN
YLYPDIPK	Response curve	STAT4_HUMAN_YLYPDIPK_pnnl_B2_P86	CPTAC_Batch2_Exp1_65Hvy_S8_r2_2015Mar14_Gandalf.raw		PASS00947	http://www.peptideatlas.org/PASS/PASS00947	STAT4_HUMAN
YLYPDIPK	Response curve	STAT4_HUMAN_YLYPDIPK_pnnl_B2_P86	CPTAC_Batch2_Exp1_65Hvy_S8_r3_2015Mar14_Gandalf.raw		PASS00947	http://www.peptideatlas.org/PASS/PASS00947	STAT4_HUMAN
YLYPDIPK	Response curve	STAT4_HUMAN_YLYPDIPK_pnnl_B2_P86	CPTAC_Batch2_Exp1_65Hvy_S8_r4_2015Mar14_Gandalf.raw		PASS00947	http://www.peptideatlas.org/PASS/PASS00947	STAT4_HUMAN
YLYPDIPK	Response curve	STAT4_HUMAN_YLYPDIPK_pnnl_B2_P86	CPTAC_Batch2_Exp1_5th10_S9_r1_2015Mar20_Gandalf.raw		PASS00947	http://www.peptideatlas.org/PASS/PASS00947	STAT4_HUMAN
YLYPDIPK	Response curve	STAT4_HUMAN_YLYPDIPK_pnnl_B2_P86	CPTAC_Batch2_Exp1_5th10_S9_r2_2015Mar20_Gandalf.raw		PASS00947	http://www.peptideatlas.org/PASS/PASS00947	STAT4_HUMAN
YLYPDIPK	Response curve	STAT4_HUMAN_YLYPDIPK_pnnl_B2_P86	CPTAC_Batch2_Exp1_5th10_S9_r3_2015Mar20_Gandalf.raw		PASS00947	http://www.peptideatlas.org/PASS/PASS00947	STAT4_HUMAN
YLYPDIPK	Response curve	STAT4_HUMAN_YLYPDIPK_pnnl_B2_P86	CPTAC_Batch2_Exp1_5th10_S10_r2_2015Mar20_Gandalf.raw		PASS00947	http://www.peptideatlas.org/PASS/PASS00947	STAT4_HUMAN
YLYPDIPK	Response curve	STAT4_HUMAN_YLYPDIPK_pnnl_B2_P86	CPTAC_Batch2_Exp1_5th10_S10_r3_2015Mar20_Gandalf.raw		PASS00947	http://www.peptideatlas.org/PASS/PASS00947	STAT4_HUMAN
YLYPDIPK	Response curve	STAT4_HUMAN_YLYPDIPK_pnnl_B2_P86	CPTAC_Batch2_Exp1_5th10_S10_r4_2015Mar20_Gandalf.raw		PASS00947	http://www.peptideatlas.org/PASS/PASS00947	STAT4_HUMAN
YLYPDIPK	Response curve	STAT4_HUMAN_YLYPDIPK_pnnl_B2_P86	CPTAC_Batch2_Exp1_5th10_S11_r1_2015Mar20_Gandalf.raw		PASS00947	http://www.peptideatlas.org/PASS/PASS00947	STAT4_HUMAN
YLYPDIPK	Response curve	STAT4_HUMAN_YLYPDIPK_pnnl_B2_P86	CPTAC_Batch2_Exp1_5th10_S11_r2_2015Mar20_Gandalf.raw		PASS00947	http://www.peptideatlas.org/PASS/PASS00947	STAT4_HUMAN
YLYPDIPK	Response curve	STAT4_HUMAN_YLYPDIPK_pnnl_B2_P86	CPTAC_Batch2_Exp1_5th10_S11_r3_2015Mar20_Gandalf.raw		PASS00947	http://www.peptideatlas.org/PASS/PASS00947	STAT4_HUMAN
GLSIEQLTTLAEK	Response curve	STAT3_HUMAN_GLSIEQLTTLAEK_pnnl_B2_P85	CPTAC_Batch2_Exp1_16Pep_S0_r1_2015Apr28_Gandalf.raw		PASS00947	http://www.peptideatlas.org/PASS/PASS00947	STAT3_HUMAN
GLSIEQLTTLAEK	Response curve	STAT3_HUMAN_GLSIEQLTTLAEK_pnnl_B2_P85	CPTAC_Batch2_Exp1_16Pep_S0_r2_2015Apr28_Gandalf.raw		PASS00947	http://www.peptideatlas.org/PASS/PASS00947	STAT3_HUMAN
GLSIEQLTTLAEK	Response curve	STAT3_HUMAN_GLSIEQLTTLAEK_pnnl_B2_P85	CPTAC_Batch2_Exp1_16Pep_S0_r3_2015Apr28_Gandalf.raw		PASS00947	http://www.peptideatlas.org/PASS/PASS00947	STAT3_HUMAN
GLSIEQLTTLAEK	Response curve	STAT3_HUMAN_GLSIEQLTTLAEK_pnnl_B2_P85	CPTAC_Batch2_Exp1_16Pep_S0_r4_2015Apr28_Gandalf.raw		PASS00947	http://www.peptideatlas.org/PASS/PASS00947	STAT3_HUMAN
GLSIEQLTTLAEK	Response curve	STAT3_HUMAN_GLSIEQLTTLAEK_pnnl_B2_P85	CPTAC_Batch2_Exp1_16Pep_S0_r5_2015Apr28_Gandalf.raw		PASS00947	http://www.peptideatlas.org/PASS/PASS00947	STAT3_HUMAN
GLSIEQLTTLAEK	Response curve	STAT3_HUMAN_GLSIEQLTTLAEK_pnnl_B2_P85	CPTAC_Batch2_Exp1_16Pep_S0_r6_2015Apr28_Gandalf.raw		PASS00947	http://www.peptideatlas.org/PASS/PASS00947	STAT3_HUMAN
GLSIEQLTTLAEK	Response curve	STAT3_HUMAN_GLSIEQLTTLAEK_pnnl_B2_P85	CPTAC_Batch2_Exp1_16Pep_S0_r7_2015Apr28_Gandalf.raw		PASS00947	http://www.peptideatlas.org/PASS/PASS00947	STAT3_HUMAN
GLSIEQLTTLAEK	Response curve	STAT3_HUMAN_GLSIEQLTTLAEK_pnnl_B2_P85	CPTAC_Batch2_Exp1_16Pep_S0_r8_2015Apr28_Gandalf.raw		PASS00947	http://www.peptideatlas.org/PASS/PASS00947	STAT3_HUMAN
GLSIEQLTTLAEK	Response curve	STAT3_HUMAN_GLSIEQLTTLAEK_pnnl_B2_P85	CPTAC_Batch2_Exp1_16Pep_S0_r9_2015Apr28_Gandalf.raw		PASS00947	http://www.peptideatlas.org/PASS/PASS00947	STAT3_HUMAN
GLSIEQLTTLAEK	Response curve	STAT3_HUMAN_GLSIEQLTTLAEK_pnnl_B2_P85	CPTAC_Batch2_Exp1_16Pep_S0_r10_2015Apr28_Gandalf.raw		PASS00947	http://www.peptideatlas.org/PASS/PASS00947	STAT3_HUMAN
GLSIEQLTTLAEK	Response curve	STAT3_HUMAN_GLSIEQLTTLAEK_pnnl_B2_P85	CPTAC_Batch2_Exp1_16Pep_S0_r11_2015Apr28_Gandalf.raw		PASS00947	http://www.peptideatlas.org/PASS/PASS00947	STAT3_HUMAN
GLSIEQLTTLAEK	Response curve	STAT3_HUMAN_GLSIEQLTTLAEK_pnnl_B2_P85	CPTAC_Batch2_Exp1_16Pep_S1_r1_2015Apr28_Gandalf.raw		PASS00947	http://www.peptideatlas.org/PASS/PASS00947	STAT3_HUMAN
GLSIEQLTTLAEK	Response curve	STAT3_HUMAN_GLSIEQLTTLAEK_pnnl_B2_P85	CPTAC_Batch2_Exp1_16Pep_S1_r2_2015Apr28_Gandalf.raw		PASS00947	http://www.peptideatlas.org/PASS/PASS00947	STAT3_HUMAN
GLSIEQLTTLAEK	Response curve	STAT3_HUMAN_GLSIEQLTTLAEK_pnnl_B2_P85	CPTAC_Batch2_Exp1_16Pep_S1_r3_2015Apr28_Gandalf.raw		PASS00947	http://www.peptideatlas.org/PASS/PASS00947	STAT3_HUMAN
GLSIEQLTTLAEK	Response curve	STAT3_HUMAN_GLSIEQLTTLAEK_pnnl_B2_P85	CPTAC_Batch2_Exp1_16Pep_S2_r1_2015Apr28_Gandalf.raw		PASS00947	http://www.peptideatlas.org/PASS/PASS00947	STAT3_HUMAN
GLSIEQLTTLAEK	Response curve	STAT3_HUMAN_GLSIEQLTTLAEK_pnnl_B2_P85	CPTAC_Batch2_Exp1_16Pep_S2_r2_2015Apr28_Gandalf.raw		PASS00947	http://www.peptideatlas.org/PASS/PASS00947	STAT3_HUMAN
GLSIEQLTTLAEK	Response curve	STAT3_HUMAN_GLSIEQLTTLAEK_pnnl_B2_P85	CPTAC_Batch2_Exp1_16Pep_S2_r4_2015Apr28_Gandalf.raw		PASS00947	http://www.peptideatlas.org/PASS/PASS00947	STAT3_HUMAN
GLSIEQLTTLAEK	Response curve	STAT3_HUMAN_GLSIEQLTTLAEK_pnnl_B2_P85	CPTAC_Batch2_Exp1_16Pep_S3_r2_2015Apr28_Gandalf.raw		PASS00947	http://www.peptideatlas.org/PASS/PASS00947	STAT3_HUMAN
GLSIEQLTTLAEK	Response curve	STAT3_HUMAN_GLSIEQLTTLAEK_pnnl_B2_P85	CPTAC_Batch2_Exp1_16Pep_S3_r3_2015Apr28_Gandalf.raw		PASS00947	http://www.peptideatlas.org/PASS/PASS00947	STAT3_HUMAN
GLSIEQLTTLAEK	Response curve	STAT3_HUMAN_GLSIEQLTTLAEK_pnnl_B2_P85	CPTAC_Batch2_Exp1_16Pep_S3_r4_2015Apr28_Gandalf.raw		PASS00947	http://www.peptideatlas.org/PASS/PASS00947	STAT3_HUMAN
GLSIEQLTTLAEK	Response curve	STAT3_HUMAN_GLSIEQLTTLAEK_pnnl_B2_P85	CPTAC_Batch2_Exp1_16Pep_S4_r1_2015Apr28_Gandalf.raw		PASS00947	http://www.peptideatlas.org/PASS/PASS00947	STAT3_HUMAN
GLSIEQLTTLAEK	Response curve	STAT3_HUMAN_GLSIEQLTTLAEK_pnnl_B2_P85	CPTAC_Batch2_Exp1_16Pep_S4_r2_2015Apr28_Gandalf.raw		PASS00947	http://www.peptideatlas.org/PASS/PASS00947	STAT3_HUMAN
GLSIEQLTTLAEK	Response curve	STAT3_HUMAN_GLSIEQLTTLAEK_pnnl_B2_P85	CPTAC_Batch2_Exp1_16Pep_S4_r4_2015Apr28_Gandalf.raw		PASS00947	http://www.peptideatlas.org/PASS/PASS00947	STAT3_HUMAN
GLSIEQLTTLAEK	Response curve	STAT3_HUMAN_GLSIEQLTTLAEK_pnnl_B2_P85	CPTAC_Batch2_Exp1_16Pep_S5_r1_2015Apr28_Gandalf.raw		PASS00947	http://www.peptideatlas.org/PASS/PASS00947	STAT3_HUMAN
GLSIEQLTTLAEK	Response curve	STAT3_HUMAN_GLSIEQLTTLAEK_pnnl_B2_P85	CPTAC_Batch2_Exp1_16Pep_S5_r3_2015Apr28_Gandalf.raw		PASS00947	http://www.peptideatlas.org/PASS/PASS00947	STAT3_HUMAN
GLSIEQLTTLAEK	Response curve	STAT3_HUMAN_GLSIEQLTTLAEK_pnnl_B2_P85	CPTAC_Batch2_Exp1_16Pep_S5_r4_2015Apr28_Gandalf.raw		PASS00947	http://www.peptideatlas.org/PASS/PASS00947	STAT3_HUMAN
GLSIEQLTTLAEK	Response curve	STAT3_HUMAN_GLSIEQLTTLAEK_pnnl_B2_P85	CPTAC_Batch2_Exp1_16Pep_S6_r1_2015Apr28_Gandalf.raw		PASS00947	http://www.peptideatlas.org/PASS/PASS00947	STAT3_HUMAN
GLSIEQLTTLAEK	Response curve	STAT3_HUMAN_GLSIEQLTTLAEK_pnnl_B2_P85	CPTAC_Batch2_Exp1_16Pep_S6_r2_2015Apr28_Gandalf.raw		PASS00947	http://www.peptideatlas.org/PASS/PASS00947	STAT3_HUMAN
GLSIEQLTTLAEK	Response curve	STAT3_HUMAN_GLSIEQLTTLAEK_pnnl_B2_P85	CPTAC_Batch2_Exp1_16Pep_S6_r3_2015Apr28_Gandalf.raw		PASS00947	http://www.peptideatlas.org/PASS/PASS00947	STAT3_HUMAN
GLSIEQLTTLAEK	Response curve	STAT3_HUMAN_GLSIEQLTTLAEK_pnnl_B2_P85	CPTAC_Batch2_Exp1_16Pep_S7_r1_2015Apr28_Gandalf.raw		PASS00947	http://www.peptideatlas.org/PASS/PASS00947	STAT3_HUMAN
GLSIEQLTTLAEK	Response curve	STAT3_HUMAN_GLSIEQLTTLAEK_pnnl_B2_P85	CPTAC_Batch2_Exp1_16Pep_S7_r2_2015Apr28_Gandalf.raw		PASS00947	http://www.peptideatlas.org/PASS/PASS00947	STAT3_HUMAN
GLSIEQLTTLAEK	Response curve	STAT3_HUMAN_GLSIEQLTTLAEK_pnnl_B2_P85	CPTAC_Batch2_Exp1_16Pep_S7_r3_2015Apr28_Gandalf.raw		PASS00947	http://www.peptideatlas.org/PASS/PASS00947	STAT3_HUMAN
GLSIEQLTTLAEK	Response curve	STAT3_HUMAN_GLSIEQLTTLAEK_pnnl_B2_P85	CPTAC_Batch2_Exp1_16Pep_S8_r1_2015Apr28_Gandalf.raw		PASS00947	http://www.peptideatlas.org/PASS/PASS00947	STAT3_HUMAN
GLSIEQLTTLAEK	Response curve	STAT3_HUMAN_GLSIEQLTTLAEK_pnnl_B2_P85	CPTAC_Batch2_Exp1_16Pep_S8_r2_2015Apr28_Gandalf.raw		PASS00947	http://www.peptideatlas.org/PASS/PASS00947	STAT3_HUMAN
GLSIEQLTTLAEK	Response curve	STAT3_HUMAN_GLSIEQLTTLAEK_pnnl_B2_P85	CPTAC_Batch2_Exp1_16Pep_S8_r3_2015Apr28_Gandalf.raw		PASS00947	http://www.peptideatlas.org/PASS/PASS00947	STAT3_HUMAN
GLSIEQLTTLAEK	Response curve	STAT3_HUMAN_GLSIEQLTTLAEK_pnnl_B2_P85	CPTAC_Batch2_Exp1_16Pep_S9_r1_2015Apr28_Gandalf.raw		PASS00947	http://www.peptideatlas.org/PASS/PASS00947	STAT3_HUMAN
GLSIEQLTTLAEK	Response curve	STAT3_HUMAN_GLSIEQLTTLAEK_pnnl_B2_P85	CPTAC_Batch2_Exp1_16Pep_S9_r2_2015Apr28_Gandalf.raw		PASS00947	http://www.peptideatlas.org/PASS/PASS00947	STAT3_HUMAN
GLSIEQLTTLAEK	Response curve	STAT3_HUMAN_GLSIEQLTTLAEK_pnnl_B2_P85	CPTAC_Batch2_Exp1_16Pep_S9_r3_2015Apr28_Gandalf.raw		PASS00947	http://www.peptideatlas.org/PASS/PASS00947	STAT3_HUMAN
GLSIEQLTTLAEK	Response curve	STAT3_HUMAN_GLSIEQLTTLAEK_pnnl_B2_P85	CPTAC_Batch2_Exp1_16Pep_S10_r1_2015Apr28_Gandalf.raw		PASS00947	http://www.peptideatlas.org/PASS/PASS00947	STAT3_HUMAN
GLSIEQLTTLAEK	Response curve	STAT3_HUMAN_GLSIEQLTTLAEK_pnnl_B2_P85	CPTAC_Batch2_Exp1_16Pep_S10_r2_2015Apr28_Gandalf.raw		PASS00947	http://www.peptideatlas.org/PASS/PASS00947	STAT3_HUMAN
GLSIEQLTTLAEK	Response curve	STAT3_HUMAN_GLSIEQLTTLAEK_pnnl_B2_P85	CPTAC_Batch2_Exp1_16Pep_S10_r3_2015Apr28_Gandalf.raw		PASS00947	http://www.peptideatlas.org/PASS/PASS00947	STAT3_HUMAN
GLSIEQLTTLAEK	Response curve	STAT3_HUMAN_GLSIEQLTTLAEK_pnnl_B2_P85	CPTAC_Batch2_Exp1_16Pep_Group1_S11_r1_2015Apr28_Gandalf.raw		PASS00947	http://www.peptideatlas.org/PASS/PASS00947	STAT3_HUMAN
GLSIEQLTTLAEK	Response curve	STAT3_HUMAN_GLSIEQLTTLAEK_pnnl_B2_P85	CPTAC_Batch2_Exp1_16Pep_Group1_S11_r2_2015Apr28_Gandalf.raw		PASS00947	http://www.peptideatlas.org/PASS/PASS00947	STAT3_HUMAN
GLSIEQLTTLAEK	Response curve	STAT3_HUMAN_GLSIEQLTTLAEK_pnnl_B2_P85	CPTAC_Batch2_Exp1_16Pep_Group1_S11_r3_2015Apr28_Gandalf.raw		PASS00947	http://www.peptideatlas.org/PASS/PASS00947	STAT3_HUMAN
GLSIEQLTTLAEK	Response curve	STAT3_HUMAN_GLSIEQLTTLAEK_pnnl_B2_P85	CPTAC_Batch2_Exp1_Pep73_85_S12_r1_2015Apr28_Gandalf.raw		PASS00947	http://www.peptideatlas.org/PASS/PASS00947	STAT3_HUMAN
GLSIEQLTTLAEK	Response curve	STAT3_HUMAN_GLSIEQLTTLAEK_pnnl_B2_P85	CPTAC_Batch2_Exp1_Pep73_85_S12_r2_2015Apr28_Gandalf.raw		PASS00947	http://www.peptideatlas.org/PASS/PASS00947	STAT3_HUMAN
GLSIEQLTTLAEK	Response curve	STAT3_HUMAN_GLSIEQLTTLAEK_pnnl_B2_P85	CPTAC_Batch2_Exp1_Pep73_85_S12_r3_2015Apr28_Gandalf.raw		PASS00947	http://www.peptideatlas.org/PASS/PASS00947	STAT3_HUMAN
GLSIEQLTTLAEK	Response curve	STAT3_HUMAN_GLSIEQLTTLAEK_pnnl_B2_P85	CPTAC_Batch2_Exp1_Pep73_85_S13_r1_2015Apr28_Gandalf.raw		PASS00947	http://www.peptideatlas.org/PASS/PASS00947	STAT3_HUMAN
GLSIEQLTTLAEK	Response curve	STAT3_HUMAN_GLSIEQLTTLAEK_pnnl_B2_P85	CPTAC_Batch2_Exp1_Pep73_85_S13_r2_2015Apr28_Gandalf.raw		PASS00947	http://www.peptideatlas.org/PASS/PASS00947	STAT3_HUMAN
GLSIEQLTTLAEK	Response curve	STAT3_HUMAN_GLSIEQLTTLAEK_pnnl_B2_P85	CPTAC_Batch2_Exp1_Pep73_85_S13_r3_2015Apr28_Gandalf.raw		PASS00947	http://www.peptideatlas.org/PASS/PASS00947	STAT3_HUMAN
FPELNYQLK	Response curve	STAT3_HUMAN_FPELNYQLK_pnnl_B2_P84	CPTAC_Batch2_Exp1_65Hvy_S0_r1_2015Mar14_Gandalf.raw		PASS00947	http://www.peptideatlas.org/PASS/PASS00947	STAT3_HUMAN
FPELNYQLK	Response curve	STAT3_HUMAN_FPELNYQLK_pnnl_B2_P84	CPTAC_Batch2_Exp1_65Hvy_S0_r2_2015Mar14_Gandalf.raw		PASS00947	http://www.peptideatlas.org/PASS/PASS00947	STAT3_HUMAN
FPELNYQLK	Response curve	STAT3_HUMAN_FPELNYQLK_pnnl_B2_P84	CPTAC_Batch2_Exp1_65Hvy_S0_r5_2015Mar14_Gandalf.raw		PASS00947	http://www.peptideatlas.org/PASS/PASS00947	STAT3_HUMAN
FPELNYQLK	Response curve	STAT3_HUMAN_FPELNYQLK_pnnl_B2_P84	CPTAC_Batch2_Exp1_65Hvy_S0_r6_2015Mar14_Gandalf.raw		PASS00947	http://www.peptideatlas.org/PASS/PASS00947	STAT3_HUMAN
FPELNYQLK	Response curve	STAT3_HUMAN_FPELNYQLK_pnnl_B2_P84	CPTAC_Batch2_Exp1_65Hvy_S0_r7_2015Mar14_Gandalf.raw		PASS00947	http://www.peptideatlas.org/PASS/PASS00947	STAT3_HUMAN
FPELNYQLK	Response curve	STAT3_HUMAN_FPELNYQLK_pnnl_B2_P84	CPTAC_Batch2_Exp1_65Hvy_S0_r8_2015Mar14_Gandalf.raw		PASS00947	http://www.peptideatlas.org/PASS/PASS00947	STAT3_HUMAN
FPELNYQLK	Response curve	STAT3_HUMAN_FPELNYQLK_pnnl_B2_P84	CPTAC_Batch2_Exp1_65Hvy_S0_r9_2015Mar14_Gandalf.raw		PASS00947	http://www.peptideatlas.org/PASS/PASS00947	STAT3_HUMAN
FPELNYQLK	Response curve	STAT3_HUMAN_FPELNYQLK_pnnl_B2_P84	CPTAC_Batch2_Exp1_65Hvy_S0_r10_2015Mar14_Gandalf.raw		PASS00947	http://www.peptideatlas.org/PASS/PASS00947	STAT3_HUMAN
FPELNYQLK	Response curve	STAT3_HUMAN_FPELNYQLK_pnnl_B2_P84	CPTAC_Batch2_Exp1_65Hvy_S0_r11_2015Mar14_Gandalf.raw		PASS00947	http://www.peptideatlas.org/PASS/PASS00947	STAT3_HUMAN
FPELNYQLK	Response curve	STAT3_HUMAN_FPELNYQLK_pnnl_B2_P84	CPTAC_Batch2_Exp1_65Hvy_S1_r1_2015Mar14_Gandalf.raw		PASS00947	http://www.peptideatlas.org/PASS/PASS00947	STAT3_HUMAN
FPELNYQLK	Response curve	STAT3_HUMAN_FPELNYQLK_pnnl_B2_P84	CPTAC_Batch2_Exp1_65Hvy_S1_r2_2015Mar14_Gandalf.raw		PASS00947	http://www.peptideatlas.org/PASS/PASS00947	STAT3_HUMAN
FPELNYQLK	Response curve	STAT3_HUMAN_FPELNYQLK_pnnl_B2_P84	CPTAC_Batch2_Exp1_65Hvy_S1_r4_2015Mar14_Gandalf.raw		PASS00947	http://www.peptideatlas.org/PASS/PASS00947	STAT3_HUMAN
FPELNYQLK	Response curve	STAT3_HUMAN_FPELNYQLK_pnnl_B2_P84	CPTAC_Batch2_Exp1_65Hvy_S2_r1_2015Mar14_Gandalf.raw		PASS00947	http://www.peptideatlas.org/PASS/PASS00947	STAT3_HUMAN
FPELNYQLK	Response curve	STAT3_HUMAN_FPELNYQLK_pnnl_B2_P84	CPTAC_Batch2_Exp1_65Hvy_S2_r3_2015Mar14_Gandalf.raw		PASS00947	http://www.peptideatlas.org/PASS/PASS00947	STAT3_HUMAN
FPELNYQLK	Response curve	STAT3_HUMAN_FPELNYQLK_pnnl_B2_P84	CPTAC_Batch2_Exp1_65Hvy_S2_r4_2015Mar14_Gandalf.raw		PASS00947	http://www.peptideatlas.org/PASS/PASS00947	STAT3_HUMAN
FPELNYQLK	Response curve	STAT3_HUMAN_FPELNYQLK_pnnl_B2_P84	CPTAC_Batch2_Exp1_65Hvy_S3_r1_2015Mar14_Gandalf.raw		PASS00947	http://www.peptideatlas.org/PASS/PASS00947	STAT3_HUMAN
FPELNYQLK	Response curve	STAT3_HUMAN_FPELNYQLK_pnnl_B2_P84	CPTAC_Batch2_Exp1_65Hvy_S3_r3_2015Mar14_Gandalf.raw		PASS00947	http://www.peptideatlas.org/PASS/PASS00947	STAT3_HUMAN
FPELNYQLK	Response curve	STAT3_HUMAN_FPELNYQLK_pnnl_B2_P84	CPTAC_Batch2_Exp1_65Hvy_S3_r4_2015Mar14_Gandalf.raw		PASS00947	http://www.peptideatlas.org/PASS/PASS00947	STAT3_HUMAN
FPELNYQLK	Response curve	STAT3_HUMAN_FPELNYQLK_pnnl_B2_P84	CPTAC_Batch2_Exp1_65Hvy_S4_r1_2015Mar14_Gandalf.raw		PASS00947	http://www.peptideatlas.org/PASS/PASS00947	STAT3_HUMAN
FPELNYQLK	Response curve	STAT3_HUMAN_FPELNYQLK_pnnl_B2_P84	CPTAC_Batch2_Exp1_65Hvy_S4_r2_2015Mar14_Gandalf.raw		PASS00947	http://www.peptideatlas.org/PASS/PASS00947	STAT3_HUMAN
FPELNYQLK	Response curve	STAT3_HUMAN_FPELNYQLK_pnnl_B2_P84	CPTAC_Batch2_Exp1_65Hvy_S4_r3_2015Mar14_Gandalf.raw		PASS00947	http://www.peptideatlas.org/PASS/PASS00947	STAT3_HUMAN
FPELNYQLK	Response curve	STAT3_HUMAN_FPELNYQLK_pnnl_B2_P84	CPTAC_Batch2_Exp1_65Hvy_S5_r1_2015Mar14_Gandalf.raw		PASS00947	http://www.peptideatlas.org/PASS/PASS00947	STAT3_HUMAN
FPELNYQLK	Response curve	STAT3_HUMAN_FPELNYQLK_pnnl_B2_P84	CPTAC_Batch2_Exp1_65Hvy_S5_r2_2015Mar14_Gandalf.raw		PASS00947	http://www.peptideatlas.org/PASS/PASS00947	STAT3_HUMAN
FPELNYQLK	Response curve	STAT3_HUMAN_FPELNYQLK_pnnl_B2_P84	CPTAC_Batch2_Exp1_65Hvy_S5_r3_2015Mar14_Gandalf.raw		PASS00947	http://www.peptideatlas.org/PASS/PASS00947	STAT3_HUMAN
FPELNYQLK	Response curve	STAT3_HUMAN_FPELNYQLK_pnnl_B2_P84	CPTAC_Batch2_Exp1_65Hvy_S6_r2_2015Mar14_Gandalf.raw		PASS00947	http://www.peptideatlas.org/PASS/PASS00947	STAT3_HUMAN
FPELNYQLK	Response curve	STAT3_HUMAN_FPELNYQLK_pnnl_B2_P84	CPTAC_Batch2_Exp1_65Hvy_S6_r3_2015Mar14_Gandalf.raw		PASS00947	http://www.peptideatlas.org/PASS/PASS00947	STAT3_HUMAN
FPELNYQLK	Response curve	STAT3_HUMAN_FPELNYQLK_pnnl_B2_P84	CPTAC_Batch2_Exp1_65Hvy_S6_r4_2015Mar14_Gandalf.raw		PASS00947	http://www.peptideatlas.org/PASS/PASS00947	STAT3_HUMAN
FPELNYQLK	Response curve	STAT3_HUMAN_FPELNYQLK_pnnl_B2_P84	CPTAC_Batch2_Exp1_65Hvy_S7_r1_2015Mar14_Gandalf.raw		PASS00947	http://www.peptideatlas.org/PASS/PASS00947	STAT3_HUMAN
FPELNYQLK	Response curve	STAT3_HUMAN_FPELNYQLK_pnnl_B2_P84	CPTAC_Batch2_Exp1_65Hvy_S7_r3_2015Mar14_Gandalf.raw		PASS00947	http://www.peptideatlas.org/PASS/PASS00947	STAT3_HUMAN
FPELNYQLK	Response curve	STAT3_HUMAN_FPELNYQLK_pnnl_B2_P84	CPTAC_Batch2_Exp1_65Hvy_S7_r4_2015Mar14_Gandalf.raw		PASS00947	http://www.peptideatlas.org/PASS/PASS00947	STAT3_HUMAN
FPELNYQLK	Response curve	STAT3_HUMAN_FPELNYQLK_pnnl_B2_P84	CPTAC_Batch2_Exp1_65Hvy_S8_r2_2015Mar14_Gandalf.raw		PASS00947	http://www.peptideatlas.org/PASS/PASS00947	STAT3_HUMAN
FPELNYQLK	Response curve	STAT3_HUMAN_FPELNYQLK_pnnl_B2_P84	CPTAC_Batch2_Exp1_65Hvy_S8_r3_2015Mar14_Gandalf.raw		PASS00947	http://www.peptideatlas.org/PASS/PASS00947	STAT3_HUMAN
FPELNYQLK	Response curve	STAT3_HUMAN_FPELNYQLK_pnnl_B2_P84	CPTAC_Batch2_Exp1_65Hvy_S8_r4_2015Mar14_Gandalf.raw		PASS00947	http://www.peptideatlas.org/PASS/PASS00947	STAT3_HUMAN
FPELNYQLK	Response curve	STAT3_HUMAN_FPELNYQLK_pnnl_B2_P84	CPTAC_Batch2_Exp1_6th10_S9_r1_2015Mar20_Gandalf.raw		PASS00947	http://www.peptideatlas.org/PASS/PASS00947	STAT3_HUMAN
FPELNYQLK	Response curve	STAT3_HUMAN_FPELNYQLK_pnnl_B2_P84	CPTAC_Batch2_Exp1_6th10_S9_r2_2015Mar20_Gandalf.raw		PASS00947	http://www.peptideatlas.org/PASS/PASS00947	STAT3_HUMAN
FPELNYQLK	Response curve	STAT3_HUMAN_FPELNYQLK_pnnl_B2_P84	CPTAC_Batch2_Exp1_6th10_S9_r3_2015Mar20_Gandalf.raw		PASS00947	http://www.peptideatlas.org/PASS/PASS00947	STAT3_HUMAN
FPELNYQLK	Response curve	STAT3_HUMAN_FPELNYQLK_pnnl_B2_P84	CPTAC_Batch2_Exp1_6th10_S10_r1_2015Mar20_Gandalf.raw		PASS00947	http://www.peptideatlas.org/PASS/PASS00947	STAT3_HUMAN
FPELNYQLK	Response curve	STAT3_HUMAN_FPELNYQLK_pnnl_B2_P84	CPTAC_Batch2_Exp1_6th10_S10_r3_2015Mar20_Gandalf.raw		PASS00947	http://www.peptideatlas.org/PASS/PASS00947	STAT3_HUMAN
FPELNYQLK	Response curve	STAT3_HUMAN_FPELNYQLK_pnnl_B2_P84	CPTAC_Batch2_Exp1_6th10_S10_r4_2015Mar20_Gandalf.raw		PASS00947	http://www.peptideatlas.org/PASS/PASS00947	STAT3_HUMAN
FPELNYQLK	Response curve	STAT3_HUMAN_FPELNYQLK_pnnl_B2_P84	CPTAC_Batch2_Exp1_6th10_S11_r2_2015Mar20_Gandalf.raw		PASS00947	http://www.peptideatlas.org/PASS/PASS00947	STAT3_HUMAN
FPELNYQLK	Response curve	STAT3_HUMAN_FPELNYQLK_pnnl_B2_P84	CPTAC_Batch2_Exp1_6th10_S11_r3_2015Mar20_Gandalf.raw		PASS00947	http://www.peptideatlas.org/PASS/PASS00947	STAT3_HUMAN
FPELNYQLK	Response curve	STAT3_HUMAN_FPELNYQLK_pnnl_B2_P84	CPTAC_Batch2_Exp1_6th10_S11_r4_2015Mar20_Gandalf.raw		PASS00947	http://www.peptideatlas.org/PASS/PASS00947	STAT3_HUMAN
HYQLLTEENIPENPLR	Response curve	STAT2_HUMAN_HYQLLTEENIPENPLR_pnnl_B2_P82	CPTAC_Batch2_Exp1_16Pep_S0_r1_2015Apr28_Gandalf.raw		PASS00947	http://www.peptideatlas.org/PASS/PASS00947	STAT2_HUMAN
HYQLLTEENIPENPLR	Response curve	STAT2_HUMAN_HYQLLTEENIPENPLR_pnnl_B2_P82	CPTAC_Batch2_Exp1_16Pep_S0_r2_2015Apr28_Gandalf.raw		PASS00947	http://www.peptideatlas.org/PASS/PASS00947	STAT2_HUMAN
HYQLLTEENIPENPLR	Response curve	STAT2_HUMAN_HYQLLTEENIPENPLR_pnnl_B2_P82	CPTAC_Batch2_Exp1_16Pep_S0_r3_2015Apr28_Gandalf.raw		PASS00947	http://www.peptideatlas.org/PASS/PASS00947	STAT2_HUMAN
HYQLLTEENIPENPLR	Response curve	STAT2_HUMAN_HYQLLTEENIPENPLR_pnnl_B2_P82	CPTAC_Batch2_Exp1_16Pep_S0_r4_2015Apr28_Gandalf.raw		PASS00947	http://www.peptideatlas.org/PASS/PASS00947	STAT2_HUMAN
HYQLLTEENIPENPLR	Response curve	STAT2_HUMAN_HYQLLTEENIPENPLR_pnnl_B2_P82	CPTAC_Batch2_Exp1_16Pep_S0_r5_2015Apr28_Gandalf.raw		PASS00947	http://www.peptideatlas.org/PASS/PASS00947	STAT2_HUMAN
HYQLLTEENIPENPLR	Response curve	STAT2_HUMAN_HYQLLTEENIPENPLR_pnnl_B2_P82	CPTAC_Batch2_Exp1_16Pep_S0_r6_2015Apr28_Gandalf.raw		PASS00947	http://www.peptideatlas.org/PASS/PASS00947	STAT2_HUMAN
HYQLLTEENIPENPLR	Response curve	STAT2_HUMAN_HYQLLTEENIPENPLR_pnnl_B2_P82	CPTAC_Batch2_Exp1_16Pep_S0_r7_2015Apr28_Gandalf.raw		PASS00947	http://www.peptideatlas.org/PASS/PASS00947	STAT2_HUMAN
HYQLLTEENIPENPLR	Response curve	STAT2_HUMAN_HYQLLTEENIPENPLR_pnnl_B2_P82	CPTAC_Batch2_Exp1_16Pep_S0_r8_2015Apr28_Gandalf.raw		PASS00947	http://www.peptideatlas.org/PASS/PASS00947	STAT2_HUMAN
HYQLLTEENIPENPLR	Response curve	STAT2_HUMAN_HYQLLTEENIPENPLR_pnnl_B2_P82	CPTAC_Batch2_Exp1_16Pep_S0_r9_2015Apr28_Gandalf.raw		PASS00947	http://www.peptideatlas.org/PASS/PASS00947	STAT2_HUMAN
HYQLLTEENIPENPLR	Response curve	STAT2_HUMAN_HYQLLTEENIPENPLR_pnnl_B2_P82	CPTAC_Batch2_Exp1_16Pep_S0_r10_2015Apr28_Gandalf.raw		PASS00947	http://www.peptideatlas.org/PASS/PASS00947	STAT2_HUMAN
HYQLLTEENIPENPLR	Response curve	STAT2_HUMAN_HYQLLTEENIPENPLR_pnnl_B2_P82	CPTAC_Batch2_Exp1_16Pep_S0_r11_2015Apr28_Gandalf.raw		PASS00947	http://www.peptideatlas.org/PASS/PASS00947	STAT2_HUMAN
HYQLLTEENIPENPLR	Response curve	STAT2_HUMAN_HYQLLTEENIPENPLR_pnnl_B2_P82	CPTAC_Batch2_Exp1_16Pep_S1_r1_2015Apr28_Gandalf.raw		PASS00947	http://www.peptideatlas.org/PASS/PASS00947	STAT2_HUMAN
HYQLLTEENIPENPLR	Response curve	STAT2_HUMAN_HYQLLTEENIPENPLR_pnnl_B2_P82	CPTAC_Batch2_Exp1_16Pep_S1_r2_2015Apr28_Gandalf.raw		PASS00947	http://www.peptideatlas.org/PASS/PASS00947	STAT2_HUMAN
HYQLLTEENIPENPLR	Response curve	STAT2_HUMAN_HYQLLTEENIPENPLR_pnnl_B2_P82	CPTAC_Batch2_Exp1_16Pep_S1_r4_2015Apr28_Gandalf.raw		PASS00947	http://www.peptideatlas.org/PASS/PASS00947	STAT2_HUMAN
HYQLLTEENIPENPLR	Response curve	STAT2_HUMAN_HYQLLTEENIPENPLR_pnnl_B2_P82	CPTAC_Batch2_Exp1_16Pep_S2_r1_2015Apr28_Gandalf.raw		PASS00947	http://www.peptideatlas.org/PASS/PASS00947	STAT2_HUMAN
HYQLLTEENIPENPLR	Response curve	STAT2_HUMAN_HYQLLTEENIPENPLR_pnnl_B2_P82	CPTAC_Batch2_Exp1_16Pep_S2_r2_2015Apr28_Gandalf.raw		PASS00947	http://www.peptideatlas.org/PASS/PASS00947	STAT2_HUMAN
HYQLLTEENIPENPLR	Response curve	STAT2_HUMAN_HYQLLTEENIPENPLR_pnnl_B2_P82	CPTAC_Batch2_Exp1_16Pep_S2_r3_2015Apr28_Gandalf.raw		PASS00947	http://www.peptideatlas.org/PASS/PASS00947	STAT2_HUMAN
HYQLLTEENIPENPLR	Response curve	STAT2_HUMAN_HYQLLTEENIPENPLR_pnnl_B2_P82	CPTAC_Batch2_Exp1_16Pep_S3_r1_2015Apr28_Gandalf.raw		PASS00947	http://www.peptideatlas.org/PASS/PASS00947	STAT2_HUMAN
HYQLLTEENIPENPLR	Response curve	STAT2_HUMAN_HYQLLTEENIPENPLR_pnnl_B2_P82	CPTAC_Batch2_Exp1_16Pep_S3_r3_2015Apr28_Gandalf.raw		PASS00947	http://www.peptideatlas.org/PASS/PASS00947	STAT2_HUMAN
HYQLLTEENIPENPLR	Response curve	STAT2_HUMAN_HYQLLTEENIPENPLR_pnnl_B2_P82	CPTAC_Batch2_Exp1_16Pep_S3_r4_2015Apr28_Gandalf.raw		PASS00947	http://www.peptideatlas.org/PASS/PASS00947	STAT2_HUMAN
HYQLLTEENIPENPLR	Response curve	STAT2_HUMAN_HYQLLTEENIPENPLR_pnnl_B2_P82	CPTAC_Batch2_Exp1_16Pep_S4_r1_2015Apr28_Gandalf.raw		PASS00947	http://www.peptideatlas.org/PASS/PASS00947	STAT2_HUMAN
HYQLLTEENIPENPLR	Response curve	STAT2_HUMAN_HYQLLTEENIPENPLR_pnnl_B2_P82	CPTAC_Batch2_Exp1_16Pep_S4_r3_2015Apr28_Gandalf.raw		PASS00947	http://www.peptideatlas.org/PASS/PASS00947	STAT2_HUMAN
HYQLLTEENIPENPLR	Response curve	STAT2_HUMAN_HYQLLTEENIPENPLR_pnnl_B2_P82	CPTAC_Batch2_Exp1_16Pep_S4_r4_2015Apr28_Gandalf.raw		PASS00947	http://www.peptideatlas.org/PASS/PASS00947	STAT2_HUMAN
HYQLLTEENIPENPLR	Response curve	STAT2_HUMAN_HYQLLTEENIPENPLR_pnnl_B2_P82	CPTAC_Batch2_Exp1_16Pep_S5_r1_2015Apr28_Gandalf.raw		PASS00947	http://www.peptideatlas.org/PASS/PASS00947	STAT2_HUMAN
HYQLLTEENIPENPLR	Response curve	STAT2_HUMAN_HYQLLTEENIPENPLR_pnnl_B2_P82	CPTAC_Batch2_Exp1_16Pep_S5_r2_2015Apr28_Gandalf.raw		PASS00947	http://www.peptideatlas.org/PASS/PASS00947	STAT2_HUMAN
HYQLLTEENIPENPLR	Response curve	STAT2_HUMAN_HYQLLTEENIPENPLR_pnnl_B2_P82	CPTAC_Batch2_Exp1_16Pep_S5_r3_2015Apr28_Gandalf.raw		PASS00947	http://www.peptideatlas.org/PASS/PASS00947	STAT2_HUMAN
HYQLLTEENIPENPLR	Response curve	STAT2_HUMAN_HYQLLTEENIPENPLR_pnnl_B2_P82	CPTAC_Batch2_Exp1_16Pep_S6_r1_2015Apr28_Gandalf.raw		PASS00947	http://www.peptideatlas.org/PASS/PASS00947	STAT2_HUMAN
HYQLLTEENIPENPLR	Response curve	STAT2_HUMAN_HYQLLTEENIPENPLR_pnnl_B2_P82	CPTAC_Batch2_Exp1_16Pep_S6_r2_2015Apr28_Gandalf.raw		PASS00947	http://www.peptideatlas.org/PASS/PASS00947	STAT2_HUMAN
HYQLLTEENIPENPLR	Response curve	STAT2_HUMAN_HYQLLTEENIPENPLR_pnnl_B2_P82	CPTAC_Batch2_Exp1_16Pep_S6_r3_2015Apr28_Gandalf.raw		PASS00947	http://www.peptideatlas.org/PASS/PASS00947	STAT2_HUMAN
HYQLLTEENIPENPLR	Response curve	STAT2_HUMAN_HYQLLTEENIPENPLR_pnnl_B2_P82	CPTAC_Batch2_Exp1_16Pep_S7_r1_2015Apr28_Gandalf.raw		PASS00947	http://www.peptideatlas.org/PASS/PASS00947	STAT2_HUMAN
HYQLLTEENIPENPLR	Response curve	STAT2_HUMAN_HYQLLTEENIPENPLR_pnnl_B2_P82	CPTAC_Batch2_Exp1_16Pep_S7_r3_2015Apr28_Gandalf.raw		PASS00947	http://www.peptideatlas.org/PASS/PASS00947	STAT2_HUMAN
HYQLLTEENIPENPLR	Response curve	STAT2_HUMAN_HYQLLTEENIPENPLR_pnnl_B2_P82	CPTAC_Batch2_Exp1_16Pep_S7_r4_2015Apr28_Gandalf.raw		PASS00947	http://www.peptideatlas.org/PASS/PASS00947	STAT2_HUMAN
HYQLLTEENIPENPLR	Response curve	STAT2_HUMAN_HYQLLTEENIPENPLR_pnnl_B2_P82	CPTAC_Batch2_Exp1_16Pep_S8_r1_2015Apr28_Gandalf.raw		PASS00947	http://www.peptideatlas.org/PASS/PASS00947	STAT2_HUMAN
HYQLLTEENIPENPLR	Response curve	STAT2_HUMAN_HYQLLTEENIPENPLR_pnnl_B2_P82	CPTAC_Batch2_Exp1_16Pep_S8_r2_2015Apr28_Gandalf.raw		PASS00947	http://www.peptideatlas.org/PASS/PASS00947	STAT2_HUMAN
HYQLLTEENIPENPLR	Response curve	STAT2_HUMAN_HYQLLTEENIPENPLR_pnnl_B2_P82	CPTAC_Batch2_Exp1_16Pep_S8_r4_2015Apr28_Gandalf.raw		PASS00947	http://www.peptideatlas.org/PASS/PASS00947	STAT2_HUMAN
HYQLLTEENIPENPLR	Response curve	STAT2_HUMAN_HYQLLTEENIPENPLR_pnnl_B2_P82	CPTAC_Batch2_Exp1_16Pep_S9_r1_2015Apr28_Gandalf.raw		PASS00947	http://www.peptideatlas.org/PASS/PASS00947	STAT2_HUMAN
HYQLLTEENIPENPLR	Response curve	STAT2_HUMAN_HYQLLTEENIPENPLR_pnnl_B2_P82	CPTAC_Batch2_Exp1_16Pep_S9_r2_2015Apr28_Gandalf.raw		PASS00947	http://www.peptideatlas.org/PASS/PASS00947	STAT2_HUMAN
HYQLLTEENIPENPLR	Response curve	STAT2_HUMAN_HYQLLTEENIPENPLR_pnnl_B2_P82	CPTAC_Batch2_Exp1_16Pep_S9_r3_2015Apr28_Gandalf.raw		PASS00947	http://www.peptideatlas.org/PASS/PASS00947	STAT2_HUMAN
HYQLLTEENIPENPLR	Response curve	STAT2_HUMAN_HYQLLTEENIPENPLR_pnnl_B2_P82	CPTAC_Batch2_Exp1_16Pep_S10_r1_2015Apr28_Gandalf.raw		PASS00947	http://www.peptideatlas.org/PASS/PASS00947	STAT2_HUMAN
HYQLLTEENIPENPLR	Response curve	STAT2_HUMAN_HYQLLTEENIPENPLR_pnnl_B2_P82	CPTAC_Batch2_Exp1_16Pep_S10_r2_2015Apr28_Gandalf.raw		PASS00947	http://www.peptideatlas.org/PASS/PASS00947	STAT2_HUMAN
HYQLLTEENIPENPLR	Response curve	STAT2_HUMAN_HYQLLTEENIPENPLR_pnnl_B2_P82	CPTAC_Batch2_Exp1_16Pep_S10_r3_2015Apr28_Gandalf.raw		PASS00947	http://www.peptideatlas.org/PASS/PASS00947	STAT2_HUMAN
HYQLLTEENIPENPLR	Response curve	STAT2_HUMAN_HYQLLTEENIPENPLR_pnnl_B2_P82	CPTAC_Batch2_Exp1_16Pep_Group1_S11_r1_2015Apr28_Gandalf.raw		PASS00947	http://www.peptideatlas.org/PASS/PASS00947	STAT2_HUMAN
HYQLLTEENIPENPLR	Response curve	STAT2_HUMAN_HYQLLTEENIPENPLR_pnnl_B2_P82	CPTAC_Batch2_Exp1_16Pep_Group1_S11_r2_2015Apr28_Gandalf.raw		PASS00947	http://www.peptideatlas.org/PASS/PASS00947	STAT2_HUMAN
HYQLLTEENIPENPLR	Response curve	STAT2_HUMAN_HYQLLTEENIPENPLR_pnnl_B2_P82	CPTAC_Batch2_Exp1_16Pep_Group1_S11_r3_2015Apr28_Gandalf.raw		PASS00947	http://www.peptideatlas.org/PASS/PASS00947	STAT2_HUMAN
HYQLLTEENIPENPLR	Response curve	STAT2_HUMAN_HYQLLTEENIPENPLR_pnnl_B2_P82	CPTAC_Batch2_Exp1_Pep82_71_S12_r1_2015Apr28_Gandalf.raw		PASS00947	http://www.peptideatlas.org/PASS/PASS00947	STAT2_HUMAN
HYQLLTEENIPENPLR	Response curve	STAT2_HUMAN_HYQLLTEENIPENPLR_pnnl_B2_P82	CPTAC_Batch2_Exp1_Pep82_71_S12_r2_2015Apr28_Gandalf.raw		PASS00947	http://www.peptideatlas.org/PASS/PASS00947	STAT2_HUMAN
HYQLLTEENIPENPLR	Response curve	STAT2_HUMAN_HYQLLTEENIPENPLR_pnnl_B2_P82	CPTAC_Batch2_Exp1_Pep82_71_S12_r3_2015Apr28_Gandalf.raw		PASS00947	http://www.peptideatlas.org/PASS/PASS00947	STAT2_HUMAN
HYQLLTEENIPENPLR	Response curve	STAT2_HUMAN_HYQLLTEENIPENPLR_pnnl_B2_P82	CPTAC_Batch2_Exp1_Pep71_82_S13_r1_2015Apr28_Gandalf.raw		PASS00947	http://www.peptideatlas.org/PASS/PASS00947	STAT2_HUMAN
HYQLLTEENIPENPLR	Response curve	STAT2_HUMAN_HYQLLTEENIPENPLR_pnnl_B2_P82	CPTAC_Batch2_Exp1_Pep71_82_S13_r2_2015Apr28_Gandalf.raw		PASS00947	http://www.peptideatlas.org/PASS/PASS00947	STAT2_HUMAN
HYQLLTEENIPENPLR	Response curve	STAT2_HUMAN_HYQLLTEENIPENPLR_pnnl_B2_P82	CPTAC_Batch2_Exp1_Pep71_82_S13_r3_2015Apr28_Gandalf.raw		PASS00947	http://www.peptideatlas.org/PASS/PASS00947	STAT2_HUMAN
EVLQSLPLTEIIR	Response curve	STAT2_HUMAN_EVLQSLPLTEIIR_pnnl_B2_P83	CPTAC_Batch2_Exp1_16Pep_S0_r1_2015Apr28_Gandalf.raw		PASS00947	http://www.peptideatlas.org/PASS/PASS00947	STAT2_HUMAN
EVLQSLPLTEIIR	Response curve	STAT2_HUMAN_EVLQSLPLTEIIR_pnnl_B2_P83	CPTAC_Batch2_Exp1_16Pep_S0_r2_2015Apr28_Gandalf.raw		PASS00947	http://www.peptideatlas.org/PASS/PASS00947	STAT2_HUMAN
EVLQSLPLTEIIR	Response curve	STAT2_HUMAN_EVLQSLPLTEIIR_pnnl_B2_P83	CPTAC_Batch2_Exp1_16Pep_S0_r3_2015Apr28_Gandalf.raw		PASS00947	http://www.peptideatlas.org/PASS/PASS00947	STAT2_HUMAN
EVLQSLPLTEIIR	Response curve	STAT2_HUMAN_EVLQSLPLTEIIR_pnnl_B2_P83	CPTAC_Batch2_Exp1_16Pep_S0_r4_2015Apr28_Gandalf.raw		PASS00947	http://www.peptideatlas.org/PASS/PASS00947	STAT2_HUMAN
EVLQSLPLTEIIR	Response curve	STAT2_HUMAN_EVLQSLPLTEIIR_pnnl_B2_P83	CPTAC_Batch2_Exp1_16Pep_S0_r7_2015Apr28_Gandalf.raw		PASS00947	http://www.peptideatlas.org/PASS/PASS00947	STAT2_HUMAN
EVLQSLPLTEIIR	Response curve	STAT2_HUMAN_EVLQSLPLTEIIR_pnnl_B2_P83	CPTAC_Batch2_Exp1_16Pep_S0_r8_2015Apr28_Gandalf.raw		PASS00947	http://www.peptideatlas.org/PASS/PASS00947	STAT2_HUMAN
EVLQSLPLTEIIR	Response curve	STAT2_HUMAN_EVLQSLPLTEIIR_pnnl_B2_P83	CPTAC_Batch2_Exp1_16Pep_S0_r9_2015Apr28_Gandalf.raw		PASS00947	http://www.peptideatlas.org/PASS/PASS00947	STAT2_HUMAN
EVLQSLPLTEIIR	Response curve	STAT2_HUMAN_EVLQSLPLTEIIR_pnnl_B2_P83	CPTAC_Batch2_Exp1_16Pep_S0_r10_2015Apr28_Gandalf.raw		PASS00947	http://www.peptideatlas.org/PASS/PASS00947	STAT2_HUMAN
EVLQSLPLTEIIR	Response curve	STAT2_HUMAN_EVLQSLPLTEIIR_pnnl_B2_P83	CPTAC_Batch2_Exp1_16Pep_S0_r11_2015Apr28_Gandalf.raw		PASS00947	http://www.peptideatlas.org/PASS/PASS00947	STAT2_HUMAN
EVLQSLPLTEIIR	Response curve	STAT2_HUMAN_EVLQSLPLTEIIR_pnnl_B2_P83	CPTAC_Batch2_Exp1_16Pep_S1_r1_2015Apr28_Gandalf.raw		PASS00947	http://www.peptideatlas.org/PASS/PASS00947	STAT2_HUMAN
EVLQSLPLTEIIR	Response curve	STAT2_HUMAN_EVLQSLPLTEIIR_pnnl_B2_P83	CPTAC_Batch2_Exp1_16Pep_S1_r2_2015Apr28_Gandalf.raw		PASS00947	http://www.peptideatlas.org/PASS/PASS00947	STAT2_HUMAN
EVLQSLPLTEIIR	Response curve	STAT2_HUMAN_EVLQSLPLTEIIR_pnnl_B2_P83	CPTAC_Batch2_Exp1_16Pep_S1_r3_2015Apr28_Gandalf.raw		PASS00947	http://www.peptideatlas.org/PASS/PASS00947	STAT2_HUMAN
EVLQSLPLTEIIR	Response curve	STAT2_HUMAN_EVLQSLPLTEIIR_pnnl_B2_P83	CPTAC_Batch2_Exp1_16Pep_S2_r1_2015Apr28_Gandalf.raw		PASS00947	http://www.peptideatlas.org/PASS/PASS00947	STAT2_HUMAN
EVLQSLPLTEIIR	Response curve	STAT2_HUMAN_EVLQSLPLTEIIR_pnnl_B2_P83	CPTAC_Batch2_Exp1_16Pep_S2_r2_2015Apr28_Gandalf.raw		PASS00947	http://www.peptideatlas.org/PASS/PASS00947	STAT2_HUMAN
EVLQSLPLTEIIR	Response curve	STAT2_HUMAN_EVLQSLPLTEIIR_pnnl_B2_P83	CPTAC_Batch2_Exp1_16Pep_S2_r3_2015Apr28_Gandalf.raw		PASS00947	http://www.peptideatlas.org/PASS/PASS00947	STAT2_HUMAN
EVLQSLPLTEIIR	Response curve	STAT2_HUMAN_EVLQSLPLTEIIR_pnnl_B2_P83	CPTAC_Batch2_Exp1_16Pep_S3_r1_2015Apr28_Gandalf.raw		PASS00947	http://www.peptideatlas.org/PASS/PASS00947	STAT2_HUMAN
EVLQSLPLTEIIR	Response curve	STAT2_HUMAN_EVLQSLPLTEIIR_pnnl_B2_P83	CPTAC_Batch2_Exp1_16Pep_S3_r2_2015Apr28_Gandalf.raw		PASS00947	http://www.peptideatlas.org/PASS/PASS00947	STAT2_HUMAN
EVLQSLPLTEIIR	Response curve	STAT2_HUMAN_EVLQSLPLTEIIR_pnnl_B2_P83	CPTAC_Batch2_Exp1_16Pep_S3_r3_2015Apr28_Gandalf.raw		PASS00947	http://www.peptideatlas.org/PASS/PASS00947	STAT2_HUMAN
EVLQSLPLTEIIR	Response curve	STAT2_HUMAN_EVLQSLPLTEIIR_pnnl_B2_P83	CPTAC_Batch2_Exp1_16Pep_S4_r2_2015Apr28_Gandalf.raw		PASS00947	http://www.peptideatlas.org/PASS/PASS00947	STAT2_HUMAN
EVLQSLPLTEIIR	Response curve	STAT2_HUMAN_EVLQSLPLTEIIR_pnnl_B2_P83	CPTAC_Batch2_Exp1_16Pep_S4_r3_2015Apr28_Gandalf.raw		PASS00947	http://www.peptideatlas.org/PASS/PASS00947	STAT2_HUMAN
EVLQSLPLTEIIR	Response curve	STAT2_HUMAN_EVLQSLPLTEIIR_pnnl_B2_P83	CPTAC_Batch2_Exp1_16Pep_S4_r4_2015Apr28_Gandalf.raw		PASS00947	http://www.peptideatlas.org/PASS/PASS00947	STAT2_HUMAN
EVLQSLPLTEIIR	Response curve	STAT2_HUMAN_EVLQSLPLTEIIR_pnnl_B2_P83	CPTAC_Batch2_Exp1_16Pep_S5_r1_2015Apr28_Gandalf.raw		PASS00947	http://www.peptideatlas.org/PASS/PASS00947	STAT2_HUMAN
EVLQSLPLTEIIR	Response curve	STAT2_HUMAN_EVLQSLPLTEIIR_pnnl_B2_P83	CPTAC_Batch2_Exp1_16Pep_S5_r2_2015Apr28_Gandalf.raw		PASS00947	http://www.peptideatlas.org/PASS/PASS00947	STAT2_HUMAN
EVLQSLPLTEIIR	Response curve	STAT2_HUMAN_EVLQSLPLTEIIR_pnnl_B2_P83	CPTAC_Batch2_Exp1_16Pep_S5_r4_2015Apr28_Gandalf.raw		PASS00947	http://www.peptideatlas.org/PASS/PASS00947	STAT2_HUMAN
EVLQSLPLTEIIR	Response curve	STAT2_HUMAN_EVLQSLPLTEIIR_pnnl_B2_P83	CPTAC_Batch2_Exp1_16Pep_S6_r2_2015Apr28_Gandalf.raw		PASS00947	http://www.peptideatlas.org/PASS/PASS00947	STAT2_HUMAN
EVLQSLPLTEIIR	Response curve	STAT2_HUMAN_EVLQSLPLTEIIR_pnnl_B2_P83	CPTAC_Batch2_Exp1_16Pep_S6_r3_2015Apr28_Gandalf.raw		PASS00947	http://www.peptideatlas.org/PASS/PASS00947	STAT2_HUMAN
EVLQSLPLTEIIR	Response curve	STAT2_HUMAN_EVLQSLPLTEIIR_pnnl_B2_P83	CPTAC_Batch2_Exp1_16Pep_S6_r4_2015Apr28_Gandalf.raw		PASS00947	http://www.peptideatlas.org/PASS/PASS00947	STAT2_HUMAN
EVLQSLPLTEIIR	Response curve	STAT2_HUMAN_EVLQSLPLTEIIR_pnnl_B2_P83	CPTAC_Batch2_Exp1_16Pep_S7_r1_2015Apr28_Gandalf.raw		PASS00947	http://www.peptideatlas.org/PASS/PASS00947	STAT2_HUMAN
EVLQSLPLTEIIR	Response curve	STAT2_HUMAN_EVLQSLPLTEIIR_pnnl_B2_P83	CPTAC_Batch2_Exp1_16Pep_S7_r2_2015Apr28_Gandalf.raw		PASS00947	http://www.peptideatlas.org/PASS/PASS00947	STAT2_HUMAN
EVLQSLPLTEIIR	Response curve	STAT2_HUMAN_EVLQSLPLTEIIR_pnnl_B2_P83	CPTAC_Batch2_Exp1_16Pep_S7_r3_2015Apr28_Gandalf.raw		PASS00947	http://www.peptideatlas.org/PASS/PASS00947	STAT2_HUMAN
EVLQSLPLTEIIR	Response curve	STAT2_HUMAN_EVLQSLPLTEIIR_pnnl_B2_P83	CPTAC_Batch2_Exp1_16Pep_S8_r2_2015Apr28_Gandalf.raw		PASS00947	http://www.peptideatlas.org/PASS/PASS00947	STAT2_HUMAN
EVLQSLPLTEIIR	Response curve	STAT2_HUMAN_EVLQSLPLTEIIR_pnnl_B2_P83	CPTAC_Batch2_Exp1_16Pep_S8_r3_2015Apr28_Gandalf.raw		PASS00947	http://www.peptideatlas.org/PASS/PASS00947	STAT2_HUMAN
EVLQSLPLTEIIR	Response curve	STAT2_HUMAN_EVLQSLPLTEIIR_pnnl_B2_P83	CPTAC_Batch2_Exp1_16Pep_S8_r4_2015Apr28_Gandalf.raw		PASS00947	http://www.peptideatlas.org/PASS/PASS00947	STAT2_HUMAN
EVLQSLPLTEIIR	Response curve	STAT2_HUMAN_EVLQSLPLTEIIR_pnnl_B2_P83	CPTAC_Batch2_Exp1_16Pep_S9_r1_2015Apr28_Gandalf.raw		PASS00947	http://www.peptideatlas.org/PASS/PASS00947	STAT2_HUMAN
EVLQSLPLTEIIR	Response curve	STAT2_HUMAN_EVLQSLPLTEIIR_pnnl_B2_P83	CPTAC_Batch2_Exp1_16Pep_S9_r3_2015Apr28_Gandalf.raw		PASS00947	http://www.peptideatlas.org/PASS/PASS00947	STAT2_HUMAN
EVLQSLPLTEIIR	Response curve	STAT2_HUMAN_EVLQSLPLTEIIR_pnnl_B2_P83	CPTAC_Batch2_Exp1_16Pep_S9_r4_2015Apr28_Gandalf.raw		PASS00947	http://www.peptideatlas.org/PASS/PASS00947	STAT2_HUMAN
EVLQSLPLTEIIR	Response curve	STAT2_HUMAN_EVLQSLPLTEIIR_pnnl_B2_P83	CPTAC_Batch2_Exp1_16Pep_S10_r2_2015Apr28_Gandalf.raw		PASS00947	http://www.peptideatlas.org/PASS/PASS00947	STAT2_HUMAN
EVLQSLPLTEIIR	Response curve	STAT2_HUMAN_EVLQSLPLTEIIR_pnnl_B2_P83	CPTAC_Batch2_Exp1_16Pep_S10_r3_2015Apr28_Gandalf.raw		PASS00947	http://www.peptideatlas.org/PASS/PASS00947	STAT2_HUMAN
EVLQSLPLTEIIR	Response curve	STAT2_HUMAN_EVLQSLPLTEIIR_pnnl_B2_P83	CPTAC_Batch2_Exp1_16Pep_S10_r4_2015Apr28_Gandalf.raw		PASS00947	http://www.peptideatlas.org/PASS/PASS00947	STAT2_HUMAN
EVLQSLPLTEIIR	Response curve	STAT2_HUMAN_EVLQSLPLTEIIR_pnnl_B2_P83	CPTAC_Batch2_Exp1_Pep83_76_S12_r2_2015Apr28_Gandalf.raw		PASS00947	http://www.peptideatlas.org/PASS/PASS00947	STAT2_HUMAN
EVLQSLPLTEIIR	Response curve	STAT2_HUMAN_EVLQSLPLTEIIR_pnnl_B2_P83	CPTAC_Batch2_Exp1_Pep83_76_S12_r3_2015Apr28_Gandalf.raw		PASS00947	http://www.peptideatlas.org/PASS/PASS00947	STAT2_HUMAN
EVLQSLPLTEIIR	Response curve	STAT2_HUMAN_EVLQSLPLTEIIR_pnnl_B2_P83	CPTAC_Batch2_Exp1_Pep83_76_S12_r4_2015Apr28_Gandalf.raw		PASS00947	http://www.peptideatlas.org/PASS/PASS00947	STAT2_HUMAN
EVLQSLPLTEIIR	Response curve	STAT2_HUMAN_EVLQSLPLTEIIR_pnnl_B2_P83	CPTAC_Batch2_Exp1_Pep83_76_S13_r1_2015Apr28_Gandalf.raw		PASS00947	http://www.peptideatlas.org/PASS/PASS00947	STAT2_HUMAN
EVLQSLPLTEIIR	Response curve	STAT2_HUMAN_EVLQSLPLTEIIR_pnnl_B2_P83	CPTAC_Batch2_Exp1_Pep83_76_S13_r3_2015Apr28_Gandalf.raw		PASS00947	http://www.peptideatlas.org/PASS/PASS00947	STAT2_HUMAN
EVLQSLPLTEIIR	Response curve	STAT2_HUMAN_EVLQSLPLTEIIR_pnnl_B2_P83	CPTAC_Batch2_Exp1_Pep83_76_S13_r4_2015Apr28_Gandalf.raw		PASS00947	http://www.peptideatlas.org/PASS/PASS00947	STAT2_HUMAN
NLSFFLTPPCAR	Response curve	STAT1_HUMAN_NLSFFLTPPCAR_pnnl_B2_P81	CPTAC_Batch2_Exp1_16Pep_S0_r1_2015Apr28_Gandalf.raw		PASS00947	http://www.peptideatlas.org/PASS/PASS00947	STAT1_HUMAN
NLSFFLTPPCAR	Response curve	STAT1_HUMAN_NLSFFLTPPCAR_pnnl_B2_P81	CPTAC_Batch2_Exp1_16Pep_S0_r2_2015Apr28_Gandalf.raw		PASS00947	http://www.peptideatlas.org/PASS/PASS00947	STAT1_HUMAN
NLSFFLTPPCAR	Response curve	STAT1_HUMAN_NLSFFLTPPCAR_pnnl_B2_P81	CPTAC_Batch2_Exp1_16Pep_S0_r3_2015Apr28_Gandalf.raw		PASS00947	http://www.peptideatlas.org/PASS/PASS00947	STAT1_HUMAN
NLSFFLTPPCAR	Response curve	STAT1_HUMAN_NLSFFLTPPCAR_pnnl_B2_P81	CPTAC_Batch2_Exp1_16Pep_S0_r4_2015Apr28_Gandalf.raw		PASS00947	http://www.peptideatlas.org/PASS/PASS00947	STAT1_HUMAN
NLSFFLTPPCAR	Response curve	STAT1_HUMAN_NLSFFLTPPCAR_pnnl_B2_P81	CPTAC_Batch2_Exp1_16Pep_S0_r5_2015Apr28_Gandalf.raw		PASS00947	http://www.peptideatlas.org/PASS/PASS00947	STAT1_HUMAN
NLSFFLTPPCAR	Response curve	STAT1_HUMAN_NLSFFLTPPCAR_pnnl_B2_P81	CPTAC_Batch2_Exp1_16Pep_S0_r6_2015Apr28_Gandalf.raw		PASS00947	http://www.peptideatlas.org/PASS/PASS00947	STAT1_HUMAN
NLSFFLTPPCAR	Response curve	STAT1_HUMAN_NLSFFLTPPCAR_pnnl_B2_P81	CPTAC_Batch2_Exp1_16Pep_S0_r7_2015Apr28_Gandalf.raw		PASS00947	http://www.peptideatlas.org/PASS/PASS00947	STAT1_HUMAN
NLSFFLTPPCAR	Response curve	STAT1_HUMAN_NLSFFLTPPCAR_pnnl_B2_P81	CPTAC_Batch2_Exp1_16Pep_S0_r8_2015Apr28_Gandalf.raw		PASS00947	http://www.peptideatlas.org/PASS/PASS00947	STAT1_HUMAN
NLSFFLTPPCAR	Response curve	STAT1_HUMAN_NLSFFLTPPCAR_pnnl_B2_P81	CPTAC_Batch2_Exp1_16Pep_S0_r9_2015Apr28_Gandalf.raw		PASS00947	http://www.peptideatlas.org/PASS/PASS00947	STAT1_HUMAN
NLSFFLTPPCAR	Response curve	STAT1_HUMAN_NLSFFLTPPCAR_pnnl_B2_P81	CPTAC_Batch2_Exp1_16Pep_S0_r10_2015Apr28_Gandalf.raw		PASS00947	http://www.peptideatlas.org/PASS/PASS00947	STAT1_HUMAN
NLSFFLTPPCAR	Response curve	STAT1_HUMAN_NLSFFLTPPCAR_pnnl_B2_P81	CPTAC_Batch2_Exp1_16Pep_S0_r11_2015Apr28_Gandalf.raw		PASS00947	http://www.peptideatlas.org/PASS/PASS00947	STAT1_HUMAN
NLSFFLTPPCAR	Response curve	STAT1_HUMAN_NLSFFLTPPCAR_pnnl_B2_P81	CPTAC_Batch2_Exp1_16Pep_S1_r1_2015Apr28_Gandalf.raw		PASS00947	http://www.peptideatlas.org/PASS/PASS00947	STAT1_HUMAN
NLSFFLTPPCAR	Response curve	STAT1_HUMAN_NLSFFLTPPCAR_pnnl_B2_P81	CPTAC_Batch2_Exp1_16Pep_S1_r2_2015Apr28_Gandalf.raw		PASS00947	http://www.peptideatlas.org/PASS/PASS00947	STAT1_HUMAN
NLSFFLTPPCAR	Response curve	STAT1_HUMAN_NLSFFLTPPCAR_pnnl_B2_P81	CPTAC_Batch2_Exp1_16Pep_S1_r3_2015Apr28_Gandalf.raw		PASS00947	http://www.peptideatlas.org/PASS/PASS00947	STAT1_HUMAN
NLSFFLTPPCAR	Response curve	STAT1_HUMAN_NLSFFLTPPCAR_pnnl_B2_P81	CPTAC_Batch2_Exp1_16Pep_S2_r1_2015Apr28_Gandalf.raw		PASS00947	http://www.peptideatlas.org/PASS/PASS00947	STAT1_HUMAN
NLSFFLTPPCAR	Response curve	STAT1_HUMAN_NLSFFLTPPCAR_pnnl_B2_P81	CPTAC_Batch2_Exp1_16Pep_S2_r2_2015Apr28_Gandalf.raw		PASS00947	http://www.peptideatlas.org/PASS/PASS00947	STAT1_HUMAN
NLSFFLTPPCAR	Response curve	STAT1_HUMAN_NLSFFLTPPCAR_pnnl_B2_P81	CPTAC_Batch2_Exp1_16Pep_S2_r3_2015Apr28_Gandalf.raw		PASS00947	http://www.peptideatlas.org/PASS/PASS00947	STAT1_HUMAN
NLSFFLTPPCAR	Response curve	STAT1_HUMAN_NLSFFLTPPCAR_pnnl_B2_P81	CPTAC_Batch2_Exp1_16Pep_S3_r1_2015Apr28_Gandalf.raw		PASS00947	http://www.peptideatlas.org/PASS/PASS00947	STAT1_HUMAN
NLSFFLTPPCAR	Response curve	STAT1_HUMAN_NLSFFLTPPCAR_pnnl_B2_P81	CPTAC_Batch2_Exp1_16Pep_S3_r2_2015Apr28_Gandalf.raw		PASS00947	http://www.peptideatlas.org/PASS/PASS00947	STAT1_HUMAN
NLSFFLTPPCAR	Response curve	STAT1_HUMAN_NLSFFLTPPCAR_pnnl_B2_P81	CPTAC_Batch2_Exp1_16Pep_S3_r3_2015Apr28_Gandalf.raw		PASS00947	http://www.peptideatlas.org/PASS/PASS00947	STAT1_HUMAN
NLSFFLTPPCAR	Response curve	STAT1_HUMAN_NLSFFLTPPCAR_pnnl_B2_P81	CPTAC_Batch2_Exp1_16Pep_S4_r1_2015Apr28_Gandalf.raw		PASS00947	http://www.peptideatlas.org/PASS/PASS00947	STAT1_HUMAN
NLSFFLTPPCAR	Response curve	STAT1_HUMAN_NLSFFLTPPCAR_pnnl_B2_P81	CPTAC_Batch2_Exp1_16Pep_S4_r2_2015Apr28_Gandalf.raw		PASS00947	http://www.peptideatlas.org/PASS/PASS00947	STAT1_HUMAN
NLSFFLTPPCAR	Response curve	STAT1_HUMAN_NLSFFLTPPCAR_pnnl_B2_P81	CPTAC_Batch2_Exp1_16Pep_S4_r3_2015Apr28_Gandalf.raw		PASS00947	http://www.peptideatlas.org/PASS/PASS00947	STAT1_HUMAN
NLSFFLTPPCAR	Response curve	STAT1_HUMAN_NLSFFLTPPCAR_pnnl_B2_P81	CPTAC_Batch2_Exp1_16Pep_S5_r1_2015Apr28_Gandalf.raw		PASS00947	http://www.peptideatlas.org/PASS/PASS00947	STAT1_HUMAN
NLSFFLTPPCAR	Response curve	STAT1_HUMAN_NLSFFLTPPCAR_pnnl_B2_P81	CPTAC_Batch2_Exp1_16Pep_S5_r2_2015Apr28_Gandalf.raw		PASS00947	http://www.peptideatlas.org/PASS/PASS00947	STAT1_HUMAN
NLSFFLTPPCAR	Response curve	STAT1_HUMAN_NLSFFLTPPCAR_pnnl_B2_P81	CPTAC_Batch2_Exp1_16Pep_S5_r3_2015Apr28_Gandalf.raw		PASS00947	http://www.peptideatlas.org/PASS/PASS00947	STAT1_HUMAN
NLSFFLTPPCAR	Response curve	STAT1_HUMAN_NLSFFLTPPCAR_pnnl_B2_P81	CPTAC_Batch2_Exp1_16Pep_S6_r1_2015Apr28_Gandalf.raw		PASS00947	http://www.peptideatlas.org/PASS/PASS00947	STAT1_HUMAN
NLSFFLTPPCAR	Response curve	STAT1_HUMAN_NLSFFLTPPCAR_pnnl_B2_P81	CPTAC_Batch2_Exp1_16Pep_S6_r2_2015Apr28_Gandalf.raw		PASS00947	http://www.peptideatlas.org/PASS/PASS00947	STAT1_HUMAN
NLSFFLTPPCAR	Response curve	STAT1_HUMAN_NLSFFLTPPCAR_pnnl_B2_P81	CPTAC_Batch2_Exp1_16Pep_S6_r3_2015Apr28_Gandalf.raw		PASS00947	http://www.peptideatlas.org/PASS/PASS00947	STAT1_HUMAN
NLSFFLTPPCAR	Response curve	STAT1_HUMAN_NLSFFLTPPCAR_pnnl_B2_P81	CPTAC_Batch2_Exp1_16Pep_S7_r1_2015Apr28_Gandalf.raw		PASS00947	http://www.peptideatlas.org/PASS/PASS00947	STAT1_HUMAN
NLSFFLTPPCAR	Response curve	STAT1_HUMAN_NLSFFLTPPCAR_pnnl_B2_P81	CPTAC_Batch2_Exp1_16Pep_S7_r2_2015Apr28_Gandalf.raw		PASS00947	http://www.peptideatlas.org/PASS/PASS00947	STAT1_HUMAN
NLSFFLTPPCAR	Response curve	STAT1_HUMAN_NLSFFLTPPCAR_pnnl_B2_P81	CPTAC_Batch2_Exp1_16Pep_S7_r3_2015Apr28_Gandalf.raw		PASS00947	http://www.peptideatlas.org/PASS/PASS00947	STAT1_HUMAN
NLSFFLTPPCAR	Response curve	STAT1_HUMAN_NLSFFLTPPCAR_pnnl_B2_P81	CPTAC_Batch2_Exp1_16Pep_S8_r1_2015Apr28_Gandalf.raw		PASS00947	http://www.peptideatlas.org/PASS/PASS00947	STAT1_HUMAN
NLSFFLTPPCAR	Response curve	STAT1_HUMAN_NLSFFLTPPCAR_pnnl_B2_P81	CPTAC_Batch2_Exp1_16Pep_S8_r2_2015Apr28_Gandalf.raw		PASS00947	http://www.peptideatlas.org/PASS/PASS00947	STAT1_HUMAN
NLSFFLTPPCAR	Response curve	STAT1_HUMAN_NLSFFLTPPCAR_pnnl_B2_P81	CPTAC_Batch2_Exp1_16Pep_S8_r3_2015Apr28_Gandalf.raw		PASS00947	http://www.peptideatlas.org/PASS/PASS00947	STAT1_HUMAN
NLSFFLTPPCAR	Response curve	STAT1_HUMAN_NLSFFLTPPCAR_pnnl_B2_P81	CPTAC_Batch2_Exp1_16Pep_S9_r1_2015Apr28_Gandalf.raw		PASS00947	http://www.peptideatlas.org/PASS/PASS00947	STAT1_HUMAN
NLSFFLTPPCAR	Response curve	STAT1_HUMAN_NLSFFLTPPCAR_pnnl_B2_P81	CPTAC_Batch2_Exp1_16Pep_S9_r2_2015Apr28_Gandalf.raw		PASS00947	http://www.peptideatlas.org/PASS/PASS00947	STAT1_HUMAN
NLSFFLTPPCAR	Response curve	STAT1_HUMAN_NLSFFLTPPCAR_pnnl_B2_P81	CPTAC_Batch2_Exp1_16Pep_S9_r3_2015Apr28_Gandalf.raw		PASS00947	http://www.peptideatlas.org/PASS/PASS00947	STAT1_HUMAN
NLSFFLTPPCAR	Response curve	STAT1_HUMAN_NLSFFLTPPCAR_pnnl_B2_P81	CPTAC_Batch2_Exp1_16Pep_S10_r1_2015Apr28_Gandalf.raw		PASS00947	http://www.peptideatlas.org/PASS/PASS00947	STAT1_HUMAN
NLSFFLTPPCAR	Response curve	STAT1_HUMAN_NLSFFLTPPCAR_pnnl_B2_P81	CPTAC_Batch2_Exp1_16Pep_S10_r2_2015Apr28_Gandalf.raw		PASS00947	http://www.peptideatlas.org/PASS/PASS00947	STAT1_HUMAN
NLSFFLTPPCAR	Response curve	STAT1_HUMAN_NLSFFLTPPCAR_pnnl_B2_P81	CPTAC_Batch2_Exp1_16Pep_S10_r3_2015Apr28_Gandalf.raw		PASS00947	http://www.peptideatlas.org/PASS/PASS00947	STAT1_HUMAN
NLSFFLTPPCAR	Response curve	STAT1_HUMAN_NLSFFLTPPCAR_pnnl_B2_P81	CPTAC_Batch2_Exp1_16Pep_Group2_S11_r1_2015Apr28_Gandalf.raw		PASS00947	http://www.peptideatlas.org/PASS/PASS00947	STAT1_HUMAN
NLSFFLTPPCAR	Response curve	STAT1_HUMAN_NLSFFLTPPCAR_pnnl_B2_P81	CPTAC_Batch2_Exp1_16Pep_Group2_S11_r2_2015Apr28_Gandalf.raw		PASS00947	http://www.peptideatlas.org/PASS/PASS00947	STAT1_HUMAN
NLSFFLTPPCAR	Response curve	STAT1_HUMAN_NLSFFLTPPCAR_pnnl_B2_P81	CPTAC_Batch2_Exp1_16Pep_Group2_S11_r3_2015Apr28_Gandalf.raw		PASS00947	http://www.peptideatlas.org/PASS/PASS00947	STAT1_HUMAN
NLSFFLTPPCAR	Response curve	STAT1_HUMAN_NLSFFLTPPCAR_pnnl_B2_P81	CPTAC_Batch2_Exp1_Pep07_81_S12_r1_2015Apr28_Gandalf.raw		PASS00947	http://www.peptideatlas.org/PASS/PASS00947	STAT1_HUMAN
NLSFFLTPPCAR	Response curve	STAT1_HUMAN_NLSFFLTPPCAR_pnnl_B2_P81	CPTAC_Batch2_Exp1_Pep07_81_S12_r2_2015Apr28_Gandalf.raw		PASS00947	http://www.peptideatlas.org/PASS/PASS00947	STAT1_HUMAN
NLSFFLTPPCAR	Response curve	STAT1_HUMAN_NLSFFLTPPCAR_pnnl_B2_P81	CPTAC_Batch2_Exp1_Pep07_81_S12_r3_2015Apr28_Gandalf.raw		PASS00947	http://www.peptideatlas.org/PASS/PASS00947	STAT1_HUMAN
NLSFFLTPPCAR	Response curve	STAT1_HUMAN_NLSFFLTPPCAR_pnnl_B2_P81	CPTAC_Batch2_Exp1_Pep07_81_S13_r1_2015Apr28_Gandalf.raw		PASS00947	http://www.peptideatlas.org/PASS/PASS00947	STAT1_HUMAN
NLSFFLTPPCAR	Response curve	STAT1_HUMAN_NLSFFLTPPCAR_pnnl_B2_P81	CPTAC_Batch2_Exp1_Pep07_81_S13_r2_2015Apr28_Gandalf.raw		PASS00947	http://www.peptideatlas.org/PASS/PASS00947	STAT1_HUMAN
NLSFFLTPPCAR	Response curve	STAT1_HUMAN_NLSFFLTPPCAR_pnnl_B2_P81	CPTAC_Batch2_Exp1_Pep07_81_S13_r3_2015Apr28_Gandalf.raw		PASS00947	http://www.peptideatlas.org/PASS/PASS00947	STAT1_HUMAN
NLSFFLTPPCAR	Response curve	STAT1_HUMAN_NLSFFLTPPCAR_pnnl_B2_P81	CPTAC_Batch2_Exp1_Pep81_S14_r1_2015Apr28_Gandalf.raw		PASS00947	http://www.peptideatlas.org/PASS/PASS00947	STAT1_HUMAN
NLSFFLTPPCAR	Response curve	STAT1_HUMAN_NLSFFLTPPCAR_pnnl_B2_P81	CPTAC_Batch2_Exp1_Pep81_S14_r2_2015Apr28_Gandalf.raw		PASS00947	http://www.peptideatlas.org/PASS/PASS00947	STAT1_HUMAN
NLSFFLTPPCAR	Response curve	STAT1_HUMAN_NLSFFLTPPCAR_pnnl_B2_P81	CPTAC_Batch2_Exp1_Pep81_S14_r3_2015Apr28_Gandalf.raw		PASS00947	http://www.peptideatlas.org/PASS/PASS00947	STAT1_HUMAN
HILYNEQ	Response curve	STA5A_HUMAN_HILYNEQ_pnnl_B2_P78	CPTAC_Batch2_Exp1_65Hvy_S0_r1_2015Mar14_Gandalf.raw		PASS00947	http://www.peptideatlas.org/PASS/PASS00947	STA5A_HUMAN
HILYNEQ	Response curve	STA5A_HUMAN_HILYNEQ_pnnl_B2_P78	CPTAC_Batch2_Exp1_65Hvy_S0_r2_2015Mar14_Gandalf.raw		PASS00947	http://www.peptideatlas.org/PASS/PASS00947	STA5A_HUMAN
HILYNEQ	Response curve	STA5A_HUMAN_HILYNEQ_pnnl_B2_P78	CPTAC_Batch2_Exp1_65Hvy_S0_r3_2015Mar14_Gandalf.raw		PASS00947	http://www.peptideatlas.org/PASS/PASS00947	STA5A_HUMAN
HILYNEQ	Response curve	STA5A_HUMAN_HILYNEQ_pnnl_B2_P78	CPTAC_Batch2_Exp1_65Hvy_S0_r4_2015Mar14_Gandalf.raw		PASS00947	http://www.peptideatlas.org/PASS/PASS00947	STA5A_HUMAN
HILYNEQ	Response curve	STA5A_HUMAN_HILYNEQ_pnnl_B2_P78	CPTAC_Batch2_Exp1_65Hvy_S0_r5_2015Mar14_Gandalf.raw		PASS00947	http://www.peptideatlas.org/PASS/PASS00947	STA5A_HUMAN
HILYNEQ	Response curve	STA5A_HUMAN_HILYNEQ_pnnl_B2_P78	CPTAC_Batch2_Exp1_65Hvy_S0_r6_2015Mar14_Gandalf.raw		PASS00947	http://www.peptideatlas.org/PASS/PASS00947	STA5A_HUMAN
HILYNEQ	Response curve	STA5A_HUMAN_HILYNEQ_pnnl_B2_P78	CPTAC_Batch2_Exp1_65Hvy_S0_r7_2015Mar14_Gandalf.raw		PASS00947	http://www.peptideatlas.org/PASS/PASS00947	STA5A_HUMAN
HILYNEQ	Response curve	STA5A_HUMAN_HILYNEQ_pnnl_B2_P78	CPTAC_Batch2_Exp1_65Hvy_S0_r8_2015Mar14_Gandalf.raw		PASS00947	http://www.peptideatlas.org/PASS/PASS00947	STA5A_HUMAN
HILYNEQ	Response curve	STA5A_HUMAN_HILYNEQ_pnnl_B2_P78	CPTAC_Batch2_Exp1_65Hvy_S0_r9_2015Mar14_Gandalf.raw		PASS00947	http://www.peptideatlas.org/PASS/PASS00947	STA5A_HUMAN
HILYNEQ	Response curve	STA5A_HUMAN_HILYNEQ_pnnl_B2_P78	CPTAC_Batch2_Exp1_65Hvy_S0_r10_2015Mar14_Gandalf.raw		PASS00947	http://www.peptideatlas.org/PASS/PASS00947	STA5A_HUMAN
HILYNEQ	Response curve	STA5A_HUMAN_HILYNEQ_pnnl_B2_P78	CPTAC_Batch2_Exp1_65Hvy_S0_r11_2015Mar14_Gandalf.raw		PASS00947	http://www.peptideatlas.org/PASS/PASS00947	STA5A_HUMAN
HILYNEQ	Response curve	STA5A_HUMAN_HILYNEQ_pnnl_B2_P78	CPTAC_Batch2_Exp1_65Hvy_S1_r2_2015Mar14_Gandalf.raw		PASS00947	http://www.peptideatlas.org/PASS/PASS00947	STA5A_HUMAN
HILYNEQ	Response curve	STA5A_HUMAN_HILYNEQ_pnnl_B2_P78	CPTAC_Batch2_Exp1_65Hvy_S1_r3_2015Mar14_Gandalf.raw		PASS00947	http://www.peptideatlas.org/PASS/PASS00947	STA5A_HUMAN
HILYNEQ	Response curve	STA5A_HUMAN_HILYNEQ_pnnl_B2_P78	CPTAC_Batch2_Exp1_65Hvy_S1_r4_2015Mar14_Gandalf.raw		PASS00947	http://www.peptideatlas.org/PASS/PASS00947	STA5A_HUMAN
HILYNEQ	Response curve	STA5A_HUMAN_HILYNEQ_pnnl_B2_P78	CPTAC_Batch2_Exp1_65Hvy_S2_r2_2015Mar14_Gandalf.raw		PASS00947	http://www.peptideatlas.org/PASS/PASS00947	STA5A_HUMAN
HILYNEQ	Response curve	STA5A_HUMAN_HILYNEQ_pnnl_B2_P78	CPTAC_Batch2_Exp1_65Hvy_S2_r3_2015Mar14_Gandalf.raw		PASS00947	http://www.peptideatlas.org/PASS/PASS00947	STA5A_HUMAN
HILYNEQ	Response curve	STA5A_HUMAN_HILYNEQ_pnnl_B2_P78	CPTAC_Batch2_Exp1_65Hvy_S2_r4_2015Mar14_Gandalf.raw		PASS00947	http://www.peptideatlas.org/PASS/PASS00947	STA5A_HUMAN
HILYNEQ	Response curve	STA5A_HUMAN_HILYNEQ_pnnl_B2_P78	CPTAC_Batch2_Exp1_65Hvy_S3_r2_2015Mar14_Gandalf.raw		PASS00947	http://www.peptideatlas.org/PASS/PASS00947	STA5A_HUMAN
HILYNEQ	Response curve	STA5A_HUMAN_HILYNEQ_pnnl_B2_P78	CPTAC_Batch2_Exp1_65Hvy_S3_r3_2015Mar14_Gandalf.raw		PASS00947	http://www.peptideatlas.org/PASS/PASS00947	STA5A_HUMAN
HILYNEQ	Response curve	STA5A_HUMAN_HILYNEQ_pnnl_B2_P78	CPTAC_Batch2_Exp1_65Hvy_S3_r4_2015Mar14_Gandalf.raw		PASS00947	http://www.peptideatlas.org/PASS/PASS00947	STA5A_HUMAN
HILYNEQ	Response curve	STA5A_HUMAN_HILYNEQ_pnnl_B2_P78	CPTAC_Batch2_Exp1_65Hvy_S4_r1_2015Mar14_Gandalf.raw		PASS00947	http://www.peptideatlas.org/PASS/PASS00947	STA5A_HUMAN
HILYNEQ	Response curve	STA5A_HUMAN_HILYNEQ_pnnl_B2_P78	CPTAC_Batch2_Exp1_65Hvy_S4_r2_2015Mar14_Gandalf.raw		PASS00947	http://www.peptideatlas.org/PASS/PASS00947	STA5A_HUMAN
HILYNEQ	Response curve	STA5A_HUMAN_HILYNEQ_pnnl_B2_P78	CPTAC_Batch2_Exp1_65Hvy_S4_r4_2015Mar14_Gandalf.raw		PASS00947	http://www.peptideatlas.org/PASS/PASS00947	STA5A_HUMAN
HILYNEQ	Response curve	STA5A_HUMAN_HILYNEQ_pnnl_B2_P78	CPTAC_Batch2_Exp1_65Hvy_S5_r1_2015Mar14_Gandalf.raw		PASS00947	http://www.peptideatlas.org/PASS/PASS00947	STA5A_HUMAN
HILYNEQ	Response curve	STA5A_HUMAN_HILYNEQ_pnnl_B2_P78	CPTAC_Batch2_Exp1_65Hvy_S5_r3_2015Mar14_Gandalf.raw		PASS00947	http://www.peptideatlas.org/PASS/PASS00947	STA5A_HUMAN
HILYNEQ	Response curve	STA5A_HUMAN_HILYNEQ_pnnl_B2_P78	CPTAC_Batch2_Exp1_65Hvy_S5_r4_2015Mar14_Gandalf.raw		PASS00947	http://www.peptideatlas.org/PASS/PASS00947	STA5A_HUMAN
HILYNEQ	Response curve	STA5A_HUMAN_HILYNEQ_pnnl_B2_P78	CPTAC_Batch2_Exp1_65Hvy_S6_r2_2015Mar14_Gandalf.raw		PASS00947	http://www.peptideatlas.org/PASS/PASS00947	STA5A_HUMAN
HILYNEQ	Response curve	STA5A_HUMAN_HILYNEQ_pnnl_B2_P78	CPTAC_Batch2_Exp1_65Hvy_S6_r3_2015Mar14_Gandalf.raw		PASS00947	http://www.peptideatlas.org/PASS/PASS00947	STA5A_HUMAN
HILYNEQ	Response curve	STA5A_HUMAN_HILYNEQ_pnnl_B2_P78	CPTAC_Batch2_Exp1_65Hvy_S6_r4_2015Mar14_Gandalf.raw		PASS00947	http://www.peptideatlas.org/PASS/PASS00947	STA5A_HUMAN
HILYNEQ	Response curve	STA5A_HUMAN_HILYNEQ_pnnl_B2_P78	CPTAC_Batch2_Exp1_65Hvy_S7_r2_2015Mar14_Gandalf.raw		PASS00947	http://www.peptideatlas.org/PASS/PASS00947	STA5A_HUMAN
HILYNEQ	Response curve	STA5A_HUMAN_HILYNEQ_pnnl_B2_P78	CPTAC_Batch2_Exp1_65Hvy_S7_r3_2015Mar14_Gandalf.raw		PASS00947	http://www.peptideatlas.org/PASS/PASS00947	STA5A_HUMAN
HILYNEQ	Response curve	STA5A_HUMAN_HILYNEQ_pnnl_B2_P78	CPTAC_Batch2_Exp1_65Hvy_S7_r4_2015Mar14_Gandalf.raw		PASS00947	http://www.peptideatlas.org/PASS/PASS00947	STA5A_HUMAN
HILYNEQ	Response curve	STA5A_HUMAN_HILYNEQ_pnnl_B2_P78	CPTAC_Batch2_Exp1_65Hvy_S8_r1_2015Mar14_Gandalf.raw		PASS00947	http://www.peptideatlas.org/PASS/PASS00947	STA5A_HUMAN
HILYNEQ	Response curve	STA5A_HUMAN_HILYNEQ_pnnl_B2_P78	CPTAC_Batch2_Exp1_65Hvy_S8_r2_2015Mar14_Gandalf.raw		PASS00947	http://www.peptideatlas.org/PASS/PASS00947	STA5A_HUMAN
HILYNEQ	Response curve	STA5A_HUMAN_HILYNEQ_pnnl_B2_P78	CPTAC_Batch2_Exp1_65Hvy_S8_r4_2015Mar14_Gandalf.raw		PASS00947	http://www.peptideatlas.org/PASS/PASS00947	STA5A_HUMAN
HILYNEQ	Response curve	STA5A_HUMAN_HILYNEQ_pnnl_B2_P78	CPTAC_Batch2_Exp1_2nd10_S9_r2_2015Mar20_Gandalf.raw		PASS00947	http://www.peptideatlas.org/PASS/PASS00947	STA5A_HUMAN
HILYNEQ	Response curve	STA5A_HUMAN_HILYNEQ_pnnl_B2_P78	CPTAC_Batch2_Exp1_2nd10_S9_r3_2015Mar20_Gandalf.raw		PASS00947	http://www.peptideatlas.org/PASS/PASS00947	STA5A_HUMAN
HILYNEQ	Response curve	STA5A_HUMAN_HILYNEQ_pnnl_B2_P78	CPTAC_Batch2_Exp1_2nd10_S9_r4_2015Mar20_Gandalf.raw		PASS00947	http://www.peptideatlas.org/PASS/PASS00947	STA5A_HUMAN
HILYNEQ	Response curve	STA5A_HUMAN_HILYNEQ_pnnl_B2_P78	CPTAC_Batch2_Exp1_2nd10_S10_r1_2015Mar20_Gandalf.raw		PASS00947	http://www.peptideatlas.org/PASS/PASS00947	STA5A_HUMAN
HILYNEQ	Response curve	STA5A_HUMAN_HILYNEQ_pnnl_B2_P78	CPTAC_Batch2_Exp1_2nd10_S10_r2_2015Mar20_Gandalf.raw		PASS00947	http://www.peptideatlas.org/PASS/PASS00947	STA5A_HUMAN
HILYNEQ	Response curve	STA5A_HUMAN_HILYNEQ_pnnl_B2_P78	CPTAC_Batch2_Exp1_2nd10_S10_r3_2015Mar20_Gandalf.raw		PASS00947	http://www.peptideatlas.org/PASS/PASS00947	STA5A_HUMAN
HILYNEQ	Response curve	STA5A_HUMAN_HILYNEQ_pnnl_B2_P78	CPTAC_Batch2_Exp1_2nd10_S11_r1_2015Mar20_Gandalf.raw		PASS00947	http://www.peptideatlas.org/PASS/PASS00947	STA5A_HUMAN
HILYNEQ	Response curve	STA5A_HUMAN_HILYNEQ_pnnl_B2_P78	CPTAC_Batch2_Exp1_2nd10_S11_r3_2015Mar20_Gandalf.raw		PASS00947	http://www.peptideatlas.org/PASS/PASS00947	STA5A_HUMAN
HILYNEQ	Response curve	STA5A_HUMAN_HILYNEQ_pnnl_B2_P78	CPTAC_Batch2_Exp1_2nd10_S11_r4_2015Mar20_Gandalf.raw		PASS00947	http://www.peptideatlas.org/PASS/PASS00947	STA5A_HUMAN
ATIISEQQAK	Response curve	STA5A_HUMAN_ATIISEQQAK_pnnl_B2_P79	CPTAC_Batch2_Exp1_65Hvy_S0_r1_2015Mar14_Gandalf.raw		PASS00947	http://www.peptideatlas.org/PASS/PASS00947	STA5A_HUMAN
ATIISEQQAK	Response curve	STA5A_HUMAN_ATIISEQQAK_pnnl_B2_P79	CPTAC_Batch2_Exp1_65Hvy_S0_r2_2015Mar14_Gandalf.raw		PASS00947	http://www.peptideatlas.org/PASS/PASS00947	STA5A_HUMAN
ATIISEQQAK	Response curve	STA5A_HUMAN_ATIISEQQAK_pnnl_B2_P79	CPTAC_Batch2_Exp1_65Hvy_S0_r3_2015Mar14_Gandalf.raw		PASS00947	http://www.peptideatlas.org/PASS/PASS00947	STA5A_HUMAN
ATIISEQQAK	Response curve	STA5A_HUMAN_ATIISEQQAK_pnnl_B2_P79	CPTAC_Batch2_Exp1_65Hvy_S0_r4_2015Mar14_Gandalf.raw		PASS00947	http://www.peptideatlas.org/PASS/PASS00947	STA5A_HUMAN
ATIISEQQAK	Response curve	STA5A_HUMAN_ATIISEQQAK_pnnl_B2_P79	CPTAC_Batch2_Exp1_65Hvy_S0_r5_2015Mar14_Gandalf.raw		PASS00947	http://www.peptideatlas.org/PASS/PASS00947	STA5A_HUMAN
ATIISEQQAK	Response curve	STA5A_HUMAN_ATIISEQQAK_pnnl_B2_P79	CPTAC_Batch2_Exp1_65Hvy_S0_r6_2015Mar14_Gandalf.raw		PASS00947	http://www.peptideatlas.org/PASS/PASS00947	STA5A_HUMAN
ATIISEQQAK	Response curve	STA5A_HUMAN_ATIISEQQAK_pnnl_B2_P79	CPTAC_Batch2_Exp1_65Hvy_S0_r7_2015Mar14_Gandalf.raw		PASS00947	http://www.peptideatlas.org/PASS/PASS00947	STA5A_HUMAN
ATIISEQQAK	Response curve	STA5A_HUMAN_ATIISEQQAK_pnnl_B2_P79	CPTAC_Batch2_Exp1_65Hvy_S0_r8_2015Mar14_Gandalf.raw		PASS00947	http://www.peptideatlas.org/PASS/PASS00947	STA5A_HUMAN
ATIISEQQAK	Response curve	STA5A_HUMAN_ATIISEQQAK_pnnl_B2_P79	CPTAC_Batch2_Exp1_65Hvy_S0_r9_2015Mar14_Gandalf.raw		PASS00947	http://www.peptideatlas.org/PASS/PASS00947	STA5A_HUMAN
ATIISEQQAK	Response curve	STA5A_HUMAN_ATIISEQQAK_pnnl_B2_P79	CPTAC_Batch2_Exp1_65Hvy_S0_r10_2015Mar14_Gandalf.raw		PASS00947	http://www.peptideatlas.org/PASS/PASS00947	STA5A_HUMAN
ATIISEQQAK	Response curve	STA5A_HUMAN_ATIISEQQAK_pnnl_B2_P79	CPTAC_Batch2_Exp1_65Hvy_S0_r11_2015Mar14_Gandalf.raw		PASS00947	http://www.peptideatlas.org/PASS/PASS00947	STA5A_HUMAN
ATIISEQQAK	Response curve	STA5A_HUMAN_ATIISEQQAK_pnnl_B2_P79	CPTAC_Batch2_Exp1_65Hvy_S1_r1_2015Mar14_Gandalf.raw		PASS00947	http://www.peptideatlas.org/PASS/PASS00947	STA5A_HUMAN
ATIISEQQAK	Response curve	STA5A_HUMAN_ATIISEQQAK_pnnl_B2_P79	CPTAC_Batch2_Exp1_65Hvy_S1_r2_2015Mar14_Gandalf.raw		PASS00947	http://www.peptideatlas.org/PASS/PASS00947	STA5A_HUMAN
ATIISEQQAK	Response curve	STA5A_HUMAN_ATIISEQQAK_pnnl_B2_P79	CPTAC_Batch2_Exp1_65Hvy_S1_r3_2015Mar14_Gandalf.raw		PASS00947	http://www.peptideatlas.org/PASS/PASS00947	STA5A_HUMAN
ATIISEQQAK	Response curve	STA5A_HUMAN_ATIISEQQAK_pnnl_B2_P79	CPTAC_Batch2_Exp1_65Hvy_S2_r1_2015Mar14_Gandalf.raw		PASS00947	http://www.peptideatlas.org/PASS/PASS00947	STA5A_HUMAN
ATIISEQQAK	Response curve	STA5A_HUMAN_ATIISEQQAK_pnnl_B2_P79	CPTAC_Batch2_Exp1_65Hvy_S2_r3_2015Mar14_Gandalf.raw		PASS00947	http://www.peptideatlas.org/PASS/PASS00947	STA5A_HUMAN
ATIISEQQAK	Response curve	STA5A_HUMAN_ATIISEQQAK_pnnl_B2_P79	CPTAC_Batch2_Exp1_65Hvy_S2_r4_2015Mar14_Gandalf.raw		PASS00947	http://www.peptideatlas.org/PASS/PASS00947	STA5A_HUMAN
ATIISEQQAK	Response curve	STA5A_HUMAN_ATIISEQQAK_pnnl_B2_P79	CPTAC_Batch2_Exp1_65Hvy_S3_r2_2015Mar14_Gandalf.raw		PASS00947	http://www.peptideatlas.org/PASS/PASS00947	STA5A_HUMAN
ATIISEQQAK	Response curve	STA5A_HUMAN_ATIISEQQAK_pnnl_B2_P79	CPTAC_Batch2_Exp1_65Hvy_S3_r3_2015Mar14_Gandalf.raw		PASS00947	http://www.peptideatlas.org/PASS/PASS00947	STA5A_HUMAN
ATIISEQQAK	Response curve	STA5A_HUMAN_ATIISEQQAK_pnnl_B2_P79	CPTAC_Batch2_Exp1_65Hvy_S3_r4_2015Mar14_Gandalf.raw		PASS00947	http://www.peptideatlas.org/PASS/PASS00947	STA5A_HUMAN
ATIISEQQAK	Response curve	STA5A_HUMAN_ATIISEQQAK_pnnl_B2_P79	CPTAC_Batch2_Exp1_65Hvy_S4_r2_2015Mar14_Gandalf.raw		PASS00947	http://www.peptideatlas.org/PASS/PASS00947	STA5A_HUMAN
ATIISEQQAK	Response curve	STA5A_HUMAN_ATIISEQQAK_pnnl_B2_P79	CPTAC_Batch2_Exp1_65Hvy_S4_r3_2015Mar14_Gandalf.raw		PASS00947	http://www.peptideatlas.org/PASS/PASS00947	STA5A_HUMAN
ATIISEQQAK	Response curve	STA5A_HUMAN_ATIISEQQAK_pnnl_B2_P79	CPTAC_Batch2_Exp1_65Hvy_S4_r4_2015Mar14_Gandalf.raw		PASS00947	http://www.peptideatlas.org/PASS/PASS00947	STA5A_HUMAN
ATIISEQQAK	Response curve	STA5A_HUMAN_ATIISEQQAK_pnnl_B2_P79	CPTAC_Batch2_Exp1_65Hvy_S5_r1_2015Mar14_Gandalf.raw		PASS00947	http://www.peptideatlas.org/PASS/PASS00947	STA5A_HUMAN
ATIISEQQAK	Response curve	STA5A_HUMAN_ATIISEQQAK_pnnl_B2_P79	CPTAC_Batch2_Exp1_65Hvy_S5_r2_2015Mar14_Gandalf.raw		PASS00947	http://www.peptideatlas.org/PASS/PASS00947	STA5A_HUMAN
ATIISEQQAK	Response curve	STA5A_HUMAN_ATIISEQQAK_pnnl_B2_P79	CPTAC_Batch2_Exp1_65Hvy_S5_r4_2015Mar14_Gandalf.raw		PASS00947	http://www.peptideatlas.org/PASS/PASS00947	STA5A_HUMAN
ATIISEQQAK	Response curve	STA5A_HUMAN_ATIISEQQAK_pnnl_B2_P79	CPTAC_Batch2_Exp1_65Hvy_S6_r2_2015Mar14_Gandalf.raw		PASS00947	http://www.peptideatlas.org/PASS/PASS00947	STA5A_HUMAN
ATIISEQQAK	Response curve	STA5A_HUMAN_ATIISEQQAK_pnnl_B2_P79	CPTAC_Batch2_Exp1_65Hvy_S6_r3_2015Mar14_Gandalf.raw		PASS00947	http://www.peptideatlas.org/PASS/PASS00947	STA5A_HUMAN
ATIISEQQAK	Response curve	STA5A_HUMAN_ATIISEQQAK_pnnl_B2_P79	CPTAC_Batch2_Exp1_65Hvy_S6_r4_2015Mar14_Gandalf.raw		PASS00947	http://www.peptideatlas.org/PASS/PASS00947	STA5A_HUMAN
ATIISEQQAK	Response curve	STA5A_HUMAN_ATIISEQQAK_pnnl_B2_P79	CPTAC_Batch2_Exp1_65Hvy_S7_r1_2015Mar14_Gandalf.raw		PASS00947	http://www.peptideatlas.org/PASS/PASS00947	STA5A_HUMAN
ATIISEQQAK	Response curve	STA5A_HUMAN_ATIISEQQAK_pnnl_B2_P79	CPTAC_Batch2_Exp1_65Hvy_S7_r3_2015Mar14_Gandalf.raw		PASS00947	http://www.peptideatlas.org/PASS/PASS00947	STA5A_HUMAN
ATIISEQQAK	Response curve	STA5A_HUMAN_ATIISEQQAK_pnnl_B2_P79	CPTAC_Batch2_Exp1_65Hvy_S7_r4_2015Mar14_Gandalf.raw		PASS00947	http://www.peptideatlas.org/PASS/PASS00947	STA5A_HUMAN
ATIISEQQAK	Response curve	STA5A_HUMAN_ATIISEQQAK_pnnl_B2_P79	CPTAC_Batch2_Exp1_65Hvy_S8_r1_2015Mar14_Gandalf.raw		PASS00947	http://www.peptideatlas.org/PASS/PASS00947	STA5A_HUMAN
ATIISEQQAK	Response curve	STA5A_HUMAN_ATIISEQQAK_pnnl_B2_P79	CPTAC_Batch2_Exp1_65Hvy_S8_r3_2015Mar14_Gandalf.raw		PASS00947	http://www.peptideatlas.org/PASS/PASS00947	STA5A_HUMAN
ATIISEQQAK	Response curve	STA5A_HUMAN_ATIISEQQAK_pnnl_B2_P79	CPTAC_Batch2_Exp1_65Hvy_S8_r4_2015Mar14_Gandalf.raw		PASS00947	http://www.peptideatlas.org/PASS/PASS00947	STA5A_HUMAN
ATIISEQQAK	Response curve	STA5A_HUMAN_ATIISEQQAK_pnnl_B2_P79	CPTAC_Batch2_Exp1_10Hvy_S9_r2_2015Mar16_Gandalf.raw		PASS00947	http://www.peptideatlas.org/PASS/PASS00947	STA5A_HUMAN
ATIISEQQAK	Response curve	STA5A_HUMAN_ATIISEQQAK_pnnl_B2_P79	CPTAC_Batch2_Exp1_10Hvy_S9_r3_2015Mar16_Gandalf.raw		PASS00947	http://www.peptideatlas.org/PASS/PASS00947	STA5A_HUMAN
ATIISEQQAK	Response curve	STA5A_HUMAN_ATIISEQQAK_pnnl_B2_P79	CPTAC_Batch2_Exp1_10Hvy_S9_r4_2015Mar16_Gandalf.raw		PASS00947	http://www.peptideatlas.org/PASS/PASS00947	STA5A_HUMAN
ATIISEQQAK	Response curve	STA5A_HUMAN_ATIISEQQAK_pnnl_B2_P79	CPTAC_Batch2_Exp1_10Hvy_S10_r5_2015Mar14_Gandalf.raw		PASS00947	http://www.peptideatlas.org/PASS/PASS00947	STA5A_HUMAN
ATIISEQQAK	Response curve	STA5A_HUMAN_ATIISEQQAK_pnnl_B2_P79	CPTAC_Batch2_Exp1_10Hvy_S10_r7_2015Mar14_Gandalf.raw		PASS00947	http://www.peptideatlas.org/PASS/PASS00947	STA5A_HUMAN
ATIISEQQAK	Response curve	STA5A_HUMAN_ATIISEQQAK_pnnl_B2_P79	CPTAC_Batch2_Exp1_10Hvy_S10_r8_2015Mar14_Gandalf.raw		PASS00947	http://www.peptideatlas.org/PASS/PASS00947	STA5A_HUMAN
ATIISEQQAK	Response curve	STA5A_HUMAN_ATIISEQQAK_pnnl_B2_P79	CPTAC_Batch2_Exp1_10Hvy_S11_r1_2015Mar16_Gandalf.raw		PASS00947	http://www.peptideatlas.org/PASS/PASS00947	STA5A_HUMAN
ATIISEQQAK	Response curve	STA5A_HUMAN_ATIISEQQAK_pnnl_B2_P79	CPTAC_Batch2_Exp1_10Hvy_S11_r2_2015Mar16_Gandalf.raw		PASS00947	http://www.peptideatlas.org/PASS/PASS00947	STA5A_HUMAN
ATIISEQQAK	Response curve	STA5A_HUMAN_ATIISEQQAK_pnnl_B2_P79	CPTAC_Batch2_Exp1_10Hvy_S11_r3_2015Mar16_Gandalf.raw		PASS00947	http://www.peptideatlas.org/PASS/PASS00947	STA5A_HUMAN
YCQYAFDLK	Response curve	SMAD4_HUMAN_YCQYAFDLK_pnnl_B2_P77	CPTAC_Batch2_Exp1_65Hvy_S0_r2_2015Mar14_Gandalf.raw		PASS00947	http://www.peptideatlas.org/PASS/PASS00947	SMAD4_HUMAN
YCQYAFDLK	Response curve	SMAD4_HUMAN_YCQYAFDLK_pnnl_B2_P77	CPTAC_Batch2_Exp1_65Hvy_S0_r3_2015Mar14_Gandalf.raw		PASS00947	http://www.peptideatlas.org/PASS/PASS00947	SMAD4_HUMAN
YCQYAFDLK	Response curve	SMAD4_HUMAN_YCQYAFDLK_pnnl_B2_P77	CPTAC_Batch2_Exp1_65Hvy_S0_r4_2015Mar14_Gandalf.raw		PASS00947	http://www.peptideatlas.org/PASS/PASS00947	SMAD4_HUMAN
YCQYAFDLK	Response curve	SMAD4_HUMAN_YCQYAFDLK_pnnl_B2_P77	CPTAC_Batch2_Exp1_65Hvy_S0_r5_2015Mar14_Gandalf.raw		PASS00947	http://www.peptideatlas.org/PASS/PASS00947	SMAD4_HUMAN
YCQYAFDLK	Response curve	SMAD4_HUMAN_YCQYAFDLK_pnnl_B2_P77	CPTAC_Batch2_Exp1_65Hvy_S0_r6_2015Mar14_Gandalf.raw		PASS00947	http://www.peptideatlas.org/PASS/PASS00947	SMAD4_HUMAN
YCQYAFDLK	Response curve	SMAD4_HUMAN_YCQYAFDLK_pnnl_B2_P77	CPTAC_Batch2_Exp1_65Hvy_S0_r8_2015Mar14_Gandalf.raw		PASS00947	http://www.peptideatlas.org/PASS/PASS00947	SMAD4_HUMAN
YCQYAFDLK	Response curve	SMAD4_HUMAN_YCQYAFDLK_pnnl_B2_P77	CPTAC_Batch2_Exp1_65Hvy_S0_r9_2015Mar14_Gandalf.raw		PASS00947	http://www.peptideatlas.org/PASS/PASS00947	SMAD4_HUMAN
YCQYAFDLK	Response curve	SMAD4_HUMAN_YCQYAFDLK_pnnl_B2_P77	CPTAC_Batch2_Exp1_65Hvy_S0_r10_2015Mar14_Gandalf.raw		PASS00947	http://www.peptideatlas.org/PASS/PASS00947	SMAD4_HUMAN
YCQYAFDLK	Response curve	SMAD4_HUMAN_YCQYAFDLK_pnnl_B2_P77	CPTAC_Batch2_Exp1_65Hvy_S0_r11_2015Mar14_Gandalf.raw		PASS00947	http://www.peptideatlas.org/PASS/PASS00947	SMAD4_HUMAN
YCQYAFDLK	Response curve	SMAD4_HUMAN_YCQYAFDLK_pnnl_B2_P77	CPTAC_Batch2_Exp1_65Hvy_S1_r5_2015Mar14_Gandalf.raw		PASS00947	http://www.peptideatlas.org/PASS/PASS00947	SMAD4_HUMAN
YCQYAFDLK	Response curve	SMAD4_HUMAN_YCQYAFDLK_pnnl_B2_P77	CPTAC_Batch2_Exp1_65Hvy_S1_r6_2015Mar14_Gandalf.raw		PASS00947	http://www.peptideatlas.org/PASS/PASS00947	SMAD4_HUMAN
YCQYAFDLK	Response curve	SMAD4_HUMAN_YCQYAFDLK_pnnl_B2_P77	CPTAC_Batch2_Exp1_65Hvy_S1_r8_2015Mar14_Gandalf.raw		PASS00947	http://www.peptideatlas.org/PASS/PASS00947	SMAD4_HUMAN
YCQYAFDLK	Response curve	SMAD4_HUMAN_YCQYAFDLK_pnnl_B2_P77	CPTAC_Batch2_Exp1_65Hvy_S2_r5_2015Mar14_Gandalf.raw		PASS00947	http://www.peptideatlas.org/PASS/PASS00947	SMAD4_HUMAN
YCQYAFDLK	Response curve	SMAD4_HUMAN_YCQYAFDLK_pnnl_B2_P77	CPTAC_Batch2_Exp1_65Hvy_S2_r6_2015Mar14_Gandalf.raw		PASS00947	http://www.peptideatlas.org/PASS/PASS00947	SMAD4_HUMAN
YCQYAFDLK	Response curve	SMAD4_HUMAN_YCQYAFDLK_pnnl_B2_P77	CPTAC_Batch2_Exp1_65Hvy_S2_r8_2015Mar14_Gandalf.raw		PASS00947	http://www.peptideatlas.org/PASS/PASS00947	SMAD4_HUMAN
YCQYAFDLK	Response curve	SMAD4_HUMAN_YCQYAFDLK_pnnl_B2_P77	CPTAC_Batch2_Exp1_65Hvy_S3_r5_2015Mar14_Gandalf.raw		PASS00947	http://www.peptideatlas.org/PASS/PASS00947	SMAD4_HUMAN
YCQYAFDLK	Response curve	SMAD4_HUMAN_YCQYAFDLK_pnnl_B2_P77	CPTAC_Batch2_Exp1_65Hvy_S3_r6_2015Mar14_Gandalf.raw		PASS00947	http://www.peptideatlas.org/PASS/PASS00947	SMAD4_HUMAN
YCQYAFDLK	Response curve	SMAD4_HUMAN_YCQYAFDLK_pnnl_B2_P77	CPTAC_Batch2_Exp1_65Hvy_S3_r8_2015Mar14_Gandalf.raw		PASS00947	http://www.peptideatlas.org/PASS/PASS00947	SMAD4_HUMAN
YCQYAFDLK	Response curve	SMAD4_HUMAN_YCQYAFDLK_pnnl_B2_P77	CPTAC_Batch2_Exp1_65Hvy_S4_r5_2015Mar14_Gandalf.raw		PASS00947	http://www.peptideatlas.org/PASS/PASS00947	SMAD4_HUMAN
YCQYAFDLK	Response curve	SMAD4_HUMAN_YCQYAFDLK_pnnl_B2_P77	CPTAC_Batch2_Exp1_65Hvy_S4_r6_2015Mar14_Gandalf.raw		PASS00947	http://www.peptideatlas.org/PASS/PASS00947	SMAD4_HUMAN
YCQYAFDLK	Response curve	SMAD4_HUMAN_YCQYAFDLK_pnnl_B2_P77	CPTAC_Batch2_Exp1_65Hvy_S4_r7_2015Mar14_Gandalf.raw		PASS00947	http://www.peptideatlas.org/PASS/PASS00947	SMAD4_HUMAN
YCQYAFDLK	Response curve	SMAD4_HUMAN_YCQYAFDLK_pnnl_B2_P77	CPTAC_Batch2_Exp1_65Hvy_S5_r5_2015Mar14_Gandalf.raw		PASS00947	http://www.peptideatlas.org/PASS/PASS00947	SMAD4_HUMAN
YCQYAFDLK	Response curve	SMAD4_HUMAN_YCQYAFDLK_pnnl_B2_P77	CPTAC_Batch2_Exp1_65Hvy_S5_r6_2015Mar14_Gandalf.raw		PASS00947	http://www.peptideatlas.org/PASS/PASS00947	SMAD4_HUMAN
YCQYAFDLK	Response curve	SMAD4_HUMAN_YCQYAFDLK_pnnl_B2_P77	CPTAC_Batch2_Exp1_65Hvy_S5_r7_2015Mar14_Gandalf.raw		PASS00947	http://www.peptideatlas.org/PASS/PASS00947	SMAD4_HUMAN
YCQYAFDLK	Response curve	SMAD4_HUMAN_YCQYAFDLK_pnnl_B2_P77	CPTAC_Batch2_Exp1_65Hvy_S6_r5_2015Mar14_Gandalf.raw		PASS00947	http://www.peptideatlas.org/PASS/PASS00947	SMAD4_HUMAN
YCQYAFDLK	Response curve	SMAD4_HUMAN_YCQYAFDLK_pnnl_B2_P77	CPTAC_Batch2_Exp1_65Hvy_S6_r6_2015Mar14_Gandalf.raw		PASS00947	http://www.peptideatlas.org/PASS/PASS00947	SMAD4_HUMAN
YCQYAFDLK	Response curve	SMAD4_HUMAN_YCQYAFDLK_pnnl_B2_P77	CPTAC_Batch2_Exp1_65Hvy_S6_r7_2015Mar14_Gandalf.raw		PASS00947	http://www.peptideatlas.org/PASS/PASS00947	SMAD4_HUMAN
YCQYAFDLK	Response curve	SMAD4_HUMAN_YCQYAFDLK_pnnl_B2_P77	CPTAC_Batch2_Exp1_65Hvy_S7_r2_2015Mar14_Gandalf.raw		PASS00947	http://www.peptideatlas.org/PASS/PASS00947	SMAD4_HUMAN
YCQYAFDLK	Response curve	SMAD4_HUMAN_YCQYAFDLK_pnnl_B2_P77	CPTAC_Batch2_Exp1_65Hvy_S7_r3_2015Mar14_Gandalf.raw		PASS00947	http://www.peptideatlas.org/PASS/PASS00947	SMAD4_HUMAN
YCQYAFDLK	Response curve	SMAD4_HUMAN_YCQYAFDLK_pnnl_B2_P77	CPTAC_Batch2_Exp1_65Hvy_S7_r4_2015Mar14_Gandalf.raw		PASS00947	http://www.peptideatlas.org/PASS/PASS00947	SMAD4_HUMAN
YCQYAFDLK	Response curve	SMAD4_HUMAN_YCQYAFDLK_pnnl_B2_P77	CPTAC_Batch2_Exp1_65Hvy_S8_r1_2015Mar14_Gandalf.raw		PASS00947	http://www.peptideatlas.org/PASS/PASS00947	SMAD4_HUMAN
YCQYAFDLK	Response curve	SMAD4_HUMAN_YCQYAFDLK_pnnl_B2_P77	CPTAC_Batch2_Exp1_65Hvy_S8_r3_2015Mar14_Gandalf.raw		PASS00947	http://www.peptideatlas.org/PASS/PASS00947	SMAD4_HUMAN
YCQYAFDLK	Response curve	SMAD4_HUMAN_YCQYAFDLK_pnnl_B2_P77	CPTAC_Batch2_Exp1_65Hvy_S8_r4_2015Mar14_Gandalf.raw		PASS00947	http://www.peptideatlas.org/PASS/PASS00947	SMAD4_HUMAN
YCQYAFDLK	Response curve	SMAD4_HUMAN_YCQYAFDLK_pnnl_B2_P77	CPTAC_Batch2_Exp1_5th10_S9_r1_2015Mar20_Gandalf.raw		PASS00947	http://www.peptideatlas.org/PASS/PASS00947	SMAD4_HUMAN
YCQYAFDLK	Response curve	SMAD4_HUMAN_YCQYAFDLK_pnnl_B2_P77	CPTAC_Batch2_Exp1_5th10_S9_r2_2015Mar20_Gandalf.raw		PASS00947	http://www.peptideatlas.org/PASS/PASS00947	SMAD4_HUMAN
YCQYAFDLK	Response curve	SMAD4_HUMAN_YCQYAFDLK_pnnl_B2_P77	CPTAC_Batch2_Exp1_5th10_S9_r3_2015Mar20_Gandalf.raw		PASS00947	http://www.peptideatlas.org/PASS/PASS00947	SMAD4_HUMAN
YCQYAFDLK	Response curve	SMAD4_HUMAN_YCQYAFDLK_pnnl_B2_P77	CPTAC_Batch2_Exp1_5th10_S10_r1_2015Mar20_Gandalf.raw		PASS00947	http://www.peptideatlas.org/PASS/PASS00947	SMAD4_HUMAN
YCQYAFDLK	Response curve	SMAD4_HUMAN_YCQYAFDLK_pnnl_B2_P77	CPTAC_Batch2_Exp1_5th10_S10_r2_2015Mar20_Gandalf.raw		PASS00947	http://www.peptideatlas.org/PASS/PASS00947	SMAD4_HUMAN
YCQYAFDLK	Response curve	SMAD4_HUMAN_YCQYAFDLK_pnnl_B2_P77	CPTAC_Batch2_Exp1_5th10_S10_r3_2015Mar20_Gandalf.raw		PASS00947	http://www.peptideatlas.org/PASS/PASS00947	SMAD4_HUMAN
YCQYAFDLK	Response curve	SMAD4_HUMAN_YCQYAFDLK_pnnl_B2_P77	CPTAC_Batch2_Exp1_5th10_S11_r1_2015Mar20_Gandalf.raw		PASS00947	http://www.peptideatlas.org/PASS/PASS00947	SMAD4_HUMAN
YCQYAFDLK	Response curve	SMAD4_HUMAN_YCQYAFDLK_pnnl_B2_P77	CPTAC_Batch2_Exp1_5th10_S11_r2_2015Mar20_Gandalf.raw		PASS00947	http://www.peptideatlas.org/PASS/PASS00947	SMAD4_HUMAN
YCQYAFDLK	Response curve	SMAD4_HUMAN_YCQYAFDLK_pnnl_B2_P77	CPTAC_Batch2_Exp1_5th10_S11_r3_2015Mar20_Gandalf.raw		PASS00947	http://www.peptideatlas.org/PASS/PASS00947	SMAD4_HUMAN
YCQYAFDLK	Response curve	SMAD4_HUMAN_YCQYAFDLK_pnnl_B2_P77	CPTAC_Batch2_Exp1_Peptide02_77_S12_r1_2015Apr10_Gandalf.raw		PASS00947	http://www.peptideatlas.org/PASS/PASS00947	SMAD4_HUMAN
YCQYAFDLK	Response curve	SMAD4_HUMAN_YCQYAFDLK_pnnl_B2_P77	CPTAC_Batch2_Exp1_Peptide02_77_S12_r2_2015Apr10_Gandalf.raw		PASS00947	http://www.peptideatlas.org/PASS/PASS00947	SMAD4_HUMAN
YCQYAFDLK	Response curve	SMAD4_HUMAN_YCQYAFDLK_pnnl_B2_P77	CPTAC_Batch2_Exp1_Peptide02_77_S12_r4_2015Apr10_Gandalf.raw		PASS00947	http://www.peptideatlas.org/PASS/PASS00947	SMAD4_HUMAN
YCQYAFDLK	Response curve	SMAD4_HUMAN_YCQYAFDLK_pnnl_B2_P77	CPTAC_Batch2_Exp1_Peptide02_77_S13_r1_2015Apr10_Gandalf.raw		PASS00947	http://www.peptideatlas.org/PASS/PASS00947	SMAD4_HUMAN
YCQYAFDLK	Response curve	SMAD4_HUMAN_YCQYAFDLK_pnnl_B2_P77	CPTAC_Batch2_Exp1_Peptide02_77_S13_r3_2015Apr10_Gandalf.raw		PASS00947	http://www.peptideatlas.org/PASS/PASS00947	SMAD4_HUMAN
YCQYAFDLK	Response curve	SMAD4_HUMAN_YCQYAFDLK_pnnl_B2_P77	CPTAC_Batch2_Exp1_Peptide02_77_S13_r4_2015Apr10_Gandalf.raw		PASS00947	http://www.peptideatlas.org/PASS/PASS00947	SMAD4_HUMAN
GFPHVIYAR	Response curve	SMAD4_HUMAN_GFPHVIYAR_pnnl_B2_P76	CPTAC_Batch2_Exp1_65Hvy_S0_r1_2015Mar14_Gandalf.raw		PASS00947	http://www.peptideatlas.org/PASS/PASS00947	SMAD4_HUMAN
GFPHVIYAR	Response curve	SMAD4_HUMAN_GFPHVIYAR_pnnl_B2_P76	CPTAC_Batch2_Exp1_65Hvy_S0_r2_2015Mar14_Gandalf.raw		PASS00947	http://www.peptideatlas.org/PASS/PASS00947	SMAD4_HUMAN
GFPHVIYAR	Response curve	SMAD4_HUMAN_GFPHVIYAR_pnnl_B2_P76	CPTAC_Batch2_Exp1_65Hvy_S0_r3_2015Mar14_Gandalf.raw		PASS00947	http://www.peptideatlas.org/PASS/PASS00947	SMAD4_HUMAN
GFPHVIYAR	Response curve	SMAD4_HUMAN_GFPHVIYAR_pnnl_B2_P76	CPTAC_Batch2_Exp1_65Hvy_S0_r6_2015Mar14_Gandalf.raw		PASS00947	http://www.peptideatlas.org/PASS/PASS00947	SMAD4_HUMAN
GFPHVIYAR	Response curve	SMAD4_HUMAN_GFPHVIYAR_pnnl_B2_P76	CPTAC_Batch2_Exp1_65Hvy_S0_r7_2015Mar14_Gandalf.raw		PASS00947	http://www.peptideatlas.org/PASS/PASS00947	SMAD4_HUMAN
GFPHVIYAR	Response curve	SMAD4_HUMAN_GFPHVIYAR_pnnl_B2_P76	CPTAC_Batch2_Exp1_65Hvy_S0_r8_2015Mar14_Gandalf.raw		PASS00947	http://www.peptideatlas.org/PASS/PASS00947	SMAD4_HUMAN
GFPHVIYAR	Response curve	SMAD4_HUMAN_GFPHVIYAR_pnnl_B2_P76	CPTAC_Batch2_Exp1_65Hvy_S0_r9_2015Mar14_Gandalf.raw		PASS00947	http://www.peptideatlas.org/PASS/PASS00947	SMAD4_HUMAN
GFPHVIYAR	Response curve	SMAD4_HUMAN_GFPHVIYAR_pnnl_B2_P76	CPTAC_Batch2_Exp1_65Hvy_S0_r10_2015Mar14_Gandalf.raw		PASS00947	http://www.peptideatlas.org/PASS/PASS00947	SMAD4_HUMAN
GFPHVIYAR	Response curve	SMAD4_HUMAN_GFPHVIYAR_pnnl_B2_P76	CPTAC_Batch2_Exp1_65Hvy_S0_r11_2015Mar14_Gandalf.raw		PASS00947	http://www.peptideatlas.org/PASS/PASS00947	SMAD4_HUMAN
GFPHVIYAR	Response curve	SMAD4_HUMAN_GFPHVIYAR_pnnl_B2_P76	CPTAC_Batch2_Exp1_65Hvy_S1_r6_2015Mar14_Gandalf.raw		PASS00947	http://www.peptideatlas.org/PASS/PASS00947	SMAD4_HUMAN
GFPHVIYAR	Response curve	SMAD4_HUMAN_GFPHVIYAR_pnnl_B2_P76	CPTAC_Batch2_Exp1_65Hvy_S1_r7_2015Mar14_Gandalf.raw		PASS00947	http://www.peptideatlas.org/PASS/PASS00947	SMAD4_HUMAN
GFPHVIYAR	Response curve	SMAD4_HUMAN_GFPHVIYAR_pnnl_B2_P76	CPTAC_Batch2_Exp1_65Hvy_S1_r8_2015Mar14_Gandalf.raw		PASS00947	http://www.peptideatlas.org/PASS/PASS00947	SMAD4_HUMAN
GFPHVIYAR	Response curve	SMAD4_HUMAN_GFPHVIYAR_pnnl_B2_P76	CPTAC_Batch2_Exp1_65Hvy_S2_r5_2015Mar14_Gandalf.raw		PASS00947	http://www.peptideatlas.org/PASS/PASS00947	SMAD4_HUMAN
GFPHVIYAR	Response curve	SMAD4_HUMAN_GFPHVIYAR_pnnl_B2_P76	CPTAC_Batch2_Exp1_65Hvy_S2_r6_2015Mar14_Gandalf.raw		PASS00947	http://www.peptideatlas.org/PASS/PASS00947	SMAD4_HUMAN
GFPHVIYAR	Response curve	SMAD4_HUMAN_GFPHVIYAR_pnnl_B2_P76	CPTAC_Batch2_Exp1_65Hvy_S2_r8_2015Mar14_Gandalf.raw		PASS00947	http://www.peptideatlas.org/PASS/PASS00947	SMAD4_HUMAN
GFPHVIYAR	Response curve	SMAD4_HUMAN_GFPHVIYAR_pnnl_B2_P76	CPTAC_Batch2_Exp1_65Hvy_S3_r5_2015Mar14_Gandalf.raw		PASS00947	http://www.peptideatlas.org/PASS/PASS00947	SMAD4_HUMAN
GFPHVIYAR	Response curve	SMAD4_HUMAN_GFPHVIYAR_pnnl_B2_P76	CPTAC_Batch2_Exp1_65Hvy_S3_r7_2015Mar14_Gandalf.raw		PASS00947	http://www.peptideatlas.org/PASS/PASS00947	SMAD4_HUMAN
GFPHVIYAR	Response curve	SMAD4_HUMAN_GFPHVIYAR_pnnl_B2_P76	CPTAC_Batch2_Exp1_65Hvy_S3_r8_2015Mar14_Gandalf.raw		PASS00947	http://www.peptideatlas.org/PASS/PASS00947	SMAD4_HUMAN
GFPHVIYAR	Response curve	SMAD4_HUMAN_GFPHVIYAR_pnnl_B2_P76	CPTAC_Batch2_Exp1_65Hvy_S4_r5_2015Mar14_Gandalf.raw		PASS00947	http://www.peptideatlas.org/PASS/PASS00947	SMAD4_HUMAN
GFPHVIYAR	Response curve	SMAD4_HUMAN_GFPHVIYAR_pnnl_B2_P76	CPTAC_Batch2_Exp1_65Hvy_S4_r7_2015Mar14_Gandalf.raw		PASS00947	http://www.peptideatlas.org/PASS/PASS00947	SMAD4_HUMAN
GFPHVIYAR	Response curve	SMAD4_HUMAN_GFPHVIYAR_pnnl_B2_P76	CPTAC_Batch2_Exp1_65Hvy_S4_r8_2015Mar14_Gandalf.raw		PASS00947	http://www.peptideatlas.org/PASS/PASS00947	SMAD4_HUMAN
GFPHVIYAR	Response curve	SMAD4_HUMAN_GFPHVIYAR_pnnl_B2_P76	CPTAC_Batch2_Exp1_65Hvy_S5_r5_2015Mar14_Gandalf.raw		PASS00947	http://www.peptideatlas.org/PASS/PASS00947	SMAD4_HUMAN
GFPHVIYAR	Response curve	SMAD4_HUMAN_GFPHVIYAR_pnnl_B2_P76	CPTAC_Batch2_Exp1_65Hvy_S5_r6_2015Mar14_Gandalf.raw		PASS00947	http://www.peptideatlas.org/PASS/PASS00947	SMAD4_HUMAN
GFPHVIYAR	Response curve	SMAD4_HUMAN_GFPHVIYAR_pnnl_B2_P76	CPTAC_Batch2_Exp1_65Hvy_S5_r7_2015Mar14_Gandalf.raw		PASS00947	http://www.peptideatlas.org/PASS/PASS00947	SMAD4_HUMAN
GFPHVIYAR	Response curve	SMAD4_HUMAN_GFPHVIYAR_pnnl_B2_P76	CPTAC_Batch2_Exp1_65Hvy_S6_r6_2015Mar14_Gandalf.raw		PASS00947	http://www.peptideatlas.org/PASS/PASS00947	SMAD4_HUMAN
GFPHVIYAR	Response curve	SMAD4_HUMAN_GFPHVIYAR_pnnl_B2_P76	CPTAC_Batch2_Exp1_65Hvy_S6_r7_2015Mar14_Gandalf.raw		PASS00947	http://www.peptideatlas.org/PASS/PASS00947	SMAD4_HUMAN
GFPHVIYAR	Response curve	SMAD4_HUMAN_GFPHVIYAR_pnnl_B2_P76	CPTAC_Batch2_Exp1_65Hvy_S6_r8_2015Mar14_Gandalf.raw		PASS00947	http://www.peptideatlas.org/PASS/PASS00947	SMAD4_HUMAN
GFPHVIYAR	Response curve	SMAD4_HUMAN_GFPHVIYAR_pnnl_B2_P76	CPTAC_Batch2_Exp1_65Hvy_S7_r1_2015Mar14_Gandalf.raw		PASS00947	http://www.peptideatlas.org/PASS/PASS00947	SMAD4_HUMAN
GFPHVIYAR	Response curve	SMAD4_HUMAN_GFPHVIYAR_pnnl_B2_P76	CPTAC_Batch2_Exp1_65Hvy_S7_r2_2015Mar14_Gandalf.raw		PASS00947	http://www.peptideatlas.org/PASS/PASS00947	SMAD4_HUMAN
GFPHVIYAR	Response curve	SMAD4_HUMAN_GFPHVIYAR_pnnl_B2_P76	CPTAC_Batch2_Exp1_65Hvy_S7_r3_2015Mar14_Gandalf.raw		PASS00947	http://www.peptideatlas.org/PASS/PASS00947	SMAD4_HUMAN
GFPHVIYAR	Response curve	SMAD4_HUMAN_GFPHVIYAR_pnnl_B2_P76	CPTAC_Batch2_Exp1_65Hvy_S8_r1_2015Mar14_Gandalf.raw		PASS00947	http://www.peptideatlas.org/PASS/PASS00947	SMAD4_HUMAN
GFPHVIYAR	Response curve	SMAD4_HUMAN_GFPHVIYAR_pnnl_B2_P76	CPTAC_Batch2_Exp1_65Hvy_S8_r3_2015Mar14_Gandalf.raw		PASS00947	http://www.peptideatlas.org/PASS/PASS00947	SMAD4_HUMAN
GFPHVIYAR	Response curve	SMAD4_HUMAN_GFPHVIYAR_pnnl_B2_P76	CPTAC_Batch2_Exp1_65Hvy_S8_r4_2015Mar14_Gandalf.raw		PASS00947	http://www.peptideatlas.org/PASS/PASS00947	SMAD4_HUMAN
GFPHVIYAR	Response curve	SMAD4_HUMAN_GFPHVIYAR_pnnl_B2_P76	CPTAC_Batch2_Exp1_2nd10_S9_r1_2015Mar20_Gandalf.raw		PASS00947	http://www.peptideatlas.org/PASS/PASS00947	SMAD4_HUMAN
GFPHVIYAR	Response curve	SMAD4_HUMAN_GFPHVIYAR_pnnl_B2_P76	CPTAC_Batch2_Exp1_2nd10_S9_r2_2015Mar20_Gandalf.raw		PASS00947	http://www.peptideatlas.org/PASS/PASS00947	SMAD4_HUMAN
GFPHVIYAR	Response curve	SMAD4_HUMAN_GFPHVIYAR_pnnl_B2_P76	CPTAC_Batch2_Exp1_2nd10_S9_r3_2015Mar20_Gandalf.raw		PASS00947	http://www.peptideatlas.org/PASS/PASS00947	SMAD4_HUMAN
GFPHVIYAR	Response curve	SMAD4_HUMAN_GFPHVIYAR_pnnl_B2_P76	CPTAC_Batch2_Exp1_2nd10_S10_r1_2015Mar20_Gandalf.raw		PASS00947	http://www.peptideatlas.org/PASS/PASS00947	SMAD4_HUMAN
GFPHVIYAR	Response curve	SMAD4_HUMAN_GFPHVIYAR_pnnl_B2_P76	CPTAC_Batch2_Exp1_2nd10_S10_r3_2015Mar20_Gandalf.raw		PASS00947	http://www.peptideatlas.org/PASS/PASS00947	SMAD4_HUMAN
GFPHVIYAR	Response curve	SMAD4_HUMAN_GFPHVIYAR_pnnl_B2_P76	CPTAC_Batch2_Exp1_2nd10_S10_r4_2015Mar20_Gandalf.raw		PASS00947	http://www.peptideatlas.org/PASS/PASS00947	SMAD4_HUMAN
GFPHVIYAR	Response curve	SMAD4_HUMAN_GFPHVIYAR_pnnl_B2_P76	CPTAC_Batch2_Exp1_2nd10_S11_r1_2015Mar20_Gandalf.raw		PASS00947	http://www.peptideatlas.org/PASS/PASS00947	SMAD4_HUMAN
GFPHVIYAR	Response curve	SMAD4_HUMAN_GFPHVIYAR_pnnl_B2_P76	CPTAC_Batch2_Exp1_2nd10_S11_r3_2015Mar20_Gandalf.raw		PASS00947	http://www.peptideatlas.org/PASS/PASS00947	SMAD4_HUMAN
GFPHVIYAR	Response curve	SMAD4_HUMAN_GFPHVIYAR_pnnl_B2_P76	CPTAC_Batch2_Exp1_2nd10_S11_r4_2015Mar20_Gandalf.raw		PASS00947	http://www.peptideatlas.org/PASS/PASS00947	SMAD4_HUMAN
GFPHVIYAR	Response curve	SMAD4_HUMAN_GFPHVIYAR_pnnl_B2_P76	CPTAC_Batch2_Exp1_Pep83_76_S12_r1_2015Apr28_Gandalf.raw		PASS00947	http://www.peptideatlas.org/PASS/PASS00947	SMAD4_HUMAN
GFPHVIYAR	Response curve	SMAD4_HUMAN_GFPHVIYAR_pnnl_B2_P76	CPTAC_Batch2_Exp1_Pep83_76_S12_r2_2015Apr28_Gandalf.raw		PASS00947	http://www.peptideatlas.org/PASS/PASS00947	SMAD4_HUMAN
GFPHVIYAR	Response curve	SMAD4_HUMAN_GFPHVIYAR_pnnl_B2_P76	CPTAC_Batch2_Exp1_Pep83_76_S12_r3_2015Apr28_Gandalf.raw		PASS00947	http://www.peptideatlas.org/PASS/PASS00947	SMAD4_HUMAN
GFPHVIYAR	Response curve	SMAD4_HUMAN_GFPHVIYAR_pnnl_B2_P76	CPTAC_Batch2_Exp1_Pep83_76_S13_r1_2015Apr28_Gandalf.raw		PASS00947	http://www.peptideatlas.org/PASS/PASS00947	SMAD4_HUMAN
GFPHVIYAR	Response curve	SMAD4_HUMAN_GFPHVIYAR_pnnl_B2_P76	CPTAC_Batch2_Exp1_Pep83_76_S13_r2_2015Apr28_Gandalf.raw		PASS00947	http://www.peptideatlas.org/PASS/PASS00947	SMAD4_HUMAN
GFPHVIYAR	Response curve	SMAD4_HUMAN_GFPHVIYAR_pnnl_B2_P76	CPTAC_Batch2_Exp1_Pep83_76_S13_r4_2015Apr28_Gandalf.raw		PASS00947	http://www.peptideatlas.org/PASS/PASS00947	SMAD4_HUMAN
GFPHVIYAR	Response curve	SMAD4_HUMAN_GFPHVIYAR_pnnl_B2_P76	CPTAC_Batch2_Exp1_Pep76_S14_r1_2015Apr28_Gandalf.raw		PASS00947	http://www.peptideatlas.org/PASS/PASS00947	SMAD4_HUMAN
GFPHVIYAR	Response curve	SMAD4_HUMAN_GFPHVIYAR_pnnl_B2_P76	CPTAC_Batch2_Exp1_Pep76_S14_r3_2015Apr28_Gandalf.raw		PASS00947	http://www.peptideatlas.org/PASS/PASS00947	SMAD4_HUMAN
GFPHVIYAR	Response curve	SMAD4_HUMAN_GFPHVIYAR_pnnl_B2_P76	CPTAC_Batch2_Exp1_Pep76_S14_r4_2015Apr28_Gandalf.raw		PASS00947	http://www.peptideatlas.org/PASS/PASS00947	SMAD4_HUMAN
LSDPIVNTLAK	Response curve	SKP2_HUMAN_LSDPIVNTLAK_pnnl_B2_P75	CPTAC_Batch2_Exp1_65Hvy_S0_r1_2015Mar14_Gandalf.raw		PASS00947	http://www.peptideatlas.org/PASS/PASS00947	SKP2_HUMAN
LSDPIVNTLAK	Response curve	SKP2_HUMAN_LSDPIVNTLAK_pnnl_B2_P75	CPTAC_Batch2_Exp1_65Hvy_S0_r2_2015Mar14_Gandalf.raw		PASS00947	http://www.peptideatlas.org/PASS/PASS00947	SKP2_HUMAN
LSDPIVNTLAK	Response curve	SKP2_HUMAN_LSDPIVNTLAK_pnnl_B2_P75	CPTAC_Batch2_Exp1_65Hvy_S0_r3_2015Mar14_Gandalf.raw		PASS00947	http://www.peptideatlas.org/PASS/PASS00947	SKP2_HUMAN
LSDPIVNTLAK	Response curve	SKP2_HUMAN_LSDPIVNTLAK_pnnl_B2_P75	CPTAC_Batch2_Exp1_65Hvy_S0_r4_2015Mar14_Gandalf.raw		PASS00947	http://www.peptideatlas.org/PASS/PASS00947	SKP2_HUMAN
LSDPIVNTLAK	Response curve	SKP2_HUMAN_LSDPIVNTLAK_pnnl_B2_P75	CPTAC_Batch2_Exp1_65Hvy_S0_r5_2015Mar14_Gandalf.raw		PASS00947	http://www.peptideatlas.org/PASS/PASS00947	SKP2_HUMAN
LSDPIVNTLAK	Response curve	SKP2_HUMAN_LSDPIVNTLAK_pnnl_B2_P75	CPTAC_Batch2_Exp1_65Hvy_S0_r6_2015Mar14_Gandalf.raw		PASS00947	http://www.peptideatlas.org/PASS/PASS00947	SKP2_HUMAN
LSDPIVNTLAK	Response curve	SKP2_HUMAN_LSDPIVNTLAK_pnnl_B2_P75	CPTAC_Batch2_Exp1_65Hvy_S0_r7_2015Mar14_Gandalf.raw		PASS00947	http://www.peptideatlas.org/PASS/PASS00947	SKP2_HUMAN
LSDPIVNTLAK	Response curve	SKP2_HUMAN_LSDPIVNTLAK_pnnl_B2_P75	CPTAC_Batch2_Exp1_65Hvy_S0_r8_2015Mar14_Gandalf.raw		PASS00947	http://www.peptideatlas.org/PASS/PASS00947	SKP2_HUMAN
LSDPIVNTLAK	Response curve	SKP2_HUMAN_LSDPIVNTLAK_pnnl_B2_P75	CPTAC_Batch2_Exp1_65Hvy_S0_r9_2015Mar14_Gandalf.raw		PASS00947	http://www.peptideatlas.org/PASS/PASS00947	SKP2_HUMAN
LSDPIVNTLAK	Response curve	SKP2_HUMAN_LSDPIVNTLAK_pnnl_B2_P75	CPTAC_Batch2_Exp1_65Hvy_S0_r10_2015Mar14_Gandalf.raw		PASS00947	http://www.peptideatlas.org/PASS/PASS00947	SKP2_HUMAN
LSDPIVNTLAK	Response curve	SKP2_HUMAN_LSDPIVNTLAK_pnnl_B2_P75	CPTAC_Batch2_Exp1_65Hvy_S0_r11_2015Mar14_Gandalf.raw		PASS00947	http://www.peptideatlas.org/PASS/PASS00947	SKP2_HUMAN
LSDPIVNTLAK	Response curve	SKP2_HUMAN_LSDPIVNTLAK_pnnl_B2_P75	CPTAC_Batch2_Exp1_65Hvy_S1_r6_2015Mar14_Gandalf.raw		PASS00947	http://www.peptideatlas.org/PASS/PASS00947	SKP2_HUMAN
LSDPIVNTLAK	Response curve	SKP2_HUMAN_LSDPIVNTLAK_pnnl_B2_P75	CPTAC_Batch2_Exp1_65Hvy_S1_r7_2015Mar14_Gandalf.raw		PASS00947	http://www.peptideatlas.org/PASS/PASS00947	SKP2_HUMAN
LSDPIVNTLAK	Response curve	SKP2_HUMAN_LSDPIVNTLAK_pnnl_B2_P75	CPTAC_Batch2_Exp1_65Hvy_S1_r8_2015Mar14_Gandalf.raw		PASS00947	http://www.peptideatlas.org/PASS/PASS00947	SKP2_HUMAN
LSDPIVNTLAK	Response curve	SKP2_HUMAN_LSDPIVNTLAK_pnnl_B2_P75	CPTAC_Batch2_Exp1_65Hvy_S2_r6_2015Mar14_Gandalf.raw		PASS00947	http://www.peptideatlas.org/PASS/PASS00947	SKP2_HUMAN
LSDPIVNTLAK	Response curve	SKP2_HUMAN_LSDPIVNTLAK_pnnl_B2_P75	CPTAC_Batch2_Exp1_65Hvy_S2_r7_2015Mar14_Gandalf.raw		PASS00947	http://www.peptideatlas.org/PASS/PASS00947	SKP2_HUMAN
LSDPIVNTLAK	Response curve	SKP2_HUMAN_LSDPIVNTLAK_pnnl_B2_P75	CPTAC_Batch2_Exp1_65Hvy_S2_r8_2015Mar14_Gandalf.raw		PASS00947	http://www.peptideatlas.org/PASS/PASS00947	SKP2_HUMAN
LSDPIVNTLAK	Response curve	SKP2_HUMAN_LSDPIVNTLAK_pnnl_B2_P75	CPTAC_Batch2_Exp1_65Hvy_S3_r5_2015Mar14_Gandalf.raw		PASS00947	http://www.peptideatlas.org/PASS/PASS00947	SKP2_HUMAN
LSDPIVNTLAK	Response curve	SKP2_HUMAN_LSDPIVNTLAK_pnnl_B2_P75	CPTAC_Batch2_Exp1_65Hvy_S3_r6_2015Mar14_Gandalf.raw		PASS00947	http://www.peptideatlas.org/PASS/PASS00947	SKP2_HUMAN
LSDPIVNTLAK	Response curve	SKP2_HUMAN_LSDPIVNTLAK_pnnl_B2_P75	CPTAC_Batch2_Exp1_65Hvy_S3_r7_2015Mar14_Gandalf.raw		PASS00947	http://www.peptideatlas.org/PASS/PASS00947	SKP2_HUMAN
LSDPIVNTLAK	Response curve	SKP2_HUMAN_LSDPIVNTLAK_pnnl_B2_P75	CPTAC_Batch2_Exp1_65Hvy_S4_r5_2015Mar14_Gandalf.raw		PASS00947	http://www.peptideatlas.org/PASS/PASS00947	SKP2_HUMAN
LSDPIVNTLAK	Response curve	SKP2_HUMAN_LSDPIVNTLAK_pnnl_B2_P75	CPTAC_Batch2_Exp1_65Hvy_S4_r6_2015Mar14_Gandalf.raw		PASS00947	http://www.peptideatlas.org/PASS/PASS00947	SKP2_HUMAN
LSDPIVNTLAK	Response curve	SKP2_HUMAN_LSDPIVNTLAK_pnnl_B2_P75	CPTAC_Batch2_Exp1_65Hvy_S4_r7_2015Mar14_Gandalf.raw		PASS00947	http://www.peptideatlas.org/PASS/PASS00947	SKP2_HUMAN
LSDPIVNTLAK	Response curve	SKP2_HUMAN_LSDPIVNTLAK_pnnl_B2_P75	CPTAC_Batch2_Exp1_65Hvy_S5_r5_2015Mar14_Gandalf.raw		PASS00947	http://www.peptideatlas.org/PASS/PASS00947	SKP2_HUMAN
LSDPIVNTLAK	Response curve	SKP2_HUMAN_LSDPIVNTLAK_pnnl_B2_P75	CPTAC_Batch2_Exp1_65Hvy_S5_r6_2015Mar14_Gandalf.raw		PASS00947	http://www.peptideatlas.org/PASS/PASS00947	SKP2_HUMAN
LSDPIVNTLAK	Response curve	SKP2_HUMAN_LSDPIVNTLAK_pnnl_B2_P75	CPTAC_Batch2_Exp1_65Hvy_S5_r7_2015Mar14_Gandalf.raw		PASS00947	http://www.peptideatlas.org/PASS/PASS00947	SKP2_HUMAN
LSDPIVNTLAK	Response curve	SKP2_HUMAN_LSDPIVNTLAK_pnnl_B2_P75	CPTAC_Batch2_Exp1_65Hvy_S6_r5_2015Mar14_Gandalf.raw		PASS00947	http://www.peptideatlas.org/PASS/PASS00947	SKP2_HUMAN
LSDPIVNTLAK	Response curve	SKP2_HUMAN_LSDPIVNTLAK_pnnl_B2_P75	CPTAC_Batch2_Exp1_65Hvy_S6_r6_2015Mar14_Gandalf.raw		PASS00947	http://www.peptideatlas.org/PASS/PASS00947	SKP2_HUMAN
LSDPIVNTLAK	Response curve	SKP2_HUMAN_LSDPIVNTLAK_pnnl_B2_P75	CPTAC_Batch2_Exp1_65Hvy_S6_r8_2015Mar14_Gandalf.raw		PASS00947	http://www.peptideatlas.org/PASS/PASS00947	SKP2_HUMAN
LSDPIVNTLAK	Response curve	SKP2_HUMAN_LSDPIVNTLAK_pnnl_B2_P75	CPTAC_Batch2_Exp1_65Hvy_S7_r1_2015Mar14_Gandalf.raw		PASS00947	http://www.peptideatlas.org/PASS/PASS00947	SKP2_HUMAN
LSDPIVNTLAK	Response curve	SKP2_HUMAN_LSDPIVNTLAK_pnnl_B2_P75	CPTAC_Batch2_Exp1_65Hvy_S7_r3_2015Mar14_Gandalf.raw		PASS00947	http://www.peptideatlas.org/PASS/PASS00947	SKP2_HUMAN
LSDPIVNTLAK	Response curve	SKP2_HUMAN_LSDPIVNTLAK_pnnl_B2_P75	CPTAC_Batch2_Exp1_65Hvy_S7_r4_2015Mar14_Gandalf.raw		PASS00947	http://www.peptideatlas.org/PASS/PASS00947	SKP2_HUMAN
LSDPIVNTLAK	Response curve	SKP2_HUMAN_LSDPIVNTLAK_pnnl_B2_P75	CPTAC_Batch2_Exp1_65Hvy_S8_r1_2015Mar14_Gandalf.raw		PASS00947	http://www.peptideatlas.org/PASS/PASS00947	SKP2_HUMAN
LSDPIVNTLAK	Response curve	SKP2_HUMAN_LSDPIVNTLAK_pnnl_B2_P75	CPTAC_Batch2_Exp1_65Hvy_S8_r2_2015Mar14_Gandalf.raw		PASS00947	http://www.peptideatlas.org/PASS/PASS00947	SKP2_HUMAN
LSDPIVNTLAK	Response curve	SKP2_HUMAN_LSDPIVNTLAK_pnnl_B2_P75	CPTAC_Batch2_Exp1_65Hvy_S8_r4_2015Mar14_Gandalf.raw		PASS00947	http://www.peptideatlas.org/PASS/PASS00947	SKP2_HUMAN
LSDPIVNTLAK	Response curve	SKP2_HUMAN_LSDPIVNTLAK_pnnl_B2_P75	CPTAC_Batch2_Exp1_2nd10_S9_r1_2015Mar20_Gandalf.raw		PASS00947	http://www.peptideatlas.org/PASS/PASS00947	SKP2_HUMAN
LSDPIVNTLAK	Response curve	SKP2_HUMAN_LSDPIVNTLAK_pnnl_B2_P75	CPTAC_Batch2_Exp1_2nd10_S9_r2_2015Mar20_Gandalf.raw		PASS00947	http://www.peptideatlas.org/PASS/PASS00947	SKP2_HUMAN
LSDPIVNTLAK	Response curve	SKP2_HUMAN_LSDPIVNTLAK_pnnl_B2_P75	CPTAC_Batch2_Exp1_2nd10_S9_r3_2015Mar20_Gandalf.raw		PASS00947	http://www.peptideatlas.org/PASS/PASS00947	SKP2_HUMAN
LSDPIVNTLAK	Response curve	SKP2_HUMAN_LSDPIVNTLAK_pnnl_B2_P75	CPTAC_Batch2_Exp1_2nd10_S10_r1_2015Mar20_Gandalf.raw		PASS00947	http://www.peptideatlas.org/PASS/PASS00947	SKP2_HUMAN
LSDPIVNTLAK	Response curve	SKP2_HUMAN_LSDPIVNTLAK_pnnl_B2_P75	CPTAC_Batch2_Exp1_2nd10_S10_r2_2015Mar20_Gandalf.raw		PASS00947	http://www.peptideatlas.org/PASS/PASS00947	SKP2_HUMAN
LSDPIVNTLAK	Response curve	SKP2_HUMAN_LSDPIVNTLAK_pnnl_B2_P75	CPTAC_Batch2_Exp1_2nd10_S10_r4_2015Mar20_Gandalf.raw		PASS00947	http://www.peptideatlas.org/PASS/PASS00947	SKP2_HUMAN
LSDPIVNTLAK	Response curve	SKP2_HUMAN_LSDPIVNTLAK_pnnl_B2_P75	CPTAC_Batch2_Exp1_2nd10_S11_r1_2015Mar20_Gandalf.raw		PASS00947	http://www.peptideatlas.org/PASS/PASS00947	SKP2_HUMAN
LSDPIVNTLAK	Response curve	SKP2_HUMAN_LSDPIVNTLAK_pnnl_B2_P75	CPTAC_Batch2_Exp1_2nd10_S11_r3_2015Mar20_Gandalf.raw		PASS00947	http://www.peptideatlas.org/PASS/PASS00947	SKP2_HUMAN
LSDPIVNTLAK	Response curve	SKP2_HUMAN_LSDPIVNTLAK_pnnl_B2_P75	CPTAC_Batch2_Exp1_2nd10_S11_r4_2015Mar20_Gandalf.raw		PASS00947	http://www.peptideatlas.org/PASS/PASS00947	SKP2_HUMAN
VQGTVHCFPISAR	Response curve	RBP10_HUMAN_VQGTVHCFPISAR_pnnl_B2_P73	CPTAC_Batch2_Exp1_16Pep_S0_r3_2015Apr28_Gandalf.raw		PASS00947	http://www.peptideatlas.org/PASS/PASS00947	RBP10_HUMAN
VQGTVHCFPISAR	Response curve	RBP10_HUMAN_VQGTVHCFPISAR_pnnl_B2_P73	CPTAC_Batch2_Exp1_16Pep_S0_r4_2015Apr28_Gandalf.raw		PASS00947	http://www.peptideatlas.org/PASS/PASS00947	RBP10_HUMAN
VQGTVHCFPISAR	Response curve	RBP10_HUMAN_VQGTVHCFPISAR_pnnl_B2_P73	CPTAC_Batch2_Exp1_16Pep_S0_r5_2015Apr28_Gandalf.raw		PASS00947	http://www.peptideatlas.org/PASS/PASS00947	RBP10_HUMAN
VQGTVHCFPISAR	Response curve	RBP10_HUMAN_VQGTVHCFPISAR_pnnl_B2_P73	CPTAC_Batch2_Exp1_16Pep_S0_r6_2015Apr28_Gandalf.raw		PASS00947	http://www.peptideatlas.org/PASS/PASS00947	RBP10_HUMAN
VQGTVHCFPISAR	Response curve	RBP10_HUMAN_VQGTVHCFPISAR_pnnl_B2_P73	CPTAC_Batch2_Exp1_16Pep_S0_r7_2015Apr28_Gandalf.raw		PASS00947	http://www.peptideatlas.org/PASS/PASS00947	RBP10_HUMAN
VQGTVHCFPISAR	Response curve	RBP10_HUMAN_VQGTVHCFPISAR_pnnl_B2_P73	CPTAC_Batch2_Exp1_16Pep_S0_r8_2015Apr28_Gandalf.raw		PASS00947	http://www.peptideatlas.org/PASS/PASS00947	RBP10_HUMAN
VQGTVHCFPISAR	Response curve	RBP10_HUMAN_VQGTVHCFPISAR_pnnl_B2_P73	CPTAC_Batch2_Exp1_16Pep_S0_r9_2015Apr28_Gandalf.raw		PASS00947	http://www.peptideatlas.org/PASS/PASS00947	RBP10_HUMAN
VQGTVHCFPISAR	Response curve	RBP10_HUMAN_VQGTVHCFPISAR_pnnl_B2_P73	CPTAC_Batch2_Exp1_16Pep_S0_r10_2015Apr28_Gandalf.raw		PASS00947	http://www.peptideatlas.org/PASS/PASS00947	RBP10_HUMAN
VQGTVHCFPISAR	Response curve	RBP10_HUMAN_VQGTVHCFPISAR_pnnl_B2_P73	CPTAC_Batch2_Exp1_16Pep_S0_r11_2015Apr28_Gandalf.raw		PASS00947	http://www.peptideatlas.org/PASS/PASS00947	RBP10_HUMAN
VQGTVHCFPISAR	Response curve	RBP10_HUMAN_VQGTVHCFPISAR_pnnl_B2_P73	CPTAC_Batch2_Exp1_16Pep_S1_r2_2015Apr28_Gandalf.raw		PASS00947	http://www.peptideatlas.org/PASS/PASS00947	RBP10_HUMAN
VQGTVHCFPISAR	Response curve	RBP10_HUMAN_VQGTVHCFPISAR_pnnl_B2_P73	CPTAC_Batch2_Exp1_16Pep_S1_r3_2015Apr28_Gandalf.raw		PASS00947	http://www.peptideatlas.org/PASS/PASS00947	RBP10_HUMAN
VQGTVHCFPISAR	Response curve	RBP10_HUMAN_VQGTVHCFPISAR_pnnl_B2_P73	CPTAC_Batch2_Exp1_16Pep_S1_r4_2015Apr28_Gandalf.raw		PASS00947	http://www.peptideatlas.org/PASS/PASS00947	RBP10_HUMAN
VQGTVHCFPISAR	Response curve	RBP10_HUMAN_VQGTVHCFPISAR_pnnl_B2_P73	CPTAC_Batch2_Exp1_16Pep_S2_r1_2015Apr28_Gandalf.raw		PASS00947	http://www.peptideatlas.org/PASS/PASS00947	RBP10_HUMAN
VQGTVHCFPISAR	Response curve	RBP10_HUMAN_VQGTVHCFPISAR_pnnl_B2_P73	CPTAC_Batch2_Exp1_16Pep_S2_r2_2015Apr28_Gandalf.raw		PASS00947	http://www.peptideatlas.org/PASS/PASS00947	RBP10_HUMAN
VQGTVHCFPISAR	Response curve	RBP10_HUMAN_VQGTVHCFPISAR_pnnl_B2_P73	CPTAC_Batch2_Exp1_16Pep_S2_r3_2015Apr28_Gandalf.raw		PASS00947	http://www.peptideatlas.org/PASS/PASS00947	RBP10_HUMAN
VQGTVHCFPISAR	Response curve	RBP10_HUMAN_VQGTVHCFPISAR_pnnl_B2_P73	CPTAC_Batch2_Exp1_16Pep_S3_r1_2015Apr28_Gandalf.raw		PASS00947	http://www.peptideatlas.org/PASS/PASS00947	RBP10_HUMAN
VQGTVHCFPISAR	Response curve	RBP10_HUMAN_VQGTVHCFPISAR_pnnl_B2_P73	CPTAC_Batch2_Exp1_16Pep_S3_r2_2015Apr28_Gandalf.raw		PASS00947	http://www.peptideatlas.org/PASS/PASS00947	RBP10_HUMAN
VQGTVHCFPISAR	Response curve	RBP10_HUMAN_VQGTVHCFPISAR_pnnl_B2_P73	CPTAC_Batch2_Exp1_16Pep_S3_r4_2015Apr28_Gandalf.raw		PASS00947	http://www.peptideatlas.org/PASS/PASS00947	RBP10_HUMAN
VQGTVHCFPISAR	Response curve	RBP10_HUMAN_VQGTVHCFPISAR_pnnl_B2_P73	CPTAC_Batch2_Exp1_16Pep_S4_r1_2015Apr28_Gandalf.raw		PASS00947	http://www.peptideatlas.org/PASS/PASS00947	RBP10_HUMAN
VQGTVHCFPISAR	Response curve	RBP10_HUMAN_VQGTVHCFPISAR_pnnl_B2_P73	CPTAC_Batch2_Exp1_16Pep_S4_r2_2015Apr28_Gandalf.raw		PASS00947	http://www.peptideatlas.org/PASS/PASS00947	RBP10_HUMAN
VQGTVHCFPISAR	Response curve	RBP10_HUMAN_VQGTVHCFPISAR_pnnl_B2_P73	CPTAC_Batch2_Exp1_16Pep_S4_r4_2015Apr28_Gandalf.raw		PASS00947	http://www.peptideatlas.org/PASS/PASS00947	RBP10_HUMAN
VQGTVHCFPISAR	Response curve	RBP10_HUMAN_VQGTVHCFPISAR_pnnl_B2_P73	CPTAC_Batch2_Exp1_16Pep_S5_r2_2015Apr28_Gandalf.raw		PASS00947	http://www.peptideatlas.org/PASS/PASS00947	RBP10_HUMAN
VQGTVHCFPISAR	Response curve	RBP10_HUMAN_VQGTVHCFPISAR_pnnl_B2_P73	CPTAC_Batch2_Exp1_16Pep_S5_r3_2015Apr28_Gandalf.raw		PASS00947	http://www.peptideatlas.org/PASS/PASS00947	RBP10_HUMAN
VQGTVHCFPISAR	Response curve	RBP10_HUMAN_VQGTVHCFPISAR_pnnl_B2_P73	CPTAC_Batch2_Exp1_16Pep_S5_r4_2015Apr28_Gandalf.raw		PASS00947	http://www.peptideatlas.org/PASS/PASS00947	RBP10_HUMAN
VQGTVHCFPISAR	Response curve	RBP10_HUMAN_VQGTVHCFPISAR_pnnl_B2_P73	CPTAC_Batch2_Exp1_16Pep_S6_r1_2015Apr28_Gandalf.raw		PASS00947	http://www.peptideatlas.org/PASS/PASS00947	RBP10_HUMAN
VQGTVHCFPISAR	Response curve	RBP10_HUMAN_VQGTVHCFPISAR_pnnl_B2_P73	CPTAC_Batch2_Exp1_16Pep_S6_r2_2015Apr28_Gandalf.raw		PASS00947	http://www.peptideatlas.org/PASS/PASS00947	RBP10_HUMAN
VQGTVHCFPISAR	Response curve	RBP10_HUMAN_VQGTVHCFPISAR_pnnl_B2_P73	CPTAC_Batch2_Exp1_16Pep_S6_r3_2015Apr28_Gandalf.raw		PASS00947	http://www.peptideatlas.org/PASS/PASS00947	RBP10_HUMAN
VQGTVHCFPISAR	Response curve	RBP10_HUMAN_VQGTVHCFPISAR_pnnl_B2_P73	CPTAC_Batch2_Exp1_16Pep_S7_r1_2015Apr28_Gandalf.raw		PASS00947	http://www.peptideatlas.org/PASS/PASS00947	RBP10_HUMAN
VQGTVHCFPISAR	Response curve	RBP10_HUMAN_VQGTVHCFPISAR_pnnl_B2_P73	CPTAC_Batch2_Exp1_16Pep_S7_r2_2015Apr28_Gandalf.raw		PASS00947	http://www.peptideatlas.org/PASS/PASS00947	RBP10_HUMAN
VQGTVHCFPISAR	Response curve	RBP10_HUMAN_VQGTVHCFPISAR_pnnl_B2_P73	CPTAC_Batch2_Exp1_16Pep_S7_r3_2015Apr28_Gandalf.raw		PASS00947	http://www.peptideatlas.org/PASS/PASS00947	RBP10_HUMAN
VQGTVHCFPISAR	Response curve	RBP10_HUMAN_VQGTVHCFPISAR_pnnl_B2_P73	CPTAC_Batch2_Exp1_16Pep_S8_r1_2015Apr28_Gandalf.raw		PASS00947	http://www.peptideatlas.org/PASS/PASS00947	RBP10_HUMAN
VQGTVHCFPISAR	Response curve	RBP10_HUMAN_VQGTVHCFPISAR_pnnl_B2_P73	CPTAC_Batch2_Exp1_16Pep_S8_r2_2015Apr28_Gandalf.raw		PASS00947	http://www.peptideatlas.org/PASS/PASS00947	RBP10_HUMAN
VQGTVHCFPISAR	Response curve	RBP10_HUMAN_VQGTVHCFPISAR_pnnl_B2_P73	CPTAC_Batch2_Exp1_16Pep_S8_r3_2015Apr28_Gandalf.raw		PASS00947	http://www.peptideatlas.org/PASS/PASS00947	RBP10_HUMAN
VQGTVHCFPISAR	Response curve	RBP10_HUMAN_VQGTVHCFPISAR_pnnl_B2_P73	CPTAC_Batch2_Exp1_16Pep_S9_r2_2015Apr28_Gandalf.raw		PASS00947	http://www.peptideatlas.org/PASS/PASS00947	RBP10_HUMAN
VQGTVHCFPISAR	Response curve	RBP10_HUMAN_VQGTVHCFPISAR_pnnl_B2_P73	CPTAC_Batch2_Exp1_16Pep_S9_r3_2015Apr28_Gandalf.raw		PASS00947	http://www.peptideatlas.org/PASS/PASS00947	RBP10_HUMAN
VQGTVHCFPISAR	Response curve	RBP10_HUMAN_VQGTVHCFPISAR_pnnl_B2_P73	CPTAC_Batch2_Exp1_16Pep_S9_r4_2015Apr28_Gandalf.raw		PASS00947	http://www.peptideatlas.org/PASS/PASS00947	RBP10_HUMAN
VQGTVHCFPISAR	Response curve	RBP10_HUMAN_VQGTVHCFPISAR_pnnl_B2_P73	CPTAC_Batch2_Exp1_16Pep_S10_r1_2015Apr28_Gandalf.raw		PASS00947	http://www.peptideatlas.org/PASS/PASS00947	RBP10_HUMAN
VQGTVHCFPISAR	Response curve	RBP10_HUMAN_VQGTVHCFPISAR_pnnl_B2_P73	CPTAC_Batch2_Exp1_16Pep_S10_r3_2015Apr28_Gandalf.raw		PASS00947	http://www.peptideatlas.org/PASS/PASS00947	RBP10_HUMAN
VQGTVHCFPISAR	Response curve	RBP10_HUMAN_VQGTVHCFPISAR_pnnl_B2_P73	CPTAC_Batch2_Exp1_16Pep_S10_r4_2015Apr28_Gandalf.raw		PASS00947	http://www.peptideatlas.org/PASS/PASS00947	RBP10_HUMAN
VQGTVHCFPISAR	Response curve	RBP10_HUMAN_VQGTVHCFPISAR_pnnl_B2_P73	CPTAC_Batch2_Exp1_16Pep_Group1_S11_r1_2015Apr28_Gandalf.raw		PASS00947	http://www.peptideatlas.org/PASS/PASS00947	RBP10_HUMAN
VQGTVHCFPISAR	Response curve	RBP10_HUMAN_VQGTVHCFPISAR_pnnl_B2_P73	CPTAC_Batch2_Exp1_16Pep_Group1_S11_r2_2015Apr28_Gandalf.raw		PASS00947	http://www.peptideatlas.org/PASS/PASS00947	RBP10_HUMAN
VQGTVHCFPISAR	Response curve	RBP10_HUMAN_VQGTVHCFPISAR_pnnl_B2_P73	CPTAC_Batch2_Exp1_16Pep_Group1_S11_r4_2015Apr28_Gandalf.raw		PASS00947	http://www.peptideatlas.org/PASS/PASS00947	RBP10_HUMAN
VQGTVHCFPISAR	Response curve	RBP10_HUMAN_VQGTVHCFPISAR_pnnl_B2_P73	CPTAC_Batch2_Exp1_Pep73_85_S12_r2_2015Apr28_Gandalf.raw		PASS00947	http://www.peptideatlas.org/PASS/PASS00947	RBP10_HUMAN
VQGTVHCFPISAR	Response curve	RBP10_HUMAN_VQGTVHCFPISAR_pnnl_B2_P73	CPTAC_Batch2_Exp1_Pep73_85_S12_r3_2015Apr28_Gandalf.raw		PASS00947	http://www.peptideatlas.org/PASS/PASS00947	RBP10_HUMAN
VQGTVHCFPISAR	Response curve	RBP10_HUMAN_VQGTVHCFPISAR_pnnl_B2_P73	CPTAC_Batch2_Exp1_Pep73_85_S12_r4_2015Apr28_Gandalf.raw		PASS00947	http://www.peptideatlas.org/PASS/PASS00947	RBP10_HUMAN
VQGTVHCFPISAR	Response curve	RBP10_HUMAN_VQGTVHCFPISAR_pnnl_B2_P73	CPTAC_Batch2_Exp1_Pep73_85_S13_r1_2015Apr28_Gandalf.raw		PASS00947	http://www.peptideatlas.org/PASS/PASS00947	RBP10_HUMAN
VQGTVHCFPISAR	Response curve	RBP10_HUMAN_VQGTVHCFPISAR_pnnl_B2_P73	CPTAC_Batch2_Exp1_Pep73_85_S13_r3_2015Apr28_Gandalf.raw		PASS00947	http://www.peptideatlas.org/PASS/PASS00947	RBP10_HUMAN
VQGTVHCFPISAR	Response curve	RBP10_HUMAN_VQGTVHCFPISAR_pnnl_B2_P73	CPTAC_Batch2_Exp1_Pep73_85_S13_r4_2015Apr28_Gandalf.raw		PASS00947	http://www.peptideatlas.org/PASS/PASS00947	RBP10_HUMAN
LYPAVNQQETPLPR	Response curve	RBP10_HUMAN_LYPAVNQQETPLPR_pnnl_B2_P72	CPTAC_Batch2_Exp1_65Hvy_S0_r1_2015Mar14_Gandalf.raw		PASS00947	http://www.peptideatlas.org/PASS/PASS00947	RBP10_HUMAN
LYPAVNQQETPLPR	Response curve	RBP10_HUMAN_LYPAVNQQETPLPR_pnnl_B2_P72	CPTAC_Batch2_Exp1_65Hvy_S0_r2_2015Mar14_Gandalf.raw		PASS00947	http://www.peptideatlas.org/PASS/PASS00947	RBP10_HUMAN
LYPAVNQQETPLPR	Response curve	RBP10_HUMAN_LYPAVNQQETPLPR_pnnl_B2_P72	CPTAC_Batch2_Exp1_65Hvy_S0_r5_2015Mar14_Gandalf.raw		PASS00947	http://www.peptideatlas.org/PASS/PASS00947	RBP10_HUMAN
LYPAVNQQETPLPR	Response curve	RBP10_HUMAN_LYPAVNQQETPLPR_pnnl_B2_P72	CPTAC_Batch2_Exp1_65Hvy_S0_r6_2015Mar14_Gandalf.raw		PASS00947	http://www.peptideatlas.org/PASS/PASS00947	RBP10_HUMAN
LYPAVNQQETPLPR	Response curve	RBP10_HUMAN_LYPAVNQQETPLPR_pnnl_B2_P72	CPTAC_Batch2_Exp1_65Hvy_S0_r7_2015Mar14_Gandalf.raw		PASS00947	http://www.peptideatlas.org/PASS/PASS00947	RBP10_HUMAN
LYPAVNQQETPLPR	Response curve	RBP10_HUMAN_LYPAVNQQETPLPR_pnnl_B2_P72	CPTAC_Batch2_Exp1_65Hvy_S0_r8_2015Mar14_Gandalf.raw		PASS00947	http://www.peptideatlas.org/PASS/PASS00947	RBP10_HUMAN
LYPAVNQQETPLPR	Response curve	RBP10_HUMAN_LYPAVNQQETPLPR_pnnl_B2_P72	CPTAC_Batch2_Exp1_65Hvy_S0_r9_2015Mar14_Gandalf.raw		PASS00947	http://www.peptideatlas.org/PASS/PASS00947	RBP10_HUMAN
LYPAVNQQETPLPR	Response curve	RBP10_HUMAN_LYPAVNQQETPLPR_pnnl_B2_P72	CPTAC_Batch2_Exp1_65Hvy_S0_r10_2015Mar14_Gandalf.raw		PASS00947	http://www.peptideatlas.org/PASS/PASS00947	RBP10_HUMAN
LYPAVNQQETPLPR	Response curve	RBP10_HUMAN_LYPAVNQQETPLPR_pnnl_B2_P72	CPTAC_Batch2_Exp1_65Hvy_S0_r11_2015Mar14_Gandalf.raw		PASS00947	http://www.peptideatlas.org/PASS/PASS00947	RBP10_HUMAN
LYPAVNQQETPLPR	Response curve	RBP10_HUMAN_LYPAVNQQETPLPR_pnnl_B2_P72	CPTAC_Batch2_Exp1_65Hvy_S1_r1_2015Mar14_Gandalf.raw		PASS00947	http://www.peptideatlas.org/PASS/PASS00947	RBP10_HUMAN
LYPAVNQQETPLPR	Response curve	RBP10_HUMAN_LYPAVNQQETPLPR_pnnl_B2_P72	CPTAC_Batch2_Exp1_65Hvy_S1_r2_2015Mar14_Gandalf.raw		PASS00947	http://www.peptideatlas.org/PASS/PASS00947	RBP10_HUMAN
LYPAVNQQETPLPR	Response curve	RBP10_HUMAN_LYPAVNQQETPLPR_pnnl_B2_P72	CPTAC_Batch2_Exp1_65Hvy_S1_r3_2015Mar14_Gandalf.raw		PASS00947	http://www.peptideatlas.org/PASS/PASS00947	RBP10_HUMAN
LYPAVNQQETPLPR	Response curve	RBP10_HUMAN_LYPAVNQQETPLPR_pnnl_B2_P72	CPTAC_Batch2_Exp1_65Hvy_S2_r1_2015Mar14_Gandalf.raw		PASS00947	http://www.peptideatlas.org/PASS/PASS00947	RBP10_HUMAN
LYPAVNQQETPLPR	Response curve	RBP10_HUMAN_LYPAVNQQETPLPR_pnnl_B2_P72	CPTAC_Batch2_Exp1_65Hvy_S2_r3_2015Mar14_Gandalf.raw		PASS00947	http://www.peptideatlas.org/PASS/PASS00947	RBP10_HUMAN
LYPAVNQQETPLPR	Response curve	RBP10_HUMAN_LYPAVNQQETPLPR_pnnl_B2_P72	CPTAC_Batch2_Exp1_65Hvy_S2_r4_2015Mar14_Gandalf.raw		PASS00947	http://www.peptideatlas.org/PASS/PASS00947	RBP10_HUMAN
LYPAVNQQETPLPR	Response curve	RBP10_HUMAN_LYPAVNQQETPLPR_pnnl_B2_P72	CPTAC_Batch2_Exp1_65Hvy_S3_r1_2015Mar14_Gandalf.raw		PASS00947	http://www.peptideatlas.org/PASS/PASS00947	RBP10_HUMAN
LYPAVNQQETPLPR	Response curve	RBP10_HUMAN_LYPAVNQQETPLPR_pnnl_B2_P72	CPTAC_Batch2_Exp1_65Hvy_S3_r3_2015Mar14_Gandalf.raw		PASS00947	http://www.peptideatlas.org/PASS/PASS00947	RBP10_HUMAN
LYPAVNQQETPLPR	Response curve	RBP10_HUMAN_LYPAVNQQETPLPR_pnnl_B2_P72	CPTAC_Batch2_Exp1_65Hvy_S3_r4_2015Mar14_Gandalf.raw		PASS00947	http://www.peptideatlas.org/PASS/PASS00947	RBP10_HUMAN
LYPAVNQQETPLPR	Response curve	RBP10_HUMAN_LYPAVNQQETPLPR_pnnl_B2_P72	CPTAC_Batch2_Exp1_65Hvy_S4_r1_2015Mar14_Gandalf.raw		PASS00947	http://www.peptideatlas.org/PASS/PASS00947	RBP10_HUMAN
LYPAVNQQETPLPR	Response curve	RBP10_HUMAN_LYPAVNQQETPLPR_pnnl_B2_P72	CPTAC_Batch2_Exp1_65Hvy_S4_r2_2015Mar14_Gandalf.raw		PASS00947	http://www.peptideatlas.org/PASS/PASS00947	RBP10_HUMAN
LYPAVNQQETPLPR	Response curve	RBP10_HUMAN_LYPAVNQQETPLPR_pnnl_B2_P72	CPTAC_Batch2_Exp1_65Hvy_S4_r3_2015Mar14_Gandalf.raw		PASS00947	http://www.peptideatlas.org/PASS/PASS00947	RBP10_HUMAN
LYPAVNQQETPLPR	Response curve	RBP10_HUMAN_LYPAVNQQETPLPR_pnnl_B2_P72	CPTAC_Batch2_Exp1_65Hvy_S5_r2_2015Mar14_Gandalf.raw		PASS00947	http://www.peptideatlas.org/PASS/PASS00947	RBP10_HUMAN
LYPAVNQQETPLPR	Response curve	RBP10_HUMAN_LYPAVNQQETPLPR_pnnl_B2_P72	CPTAC_Batch2_Exp1_65Hvy_S5_r3_2015Mar14_Gandalf.raw		PASS00947	http://www.peptideatlas.org/PASS/PASS00947	RBP10_HUMAN
LYPAVNQQETPLPR	Response curve	RBP10_HUMAN_LYPAVNQQETPLPR_pnnl_B2_P72	CPTAC_Batch2_Exp1_65Hvy_S5_r4_2015Mar14_Gandalf.raw		PASS00947	http://www.peptideatlas.org/PASS/PASS00947	RBP10_HUMAN
LYPAVNQQETPLPR	Response curve	RBP10_HUMAN_LYPAVNQQETPLPR_pnnl_B2_P72	CPTAC_Batch2_Exp1_65Hvy_S6_r5_2015Mar14_Gandalf.raw		PASS00947	http://www.peptideatlas.org/PASS/PASS00947	RBP10_HUMAN
LYPAVNQQETPLPR	Response curve	RBP10_HUMAN_LYPAVNQQETPLPR_pnnl_B2_P72	CPTAC_Batch2_Exp1_65Hvy_S6_r6_2015Mar14_Gandalf.raw		PASS00947	http://www.peptideatlas.org/PASS/PASS00947	RBP10_HUMAN
LYPAVNQQETPLPR	Response curve	RBP10_HUMAN_LYPAVNQQETPLPR_pnnl_B2_P72	CPTAC_Batch2_Exp1_65Hvy_S6_r8_2015Mar14_Gandalf.raw		PASS00947	http://www.peptideatlas.org/PASS/PASS00947	RBP10_HUMAN
LYPAVNQQETPLPR	Response curve	RBP10_HUMAN_LYPAVNQQETPLPR_pnnl_B2_P72	CPTAC_Batch2_Exp1_65Hvy_S7_r1_2015Mar14_Gandalf.raw		PASS00947	http://www.peptideatlas.org/PASS/PASS00947	RBP10_HUMAN
LYPAVNQQETPLPR	Response curve	RBP10_HUMAN_LYPAVNQQETPLPR_pnnl_B2_P72	CPTAC_Batch2_Exp1_65Hvy_S7_r2_2015Mar14_Gandalf.raw		PASS00947	http://www.peptideatlas.org/PASS/PASS00947	RBP10_HUMAN
LYPAVNQQETPLPR	Response curve	RBP10_HUMAN_LYPAVNQQETPLPR_pnnl_B2_P72	CPTAC_Batch2_Exp1_65Hvy_S7_r3_2015Mar14_Gandalf.raw		PASS00947	http://www.peptideatlas.org/PASS/PASS00947	RBP10_HUMAN
LYPAVNQQETPLPR	Response curve	RBP10_HUMAN_LYPAVNQQETPLPR_pnnl_B2_P72	CPTAC_Batch2_Exp1_65Hvy_S8_r1_2015Mar14_Gandalf.raw		PASS00947	http://www.peptideatlas.org/PASS/PASS00947	RBP10_HUMAN
LYPAVNQQETPLPR	Response curve	RBP10_HUMAN_LYPAVNQQETPLPR_pnnl_B2_P72	CPTAC_Batch2_Exp1_65Hvy_S8_r2_2015Mar14_Gandalf.raw		PASS00947	http://www.peptideatlas.org/PASS/PASS00947	RBP10_HUMAN
LYPAVNQQETPLPR	Response curve	RBP10_HUMAN_LYPAVNQQETPLPR_pnnl_B2_P72	CPTAC_Batch2_Exp1_65Hvy_S8_r4_2015Mar14_Gandalf.raw		PASS00947	http://www.peptideatlas.org/PASS/PASS00947	RBP10_HUMAN
LYPAVNQQETPLPR	Response curve	RBP10_HUMAN_LYPAVNQQETPLPR_pnnl_B2_P72	CPTAC_Batch2_Exp1_Peptide72_88_S09_r1_2015Apr03_Gandalf.raw		PASS00947	http://www.peptideatlas.org/PASS/PASS00947	RBP10_HUMAN
LYPAVNQQETPLPR	Response curve	RBP10_HUMAN_LYPAVNQQETPLPR_pnnl_B2_P72	CPTAC_Batch2_Exp1_Peptide72_88_S09_r2_2015Apr03_Gandalf.raw		PASS00947	http://www.peptideatlas.org/PASS/PASS00947	RBP10_HUMAN
LYPAVNQQETPLPR	Response curve	RBP10_HUMAN_LYPAVNQQETPLPR_pnnl_B2_P72	CPTAC_Batch2_Exp1_Peptide72_88_S09_r3_2015Apr03_Gandalf.raw		PASS00947	http://www.peptideatlas.org/PASS/PASS00947	RBP10_HUMAN
LYPAVNQQETPLPR	Response curve	RBP10_HUMAN_LYPAVNQQETPLPR_pnnl_B2_P72	CPTAC_Batch2_Exp1_Peptide72_88_S10_r1_2015Apr03_Gandalf.raw		PASS00947	http://www.peptideatlas.org/PASS/PASS00947	RBP10_HUMAN
LYPAVNQQETPLPR	Response curve	RBP10_HUMAN_LYPAVNQQETPLPR_pnnl_B2_P72	CPTAC_Batch2_Exp1_Peptide72_88_S10_r2_2015Apr03_Gandalf.raw		PASS00947	http://www.peptideatlas.org/PASS/PASS00947	RBP10_HUMAN
LYPAVNQQETPLPR	Response curve	RBP10_HUMAN_LYPAVNQQETPLPR_pnnl_B2_P72	CPTAC_Batch2_Exp1_Peptide72_88_S10_r3_2015Apr03_Gandalf.raw		PASS00947	http://www.peptideatlas.org/PASS/PASS00947	RBP10_HUMAN
LYPAVNQQETPLPR	Response curve	RBP10_HUMAN_LYPAVNQQETPLPR_pnnl_B2_P72	CPTAC_Batch2_Exp1_Peptide72_88_S11_r1_2015Apr03_Gandalf.raw		PASS00947	http://www.peptideatlas.org/PASS/PASS00947	RBP10_HUMAN
LYPAVNQQETPLPR	Response curve	RBP10_HUMAN_LYPAVNQQETPLPR_pnnl_B2_P72	CPTAC_Batch2_Exp1_Peptide72_88_S11_r2_2015Apr03_Gandalf.raw		PASS00947	http://www.peptideatlas.org/PASS/PASS00947	RBP10_HUMAN
LYPAVNQQETPLPR	Response curve	RBP10_HUMAN_LYPAVNQQETPLPR_pnnl_B2_P72	CPTAC_Batch2_Exp1_Peptide72_88_S11_r3_2015Apr03_Gandalf.raw		PASS00947	http://www.peptideatlas.org/PASS/PASS00947	RBP10_HUMAN
LYPAVNQQETPLPR	Response curve	RBP10_HUMAN_LYPAVNQQETPLPR_pnnl_B2_P72	CPTAC_Batch2_Exp1_Peptide72_88_S12_r1_2015Apr03_Gandalf.raw		PASS00947	http://www.peptideatlas.org/PASS/PASS00947	RBP10_HUMAN
LYPAVNQQETPLPR	Response curve	RBP10_HUMAN_LYPAVNQQETPLPR_pnnl_B2_P72	CPTAC_Batch2_Exp1_Peptide72_88_S12_r2_2015Apr03_Gandalf.raw		PASS00947	http://www.peptideatlas.org/PASS/PASS00947	RBP10_HUMAN
LYPAVNQQETPLPR	Response curve	RBP10_HUMAN_LYPAVNQQETPLPR_pnnl_B2_P72	CPTAC_Batch2_Exp1_Peptide72_88_S12_r4_2015Apr03_Gandalf.raw		PASS00947	http://www.peptideatlas.org/PASS/PASS00947	RBP10_HUMAN
HINPVAASLIQK	Response curve	PLK1_HUMAN_HINPVAASLIQK_pnnl_B2_P71	CPTAC_Batch2_Exp1_65Hvy_S0_r1_2015Mar14_Gandalf.raw		PASS00947	http://www.peptideatlas.org/PASS/PASS00947	PLK1_HUMAN
HINPVAASLIQK	Response curve	PLK1_HUMAN_HINPVAASLIQK_pnnl_B2_P71	CPTAC_Batch2_Exp1_65Hvy_S0_r2_2015Mar14_Gandalf.raw		PASS00947	http://www.peptideatlas.org/PASS/PASS00947	PLK1_HUMAN
HINPVAASLIQK	Response curve	PLK1_HUMAN_HINPVAASLIQK_pnnl_B2_P71	CPTAC_Batch2_Exp1_65Hvy_S0_r3_2015Mar14_Gandalf.raw		PASS00947	http://www.peptideatlas.org/PASS/PASS00947	PLK1_HUMAN
HINPVAASLIQK	Response curve	PLK1_HUMAN_HINPVAASLIQK_pnnl_B2_P71	CPTAC_Batch2_Exp1_65Hvy_S0_r4_2015Mar14_Gandalf.raw		PASS00947	http://www.peptideatlas.org/PASS/PASS00947	PLK1_HUMAN
HINPVAASLIQK	Response curve	PLK1_HUMAN_HINPVAASLIQK_pnnl_B2_P71	CPTAC_Batch2_Exp1_65Hvy_S0_r5_2015Mar14_Gandalf.raw		PASS00947	http://www.peptideatlas.org/PASS/PASS00947	PLK1_HUMAN
HINPVAASLIQK	Response curve	PLK1_HUMAN_HINPVAASLIQK_pnnl_B2_P71	CPTAC_Batch2_Exp1_65Hvy_S0_r6_2015Mar14_Gandalf.raw		PASS00947	http://www.peptideatlas.org/PASS/PASS00947	PLK1_HUMAN
HINPVAASLIQK	Response curve	PLK1_HUMAN_HINPVAASLIQK_pnnl_B2_P71	CPTAC_Batch2_Exp1_65Hvy_S0_r7_2015Mar14_Gandalf.raw		PASS00947	http://www.peptideatlas.org/PASS/PASS00947	PLK1_HUMAN
HINPVAASLIQK	Response curve	PLK1_HUMAN_HINPVAASLIQK_pnnl_B2_P71	CPTAC_Batch2_Exp1_65Hvy_S0_r8_2015Mar14_Gandalf.raw		PASS00947	http://www.peptideatlas.org/PASS/PASS00947	PLK1_HUMAN
HINPVAASLIQK	Response curve	PLK1_HUMAN_HINPVAASLIQK_pnnl_B2_P71	CPTAC_Batch2_Exp1_65Hvy_S0_r9_2015Mar14_Gandalf.raw		PASS00947	http://www.peptideatlas.org/PASS/PASS00947	PLK1_HUMAN
HINPVAASLIQK	Response curve	PLK1_HUMAN_HINPVAASLIQK_pnnl_B2_P71	CPTAC_Batch2_Exp1_65Hvy_S0_r10_2015Mar14_Gandalf.raw		PASS00947	http://www.peptideatlas.org/PASS/PASS00947	PLK1_HUMAN
HINPVAASLIQK	Response curve	PLK1_HUMAN_HINPVAASLIQK_pnnl_B2_P71	CPTAC_Batch2_Exp1_65Hvy_S0_r11_2015Mar14_Gandalf.raw		PASS00947	http://www.peptideatlas.org/PASS/PASS00947	PLK1_HUMAN
HINPVAASLIQK	Response curve	PLK1_HUMAN_HINPVAASLIQK_pnnl_B2_P71	CPTAC_Batch2_Exp1_65Hvy_S1_r5_2015Mar14_Gandalf.raw		PASS00947	http://www.peptideatlas.org/PASS/PASS00947	PLK1_HUMAN
HINPVAASLIQK	Response curve	PLK1_HUMAN_HINPVAASLIQK_pnnl_B2_P71	CPTAC_Batch2_Exp1_65Hvy_S1_r6_2015Mar14_Gandalf.raw		PASS00947	http://www.peptideatlas.org/PASS/PASS00947	PLK1_HUMAN
HINPVAASLIQK	Response curve	PLK1_HUMAN_HINPVAASLIQK_pnnl_B2_P71	CPTAC_Batch2_Exp1_65Hvy_S1_r8_2015Mar14_Gandalf.raw		PASS00947	http://www.peptideatlas.org/PASS/PASS00947	PLK1_HUMAN
HINPVAASLIQK	Response curve	PLK1_HUMAN_HINPVAASLIQK_pnnl_B2_P71	CPTAC_Batch2_Exp1_65Hvy_S2_r6_2015Mar14_Gandalf.raw		PASS00947	http://www.peptideatlas.org/PASS/PASS00947	PLK1_HUMAN
HINPVAASLIQK	Response curve	PLK1_HUMAN_HINPVAASLIQK_pnnl_B2_P71	CPTAC_Batch2_Exp1_65Hvy_S2_r7_2015Mar14_Gandalf.raw		PASS00947	http://www.peptideatlas.org/PASS/PASS00947	PLK1_HUMAN
HINPVAASLIQK	Response curve	PLK1_HUMAN_HINPVAASLIQK_pnnl_B2_P71	CPTAC_Batch2_Exp1_65Hvy_S2_r8_2015Mar14_Gandalf.raw		PASS00947	http://www.peptideatlas.org/PASS/PASS00947	PLK1_HUMAN
HINPVAASLIQK	Response curve	PLK1_HUMAN_HINPVAASLIQK_pnnl_B2_P71	CPTAC_Batch2_Exp1_65Hvy_S3_r5_2015Mar14_Gandalf.raw		PASS00947	http://www.peptideatlas.org/PASS/PASS00947	PLK1_HUMAN
HINPVAASLIQK	Response curve	PLK1_HUMAN_HINPVAASLIQK_pnnl_B2_P71	CPTAC_Batch2_Exp1_65Hvy_S3_r7_2015Mar14_Gandalf.raw		PASS00947	http://www.peptideatlas.org/PASS/PASS00947	PLK1_HUMAN
HINPVAASLIQK	Response curve	PLK1_HUMAN_HINPVAASLIQK_pnnl_B2_P71	CPTAC_Batch2_Exp1_65Hvy_S3_r8_2015Mar14_Gandalf.raw		PASS00947	http://www.peptideatlas.org/PASS/PASS00947	PLK1_HUMAN
HINPVAASLIQK	Response curve	PLK1_HUMAN_HINPVAASLIQK_pnnl_B2_P71	CPTAC_Batch2_Exp1_65Hvy_S4_r5_2015Mar14_Gandalf.raw		PASS00947	http://www.peptideatlas.org/PASS/PASS00947	PLK1_HUMAN
HINPVAASLIQK	Response curve	PLK1_HUMAN_HINPVAASLIQK_pnnl_B2_P71	CPTAC_Batch2_Exp1_65Hvy_S4_r6_2015Mar14_Gandalf.raw		PASS00947	http://www.peptideatlas.org/PASS/PASS00947	PLK1_HUMAN
HINPVAASLIQK	Response curve	PLK1_HUMAN_HINPVAASLIQK_pnnl_B2_P71	CPTAC_Batch2_Exp1_65Hvy_S4_r7_2015Mar14_Gandalf.raw		PASS00947	http://www.peptideatlas.org/PASS/PASS00947	PLK1_HUMAN
HINPVAASLIQK	Response curve	PLK1_HUMAN_HINPVAASLIQK_pnnl_B2_P71	CPTAC_Batch2_Exp1_65Hvy_S5_r5_2015Mar14_Gandalf.raw		PASS00947	http://www.peptideatlas.org/PASS/PASS00947	PLK1_HUMAN
HINPVAASLIQK	Response curve	PLK1_HUMAN_HINPVAASLIQK_pnnl_B2_P71	CPTAC_Batch2_Exp1_65Hvy_S5_r6_2015Mar14_Gandalf.raw		PASS00947	http://www.peptideatlas.org/PASS/PASS00947	PLK1_HUMAN
HINPVAASLIQK	Response curve	PLK1_HUMAN_HINPVAASLIQK_pnnl_B2_P71	CPTAC_Batch2_Exp1_65Hvy_S5_r7_2015Mar14_Gandalf.raw		PASS00947	http://www.peptideatlas.org/PASS/PASS00947	PLK1_HUMAN
HINPVAASLIQK	Response curve	PLK1_HUMAN_HINPVAASLIQK_pnnl_B2_P71	CPTAC_Batch2_Exp1_65Hvy_S6_r5_2015Mar14_Gandalf.raw		PASS00947	http://www.peptideatlas.org/PASS/PASS00947	PLK1_HUMAN
HINPVAASLIQK	Response curve	PLK1_HUMAN_HINPVAASLIQK_pnnl_B2_P71	CPTAC_Batch2_Exp1_65Hvy_S6_r7_2015Mar14_Gandalf.raw		PASS00947	http://www.peptideatlas.org/PASS/PASS00947	PLK1_HUMAN
HINPVAASLIQK	Response curve	PLK1_HUMAN_HINPVAASLIQK_pnnl_B2_P71	CPTAC_Batch2_Exp1_65Hvy_S6_r8_2015Mar14_Gandalf.raw		PASS00947	http://www.peptideatlas.org/PASS/PASS00947	PLK1_HUMAN
HINPVAASLIQK	Response curve	PLK1_HUMAN_HINPVAASLIQK_pnnl_B2_P71	CPTAC_Batch2_Exp1_65Hvy_S7_r2_2015Mar14_Gandalf.raw		PASS00947	http://www.peptideatlas.org/PASS/PASS00947	PLK1_HUMAN
HINPVAASLIQK	Response curve	PLK1_HUMAN_HINPVAASLIQK_pnnl_B2_P71	CPTAC_Batch2_Exp1_65Hvy_S7_r3_2015Mar14_Gandalf.raw		PASS00947	http://www.peptideatlas.org/PASS/PASS00947	PLK1_HUMAN
HINPVAASLIQK	Response curve	PLK1_HUMAN_HINPVAASLIQK_pnnl_B2_P71	CPTAC_Batch2_Exp1_65Hvy_S7_r4_2015Mar14_Gandalf.raw		PASS00947	http://www.peptideatlas.org/PASS/PASS00947	PLK1_HUMAN
HINPVAASLIQK	Response curve	PLK1_HUMAN_HINPVAASLIQK_pnnl_B2_P71	CPTAC_Batch2_Exp1_65Hvy_S8_r1_2015Mar14_Gandalf.raw		PASS00947	http://www.peptideatlas.org/PASS/PASS00947	PLK1_HUMAN
HINPVAASLIQK	Response curve	PLK1_HUMAN_HINPVAASLIQK_pnnl_B2_P71	CPTAC_Batch2_Exp1_65Hvy_S8_r2_2015Mar14_Gandalf.raw		PASS00947	http://www.peptideatlas.org/PASS/PASS00947	PLK1_HUMAN
HINPVAASLIQK	Response curve	PLK1_HUMAN_HINPVAASLIQK_pnnl_B2_P71	CPTAC_Batch2_Exp1_65Hvy_S8_r3_2015Mar14_Gandalf.raw		PASS00947	http://www.peptideatlas.org/PASS/PASS00947	PLK1_HUMAN
HINPVAASLIQK	Response curve	PLK1_HUMAN_HINPVAASLIQK_pnnl_B2_P71	CPTAC_Batch2_Exp1_5th10_S9_r1_2015Mar20_Gandalf.raw		PASS00947	http://www.peptideatlas.org/PASS/PASS00947	PLK1_HUMAN
HINPVAASLIQK	Response curve	PLK1_HUMAN_HINPVAASLIQK_pnnl_B2_P71	CPTAC_Batch2_Exp1_5th10_S9_r2_2015Mar20_Gandalf.raw		PASS00947	http://www.peptideatlas.org/PASS/PASS00947	PLK1_HUMAN
HINPVAASLIQK	Response curve	PLK1_HUMAN_HINPVAASLIQK_pnnl_B2_P71	CPTAC_Batch2_Exp1_5th10_S9_r3_2015Mar20_Gandalf.raw		PASS00947	http://www.peptideatlas.org/PASS/PASS00947	PLK1_HUMAN
HINPVAASLIQK	Response curve	PLK1_HUMAN_HINPVAASLIQK_pnnl_B2_P71	CPTAC_Batch2_Exp1_5th10_S10_r2_2015Mar20_Gandalf.raw		PASS00947	http://www.peptideatlas.org/PASS/PASS00947	PLK1_HUMAN
HINPVAASLIQK	Response curve	PLK1_HUMAN_HINPVAASLIQK_pnnl_B2_P71	CPTAC_Batch2_Exp1_5th10_S10_r3_2015Mar20_Gandalf.raw		PASS00947	http://www.peptideatlas.org/PASS/PASS00947	PLK1_HUMAN
HINPVAASLIQK	Response curve	PLK1_HUMAN_HINPVAASLIQK_pnnl_B2_P71	CPTAC_Batch2_Exp1_5th10_S10_r4_2015Mar20_Gandalf.raw		PASS00947	http://www.peptideatlas.org/PASS/PASS00947	PLK1_HUMAN
HINPVAASLIQK	Response curve	PLK1_HUMAN_HINPVAASLIQK_pnnl_B2_P71	CPTAC_Batch2_Exp1_5th10_S11_r1_2015Mar20_Gandalf.raw		PASS00947	http://www.peptideatlas.org/PASS/PASS00947	PLK1_HUMAN
HINPVAASLIQK	Response curve	PLK1_HUMAN_HINPVAASLIQK_pnnl_B2_P71	CPTAC_Batch2_Exp1_5th10_S11_r2_2015Mar20_Gandalf.raw		PASS00947	http://www.peptideatlas.org/PASS/PASS00947	PLK1_HUMAN
HINPVAASLIQK	Response curve	PLK1_HUMAN_HINPVAASLIQK_pnnl_B2_P71	CPTAC_Batch2_Exp1_5th10_S11_r4_2015Mar20_Gandalf.raw		PASS00947	http://www.peptideatlas.org/PASS/PASS00947	PLK1_HUMAN
HINPVAASLIQK	Response curve	PLK1_HUMAN_HINPVAASLIQK_pnnl_B2_P71	CPTAC_Batch2_Exp1_Pep82_71_S12_r1_2015Apr28_Gandalf.raw		PASS00947	http://www.peptideatlas.org/PASS/PASS00947	PLK1_HUMAN
HINPVAASLIQK	Response curve	PLK1_HUMAN_HINPVAASLIQK_pnnl_B2_P71	CPTAC_Batch2_Exp1_Pep82_71_S12_r2_2015Apr28_Gandalf.raw		PASS00947	http://www.peptideatlas.org/PASS/PASS00947	PLK1_HUMAN
HINPVAASLIQK	Response curve	PLK1_HUMAN_HINPVAASLIQK_pnnl_B2_P71	CPTAC_Batch2_Exp1_Pep82_71_S12_r3_2015Apr28_Gandalf.raw		PASS00947	http://www.peptideatlas.org/PASS/PASS00947	PLK1_HUMAN
HINPVAASLIQK	Response curve	PLK1_HUMAN_HINPVAASLIQK_pnnl_B2_P71	CPTAC_Batch2_Exp1_Pep71_82_S13_r1_2015Apr28_Gandalf.raw		PASS00947	http://www.peptideatlas.org/PASS/PASS00947	PLK1_HUMAN
HINPVAASLIQK	Response curve	PLK1_HUMAN_HINPVAASLIQK_pnnl_B2_P71	CPTAC_Batch2_Exp1_Pep71_82_S13_r2_2015Apr28_Gandalf.raw		PASS00947	http://www.peptideatlas.org/PASS/PASS00947	PLK1_HUMAN
HINPVAASLIQK	Response curve	PLK1_HUMAN_HINPVAASLIQK_pnnl_B2_P71	CPTAC_Batch2_Exp1_Pep71_82_S13_r4_2015Apr28_Gandalf.raw		PASS00947	http://www.peptideatlas.org/PASS/PASS00947	PLK1_HUMAN
HINPVAASLIQK	Response curve	PLK1_HUMAN_HINPVAASLIQK_pnnl_B2_P71	CPTAC_Batch2_Exp1_Pep71_S14_r2_2015Apr28_Gandalf.raw		PASS00947	http://www.peptideatlas.org/PASS/PASS00947	PLK1_HUMAN
HINPVAASLIQK	Response curve	PLK1_HUMAN_HINPVAASLIQK_pnnl_B2_P71	CPTAC_Batch2_Exp1_Pep71_S14_r3_2015Apr28_Gandalf.raw		PASS00947	http://www.peptideatlas.org/PASS/PASS00947	PLK1_HUMAN
HINPVAASLIQK	Response curve	PLK1_HUMAN_HINPVAASLIQK_pnnl_B2_P71	CPTAC_Batch2_Exp1_Pep71_S14_r4_2015Apr28_Gandalf.raw		PASS00947	http://www.peptideatlas.org/PASS/PASS00947	PLK1_HUMAN
AAVAIQSQFR	Response curve	PCP4_HUMAN_AAVAIQSQFR_pnnl_B2_P69	CPTAC_Batch2_Exp1_65Hvy_S0_r1_2015Mar14_Gandalf.raw		PASS00947	http://www.peptideatlas.org/PASS/PASS00947	PCP4_HUMAN
AAVAIQSQFR	Response curve	PCP4_HUMAN_AAVAIQSQFR_pnnl_B2_P69	CPTAC_Batch2_Exp1_65Hvy_S0_r2_2015Mar14_Gandalf.raw		PASS00947	http://www.peptideatlas.org/PASS/PASS00947	PCP4_HUMAN
AAVAIQSQFR	Response curve	PCP4_HUMAN_AAVAIQSQFR_pnnl_B2_P69	CPTAC_Batch2_Exp1_65Hvy_S0_r3_2015Mar14_Gandalf.raw		PASS00947	http://www.peptideatlas.org/PASS/PASS00947	PCP4_HUMAN
AAVAIQSQFR	Response curve	PCP4_HUMAN_AAVAIQSQFR_pnnl_B2_P69	CPTAC_Batch2_Exp1_65Hvy_S0_r4_2015Mar14_Gandalf.raw		PASS00947	http://www.peptideatlas.org/PASS/PASS00947	PCP4_HUMAN
AAVAIQSQFR	Response curve	PCP4_HUMAN_AAVAIQSQFR_pnnl_B2_P69	CPTAC_Batch2_Exp1_65Hvy_S0_r5_2015Mar14_Gandalf.raw		PASS00947	http://www.peptideatlas.org/PASS/PASS00947	PCP4_HUMAN
AAVAIQSQFR	Response curve	PCP4_HUMAN_AAVAIQSQFR_pnnl_B2_P69	CPTAC_Batch2_Exp1_65Hvy_S0_r6_2015Mar14_Gandalf.raw		PASS00947	http://www.peptideatlas.org/PASS/PASS00947	PCP4_HUMAN
AAVAIQSQFR	Response curve	PCP4_HUMAN_AAVAIQSQFR_pnnl_B2_P69	CPTAC_Batch2_Exp1_65Hvy_S0_r7_2015Mar14_Gandalf.raw		PASS00947	http://www.peptideatlas.org/PASS/PASS00947	PCP4_HUMAN
AAVAIQSQFR	Response curve	PCP4_HUMAN_AAVAIQSQFR_pnnl_B2_P69	CPTAC_Batch2_Exp1_65Hvy_S0_r8_2015Mar14_Gandalf.raw		PASS00947	http://www.peptideatlas.org/PASS/PASS00947	PCP4_HUMAN
AAVAIQSQFR	Response curve	PCP4_HUMAN_AAVAIQSQFR_pnnl_B2_P69	CPTAC_Batch2_Exp1_65Hvy_S0_r9_2015Mar14_Gandalf.raw		PASS00947	http://www.peptideatlas.org/PASS/PASS00947	PCP4_HUMAN
AAVAIQSQFR	Response curve	PCP4_HUMAN_AAVAIQSQFR_pnnl_B2_P69	CPTAC_Batch2_Exp1_65Hvy_S0_r10_2015Mar14_Gandalf.raw		PASS00947	http://www.peptideatlas.org/PASS/PASS00947	PCP4_HUMAN
AAVAIQSQFR	Response curve	PCP4_HUMAN_AAVAIQSQFR_pnnl_B2_P69	CPTAC_Batch2_Exp1_65Hvy_S0_r11_2015Mar14_Gandalf.raw		PASS00947	http://www.peptideatlas.org/PASS/PASS00947	PCP4_HUMAN
AAVAIQSQFR	Response curve	PCP4_HUMAN_AAVAIQSQFR_pnnl_B2_P69	CPTAC_Batch2_Exp1_65Hvy_S1_r1_2015Mar14_Gandalf.raw		PASS00947	http://www.peptideatlas.org/PASS/PASS00947	PCP4_HUMAN
AAVAIQSQFR	Response curve	PCP4_HUMAN_AAVAIQSQFR_pnnl_B2_P69	CPTAC_Batch2_Exp1_65Hvy_S1_r2_2015Mar14_Gandalf.raw		PASS00947	http://www.peptideatlas.org/PASS/PASS00947	PCP4_HUMAN
AAVAIQSQFR	Response curve	PCP4_HUMAN_AAVAIQSQFR_pnnl_B2_P69	CPTAC_Batch2_Exp1_65Hvy_S1_r3_2015Mar14_Gandalf.raw		PASS00947	http://www.peptideatlas.org/PASS/PASS00947	PCP4_HUMAN
AAVAIQSQFR	Response curve	PCP4_HUMAN_AAVAIQSQFR_pnnl_B2_P69	CPTAC_Batch2_Exp1_65Hvy_S2_r2_2015Mar14_Gandalf.raw		PASS00947	http://www.peptideatlas.org/PASS/PASS00947	PCP4_HUMAN
AAVAIQSQFR	Response curve	PCP4_HUMAN_AAVAIQSQFR_pnnl_B2_P69	CPTAC_Batch2_Exp1_65Hvy_S2_r3_2015Mar14_Gandalf.raw		PASS00947	http://www.peptideatlas.org/PASS/PASS00947	PCP4_HUMAN
AAVAIQSQFR	Response curve	PCP4_HUMAN_AAVAIQSQFR_pnnl_B2_P69	CPTAC_Batch2_Exp1_65Hvy_S2_r4_2015Mar14_Gandalf.raw		PASS00947	http://www.peptideatlas.org/PASS/PASS00947	PCP4_HUMAN
AAVAIQSQFR	Response curve	PCP4_HUMAN_AAVAIQSQFR_pnnl_B2_P69	CPTAC_Batch2_Exp1_65Hvy_S3_r1_2015Mar14_Gandalf.raw		PASS00947	http://www.peptideatlas.org/PASS/PASS00947	PCP4_HUMAN
AAVAIQSQFR	Response curve	PCP4_HUMAN_AAVAIQSQFR_pnnl_B2_P69	CPTAC_Batch2_Exp1_65Hvy_S3_r2_2015Mar14_Gandalf.raw		PASS00947	http://www.peptideatlas.org/PASS/PASS00947	PCP4_HUMAN
AAVAIQSQFR	Response curve	PCP4_HUMAN_AAVAIQSQFR_pnnl_B2_P69	CPTAC_Batch2_Exp1_65Hvy_S3_r3_2015Mar14_Gandalf.raw		PASS00947	http://www.peptideatlas.org/PASS/PASS00947	PCP4_HUMAN
AAVAIQSQFR	Response curve	PCP4_HUMAN_AAVAIQSQFR_pnnl_B2_P69	CPTAC_Batch2_Exp1_65Hvy_S4_r1_2015Mar14_Gandalf.raw		PASS00947	http://www.peptideatlas.org/PASS/PASS00947	PCP4_HUMAN
AAVAIQSQFR	Response curve	PCP4_HUMAN_AAVAIQSQFR_pnnl_B2_P69	CPTAC_Batch2_Exp1_65Hvy_S4_r2_2015Mar14_Gandalf.raw		PASS00947	http://www.peptideatlas.org/PASS/PASS00947	PCP4_HUMAN
AAVAIQSQFR	Response curve	PCP4_HUMAN_AAVAIQSQFR_pnnl_B2_P69	CPTAC_Batch2_Exp1_65Hvy_S4_r4_2015Mar14_Gandalf.raw		PASS00947	http://www.peptideatlas.org/PASS/PASS00947	PCP4_HUMAN
AAVAIQSQFR	Response curve	PCP4_HUMAN_AAVAIQSQFR_pnnl_B2_P69	CPTAC_Batch2_Exp1_65Hvy_S5_r2_2015Mar14_Gandalf.raw		PASS00947	http://www.peptideatlas.org/PASS/PASS00947	PCP4_HUMAN
AAVAIQSQFR	Response curve	PCP4_HUMAN_AAVAIQSQFR_pnnl_B2_P69	CPTAC_Batch2_Exp1_65Hvy_S5_r3_2015Mar14_Gandalf.raw		PASS00947	http://www.peptideatlas.org/PASS/PASS00947	PCP4_HUMAN
AAVAIQSQFR	Response curve	PCP4_HUMAN_AAVAIQSQFR_pnnl_B2_P69	CPTAC_Batch2_Exp1_65Hvy_S5_r4_2015Mar14_Gandalf.raw		PASS00947	http://www.peptideatlas.org/PASS/PASS00947	PCP4_HUMAN
AAVAIQSQFR	Response curve	PCP4_HUMAN_AAVAIQSQFR_pnnl_B2_P69	CPTAC_Batch2_Exp1_65Hvy_S6_r6_2015Mar14_Gandalf.raw		PASS00947	http://www.peptideatlas.org/PASS/PASS00947	PCP4_HUMAN
AAVAIQSQFR	Response curve	PCP4_HUMAN_AAVAIQSQFR_pnnl_B2_P69	CPTAC_Batch2_Exp1_65Hvy_S6_r7_2015Mar14_Gandalf.raw		PASS00947	http://www.peptideatlas.org/PASS/PASS00947	PCP4_HUMAN
AAVAIQSQFR	Response curve	PCP4_HUMAN_AAVAIQSQFR_pnnl_B2_P69	CPTAC_Batch2_Exp1_65Hvy_S6_r8_2015Mar14_Gandalf.raw		PASS00947	http://www.peptideatlas.org/PASS/PASS00947	PCP4_HUMAN
AAVAIQSQFR	Response curve	PCP4_HUMAN_AAVAIQSQFR_pnnl_B2_P69	CPTAC_Batch2_Exp1_65Hvy_S7_r1_2015Mar14_Gandalf.raw		PASS00947	http://www.peptideatlas.org/PASS/PASS00947	PCP4_HUMAN
AAVAIQSQFR	Response curve	PCP4_HUMAN_AAVAIQSQFR_pnnl_B2_P69	CPTAC_Batch2_Exp1_65Hvy_S7_r3_2015Mar14_Gandalf.raw		PASS00947	http://www.peptideatlas.org/PASS/PASS00947	PCP4_HUMAN
AAVAIQSQFR	Response curve	PCP4_HUMAN_AAVAIQSQFR_pnnl_B2_P69	CPTAC_Batch2_Exp1_65Hvy_S7_r4_2015Mar14_Gandalf.raw		PASS00947	http://www.peptideatlas.org/PASS/PASS00947	PCP4_HUMAN
AAVAIQSQFR	Response curve	PCP4_HUMAN_AAVAIQSQFR_pnnl_B2_P69	CPTAC_Batch2_Exp1_65Hvy_S8_r1_2015Mar14_Gandalf.raw		PASS00947	http://www.peptideatlas.org/PASS/PASS00947	PCP4_HUMAN
AAVAIQSQFR	Response curve	PCP4_HUMAN_AAVAIQSQFR_pnnl_B2_P69	CPTAC_Batch2_Exp1_65Hvy_S8_r2_2015Mar14_Gandalf.raw		PASS00947	http://www.peptideatlas.org/PASS/PASS00947	PCP4_HUMAN
AAVAIQSQFR	Response curve	PCP4_HUMAN_AAVAIQSQFR_pnnl_B2_P69	CPTAC_Batch2_Exp1_65Hvy_S8_r4_2015Mar14_Gandalf.raw		PASS00947	http://www.peptideatlas.org/PASS/PASS00947	PCP4_HUMAN
AAVAIQSQFR	Response curve	PCP4_HUMAN_AAVAIQSQFR_pnnl_B2_P69	CPTAC_Batch2_Exp1_4th10_S9_r1_2015Mar20_Gandalf.raw		PASS00947	http://www.peptideatlas.org/PASS/PASS00947	PCP4_HUMAN
AAVAIQSQFR	Response curve	PCP4_HUMAN_AAVAIQSQFR_pnnl_B2_P69	CPTAC_Batch2_Exp1_4th10_S9_r3_2015Mar20_Gandalf.raw		PASS00947	http://www.peptideatlas.org/PASS/PASS00947	PCP4_HUMAN
AAVAIQSQFR	Response curve	PCP4_HUMAN_AAVAIQSQFR_pnnl_B2_P69	CPTAC_Batch2_Exp1_4th10_S9_r4_2015Mar20_Gandalf.raw		PASS00947	http://www.peptideatlas.org/PASS/PASS00947	PCP4_HUMAN
AAVAIQSQFR	Response curve	PCP4_HUMAN_AAVAIQSQFR_pnnl_B2_P69	CPTAC_Batch2_Exp1_4th10_S10_r1_2015Mar20_Gandalf.raw		PASS00947	http://www.peptideatlas.org/PASS/PASS00947	PCP4_HUMAN
AAVAIQSQFR	Response curve	PCP4_HUMAN_AAVAIQSQFR_pnnl_B2_P69	CPTAC_Batch2_Exp1_4th10_S10_r2_2015Mar20_Gandalf.raw		PASS00947	http://www.peptideatlas.org/PASS/PASS00947	PCP4_HUMAN
AAVAIQSQFR	Response curve	PCP4_HUMAN_AAVAIQSQFR_pnnl_B2_P69	CPTAC_Batch2_Exp1_4th10_S10_r4_2015Mar20_Gandalf.raw		PASS00947	http://www.peptideatlas.org/PASS/PASS00947	PCP4_HUMAN
AAVAIQSQFR	Response curve	PCP4_HUMAN_AAVAIQSQFR_pnnl_B2_P69	CPTAC_Batch2_Exp1_4th10_S11_r1_2015Mar20_Gandalf.raw		PASS00947	http://www.peptideatlas.org/PASS/PASS00947	PCP4_HUMAN
AAVAIQSQFR	Response curve	PCP4_HUMAN_AAVAIQSQFR_pnnl_B2_P69	CPTAC_Batch2_Exp1_4th10_S11_r3_2015Mar20_Gandalf.raw		PASS00947	http://www.peptideatlas.org/PASS/PASS00947	PCP4_HUMAN
AAVAIQSQFR	Response curve	PCP4_HUMAN_AAVAIQSQFR_pnnl_B2_P69	CPTAC_Batch2_Exp1_4th10_S11_r4_2015Mar20_Gandalf.raw		PASS00947	http://www.peptideatlas.org/PASS/PASS00947	PCP4_HUMAN
FSASGELGNGNIK	Response curve	PCNA_HUMAN_FSASGELGNGNIK_pnnl_B2_P67_20160511	CPTAC_Batch2_Exp1_65Hvy_S0_r1_2015Mar14_Gandalf.raw		PASS00947	http://www.peptideatlas.org/PASS/PASS00947	PCNA_HUMAN
FSASGELGNGNIK	Response curve	PCNA_HUMAN_FSASGELGNGNIK_pnnl_B2_P67_20160511	CPTAC_Batch2_Exp1_65Hvy_S0_r2_2015Mar14_Gandalf.raw		PASS00947	http://www.peptideatlas.org/PASS/PASS00947	PCNA_HUMAN
FSASGELGNGNIK	Response curve	PCNA_HUMAN_FSASGELGNGNIK_pnnl_B2_P67_20160511	CPTAC_Batch2_Exp1_65Hvy_S0_r3_2015Mar14_Gandalf.raw		PASS00947	http://www.peptideatlas.org/PASS/PASS00947	PCNA_HUMAN
FSASGELGNGNIK	Response curve	PCNA_HUMAN_FSASGELGNGNIK_pnnl_B2_P67_20160511	CPTAC_Batch2_Exp1_65Hvy_S0_r4_2015Mar14_Gandalf.raw		PASS00947	http://www.peptideatlas.org/PASS/PASS00947	PCNA_HUMAN
FSASGELGNGNIK	Response curve	PCNA_HUMAN_FSASGELGNGNIK_pnnl_B2_P67_20160511	CPTAC_Batch2_Exp1_65Hvy_S0_r5_2015Mar14_Gandalf.raw		PASS00947	http://www.peptideatlas.org/PASS/PASS00947	PCNA_HUMAN
FSASGELGNGNIK	Response curve	PCNA_HUMAN_FSASGELGNGNIK_pnnl_B2_P67_20160511	CPTAC_Batch2_Exp1_65Hvy_S0_r6_2015Mar14_Gandalf.raw		PASS00947	http://www.peptideatlas.org/PASS/PASS00947	PCNA_HUMAN
FSASGELGNGNIK	Response curve	PCNA_HUMAN_FSASGELGNGNIK_pnnl_B2_P67_20160511	CPTAC_Batch2_Exp1_65Hvy_S0_r7_2015Mar14_Gandalf.raw		PASS00947	http://www.peptideatlas.org/PASS/PASS00947	PCNA_HUMAN
FSASGELGNGNIK	Response curve	PCNA_HUMAN_FSASGELGNGNIK_pnnl_B2_P67_20160511	CPTAC_Batch2_Exp1_65Hvy_S0_r8_2015Mar14_Gandalf.raw		PASS00947	http://www.peptideatlas.org/PASS/PASS00947	PCNA_HUMAN
FSASGELGNGNIK	Response curve	PCNA_HUMAN_FSASGELGNGNIK_pnnl_B2_P67_20160511	CPTAC_Batch2_Exp1_65Hvy_S0_r9_2015Mar14_Gandalf.raw		PASS00947	http://www.peptideatlas.org/PASS/PASS00947	PCNA_HUMAN
FSASGELGNGNIK	Response curve	PCNA_HUMAN_FSASGELGNGNIK_pnnl_B2_P67_20160511	CPTAC_Batch2_Exp1_65Hvy_S0_r10_2015Mar14_Gandalf.raw		PASS00947	http://www.peptideatlas.org/PASS/PASS00947	PCNA_HUMAN
FSASGELGNGNIK	Response curve	PCNA_HUMAN_FSASGELGNGNIK_pnnl_B2_P67_20160511	CPTAC_Batch2_Exp1_65Hvy_S0_r11_2015Mar14_Gandalf.raw		PASS00947	http://www.peptideatlas.org/PASS/PASS00947	PCNA_HUMAN
FSASGELGNGNIK	Response curve	PCNA_HUMAN_FSASGELGNGNIK_pnnl_B2_P67_20160511	CPTAC_Batch2_Exp1_65Hvy_S1_r2_2015Mar14_Gandalf.raw		PASS00947	http://www.peptideatlas.org/PASS/PASS00947	PCNA_HUMAN
FSASGELGNGNIK	Response curve	PCNA_HUMAN_FSASGELGNGNIK_pnnl_B2_P67_20160511	CPTAC_Batch2_Exp1_65Hvy_S1_r3_2015Mar14_Gandalf.raw		PASS00947	http://www.peptideatlas.org/PASS/PASS00947	PCNA_HUMAN
FSASGELGNGNIK	Response curve	PCNA_HUMAN_FSASGELGNGNIK_pnnl_B2_P67_20160511	CPTAC_Batch2_Exp1_65Hvy_S1_r4_2015Mar14_Gandalf.raw		PASS00947	http://www.peptideatlas.org/PASS/PASS00947	PCNA_HUMAN
FSASGELGNGNIK	Response curve	PCNA_HUMAN_FSASGELGNGNIK_pnnl_B2_P67_20160511	CPTAC_Batch2_Exp1_65Hvy_S2_r2_2015Mar14_Gandalf.raw		PASS00947	http://www.peptideatlas.org/PASS/PASS00947	PCNA_HUMAN
FSASGELGNGNIK	Response curve	PCNA_HUMAN_FSASGELGNGNIK_pnnl_B2_P67_20160511	CPTAC_Batch2_Exp1_65Hvy_S2_r3_2015Mar14_Gandalf.raw		PASS00947	http://www.peptideatlas.org/PASS/PASS00947	PCNA_HUMAN
FSASGELGNGNIK	Response curve	PCNA_HUMAN_FSASGELGNGNIK_pnnl_B2_P67_20160511	CPTAC_Batch2_Exp1_65Hvy_S2_r4_2015Mar14_Gandalf.raw		PASS00947	http://www.peptideatlas.org/PASS/PASS00947	PCNA_HUMAN
FSASGELGNGNIK	Response curve	PCNA_HUMAN_FSASGELGNGNIK_pnnl_B2_P67_20160511	CPTAC_Batch2_Exp1_65Hvy_S3_r2_2015Mar14_Gandalf.raw		PASS00947	http://www.peptideatlas.org/PASS/PASS00947	PCNA_HUMAN
FSASGELGNGNIK	Response curve	PCNA_HUMAN_FSASGELGNGNIK_pnnl_B2_P67_20160511	CPTAC_Batch2_Exp1_65Hvy_S3_r3_2015Mar14_Gandalf.raw		PASS00947	http://www.peptideatlas.org/PASS/PASS00947	PCNA_HUMAN
FSASGELGNGNIK	Response curve	PCNA_HUMAN_FSASGELGNGNIK_pnnl_B2_P67_20160511	CPTAC_Batch2_Exp1_65Hvy_S3_r4_2015Mar14_Gandalf.raw		PASS00947	http://www.peptideatlas.org/PASS/PASS00947	PCNA_HUMAN
FSASGELGNGNIK	Response curve	PCNA_HUMAN_FSASGELGNGNIK_pnnl_B2_P67_20160511	CPTAC_Batch2_Exp1_65Hvy_S4_r2_2015Mar14_Gandalf.raw		PASS00947	http://www.peptideatlas.org/PASS/PASS00947	PCNA_HUMAN
FSASGELGNGNIK	Response curve	PCNA_HUMAN_FSASGELGNGNIK_pnnl_B2_P67_20160511	CPTAC_Batch2_Exp1_65Hvy_S4_r3_2015Mar14_Gandalf.raw		PASS00947	http://www.peptideatlas.org/PASS/PASS00947	PCNA_HUMAN
FSASGELGNGNIK	Response curve	PCNA_HUMAN_FSASGELGNGNIK_pnnl_B2_P67_20160511	CPTAC_Batch2_Exp1_65Hvy_S4_r4_2015Mar14_Gandalf.raw		PASS00947	http://www.peptideatlas.org/PASS/PASS00947	PCNA_HUMAN
FSASGELGNGNIK	Response curve	PCNA_HUMAN_FSASGELGNGNIK_pnnl_B2_P67_20160511	CPTAC_Batch2_Exp1_65Hvy_S5_r1_2015Mar14_Gandalf.raw		PASS00947	http://www.peptideatlas.org/PASS/PASS00947	PCNA_HUMAN
FSASGELGNGNIK	Response curve	PCNA_HUMAN_FSASGELGNGNIK_pnnl_B2_P67_20160511	CPTAC_Batch2_Exp1_65Hvy_S5_r2_2015Mar14_Gandalf.raw		PASS00947	http://www.peptideatlas.org/PASS/PASS00947	PCNA_HUMAN
FSASGELGNGNIK	Response curve	PCNA_HUMAN_FSASGELGNGNIK_pnnl_B2_P67_20160511	CPTAC_Batch2_Exp1_65Hvy_S5_r3_2015Mar14_Gandalf.raw		PASS00947	http://www.peptideatlas.org/PASS/PASS00947	PCNA_HUMAN
FSASGELGNGNIK	Response curve	PCNA_HUMAN_FSASGELGNGNIK_pnnl_B2_P67_20160511	CPTAC_Batch2_Exp1_65Hvy_S6_r2_2015Mar14_Gandalf.raw		PASS00947	http://www.peptideatlas.org/PASS/PASS00947	PCNA_HUMAN
FSASGELGNGNIK	Response curve	PCNA_HUMAN_FSASGELGNGNIK_pnnl_B2_P67_20160511	CPTAC_Batch2_Exp1_65Hvy_S6_r3_2015Mar14_Gandalf.raw		PASS00947	http://www.peptideatlas.org/PASS/PASS00947	PCNA_HUMAN
FSASGELGNGNIK	Response curve	PCNA_HUMAN_FSASGELGNGNIK_pnnl_B2_P67_20160511	CPTAC_Batch2_Exp1_65Hvy_S6_r4_2015Mar14_Gandalf.raw		PASS00947	http://www.peptideatlas.org/PASS/PASS00947	PCNA_HUMAN
FSASGELGNGNIK	Response curve	PCNA_HUMAN_FSASGELGNGNIK_pnnl_B2_P67_20160511	CPTAC_Batch2_Exp1_65Hvy_S7_r1_2015Mar14_Gandalf.raw		PASS00947	http://www.peptideatlas.org/PASS/PASS00947	PCNA_HUMAN
FSASGELGNGNIK	Response curve	PCNA_HUMAN_FSASGELGNGNIK_pnnl_B2_P67_20160511	CPTAC_Batch2_Exp1_65Hvy_S7_r2_2015Mar14_Gandalf.raw		PASS00947	http://www.peptideatlas.org/PASS/PASS00947	PCNA_HUMAN
FSASGELGNGNIK	Response curve	PCNA_HUMAN_FSASGELGNGNIK_pnnl_B2_P67_20160511	CPTAC_Batch2_Exp1_65Hvy_S7_r4_2015Mar14_Gandalf.raw		PASS00947	http://www.peptideatlas.org/PASS/PASS00947	PCNA_HUMAN
FSASGELGNGNIK	Response curve	PCNA_HUMAN_FSASGELGNGNIK_pnnl_B2_P67_20160511	CPTAC_Batch2_Exp1_65Hvy_S8_r2_2015Mar14_Gandalf.raw		PASS00947	http://www.peptideatlas.org/PASS/PASS00947	PCNA_HUMAN
FSASGELGNGNIK	Response curve	PCNA_HUMAN_FSASGELGNGNIK_pnnl_B2_P67_20160511	CPTAC_Batch2_Exp1_65Hvy_S8_r3_2015Mar14_Gandalf.raw		PASS00947	http://www.peptideatlas.org/PASS/PASS00947	PCNA_HUMAN
FSASGELGNGNIK	Response curve	PCNA_HUMAN_FSASGELGNGNIK_pnnl_B2_P67_20160511	CPTAC_Batch2_Exp1_65Hvy_S8_r4_2015Mar14_Gandalf.raw		PASS00947	http://www.peptideatlas.org/PASS/PASS00947	PCNA_HUMAN
FSASGELGNGNIK	Response curve	PCNA_HUMAN_FSASGELGNGNIK_pnnl_B2_P67_20160511	CPTAC_Batch2_Exp1_3rd10_S9_r1_2015Mar20_Gandalf.raw		PASS00947	http://www.peptideatlas.org/PASS/PASS00947	PCNA_HUMAN
FSASGELGNGNIK	Response curve	PCNA_HUMAN_FSASGELGNGNIK_pnnl_B2_P67_20160511	CPTAC_Batch2_Exp1_3rd10_S9_r2_2015Mar20_Gandalf.raw		PASS00947	http://www.peptideatlas.org/PASS/PASS00947	PCNA_HUMAN
FSASGELGNGNIK	Response curve	PCNA_HUMAN_FSASGELGNGNIK_pnnl_B2_P67_20160511	CPTAC_Batch2_Exp1_3rd10_S9_r3_2015Mar20_Gandalf.raw		PASS00947	http://www.peptideatlas.org/PASS/PASS00947	PCNA_HUMAN
FSASGELGNGNIK	Response curve	PCNA_HUMAN_FSASGELGNGNIK_pnnl_B2_P67_20160511	CPTAC_Batch2_Exp1_3rd10_S11_r1_2015Mar20_Gandalf.raw		PASS00947	http://www.peptideatlas.org/PASS/PASS00947	PCNA_HUMAN
FSASGELGNGNIK	Response curve	PCNA_HUMAN_FSASGELGNGNIK_pnnl_B2_P67_20160511	CPTAC_Batch2_Exp1_3rd10_S11_r2_2015Mar20_Gandalf.raw		PASS00947	http://www.peptideatlas.org/PASS/PASS00947	PCNA_HUMAN
FSASGELGNGNIK	Response curve	PCNA_HUMAN_FSASGELGNGNIK_pnnl_B2_P67_20160511	CPTAC_Batch2_Exp1_3rd10_S11_r3_2015Mar20_Gandalf.raw		PASS00947	http://www.peptideatlas.org/PASS/PASS00947	PCNA_HUMAN
DLSHIGDAVVISCAK	Response curve	PCNA_HUMAN_DLSHIGDAVVISCAK_pnnl_B2_P66_20160511	CPTAC_Batch2_Exp1_65Hvy_S0_r1_2015Mar14_Gandalf.raw		PASS00947	http://www.peptideatlas.org/PASS/PASS00947	PCNA_HUMAN
DLSHIGDAVVISCAK	Response curve	PCNA_HUMAN_DLSHIGDAVVISCAK_pnnl_B2_P66_20160511	CPTAC_Batch2_Exp1_65Hvy_S0_r2_2015Mar14_Gandalf.raw		PASS00947	http://www.peptideatlas.org/PASS/PASS00947	PCNA_HUMAN
DLSHIGDAVVISCAK	Response curve	PCNA_HUMAN_DLSHIGDAVVISCAK_pnnl_B2_P66_20160511	CPTAC_Batch2_Exp1_65Hvy_S0_r3_2015Mar14_Gandalf.raw		PASS00947	http://www.peptideatlas.org/PASS/PASS00947	PCNA_HUMAN
DLSHIGDAVVISCAK	Response curve	PCNA_HUMAN_DLSHIGDAVVISCAK_pnnl_B2_P66_20160511	CPTAC_Batch2_Exp1_65Hvy_S0_r6_2015Mar14_Gandalf.raw		PASS00947	http://www.peptideatlas.org/PASS/PASS00947	PCNA_HUMAN
DLSHIGDAVVISCAK	Response curve	PCNA_HUMAN_DLSHIGDAVVISCAK_pnnl_B2_P66_20160511	CPTAC_Batch2_Exp1_65Hvy_S0_r7_2015Mar14_Gandalf.raw		PASS00947	http://www.peptideatlas.org/PASS/PASS00947	PCNA_HUMAN
DLSHIGDAVVISCAK	Response curve	PCNA_HUMAN_DLSHIGDAVVISCAK_pnnl_B2_P66_20160511	CPTAC_Batch2_Exp1_65Hvy_S0_r8_2015Mar14_Gandalf.raw		PASS00947	http://www.peptideatlas.org/PASS/PASS00947	PCNA_HUMAN
DLSHIGDAVVISCAK	Response curve	PCNA_HUMAN_DLSHIGDAVVISCAK_pnnl_B2_P66_20160511	CPTAC_Batch2_Exp1_65Hvy_S0_r9_2015Mar14_Gandalf.raw		PASS00947	http://www.peptideatlas.org/PASS/PASS00947	PCNA_HUMAN
DLSHIGDAVVISCAK	Response curve	PCNA_HUMAN_DLSHIGDAVVISCAK_pnnl_B2_P66_20160511	CPTAC_Batch2_Exp1_65Hvy_S0_r10_2015Mar14_Gandalf.raw		PASS00947	http://www.peptideatlas.org/PASS/PASS00947	PCNA_HUMAN
DLSHIGDAVVISCAK	Response curve	PCNA_HUMAN_DLSHIGDAVVISCAK_pnnl_B2_P66_20160511	CPTAC_Batch2_Exp1_65Hvy_S0_r11_2015Mar14_Gandalf.raw		PASS00947	http://www.peptideatlas.org/PASS/PASS00947	PCNA_HUMAN
DLSHIGDAVVISCAK	Response curve	PCNA_HUMAN_DLSHIGDAVVISCAK_pnnl_B2_P66_20160511	CPTAC_Batch2_Exp1_65Hvy_S1_r1_2015Mar14_Gandalf.raw		PASS00947	http://www.peptideatlas.org/PASS/PASS00947	PCNA_HUMAN
DLSHIGDAVVISCAK	Response curve	PCNA_HUMAN_DLSHIGDAVVISCAK_pnnl_B2_P66_20160511	CPTAC_Batch2_Exp1_65Hvy_S1_r2_2015Mar14_Gandalf.raw		PASS00947	http://www.peptideatlas.org/PASS/PASS00947	PCNA_HUMAN
DLSHIGDAVVISCAK	Response curve	PCNA_HUMAN_DLSHIGDAVVISCAK_pnnl_B2_P66_20160511	CPTAC_Batch2_Exp1_65Hvy_S1_r3_2015Mar14_Gandalf.raw		PASS00947	http://www.peptideatlas.org/PASS/PASS00947	PCNA_HUMAN
DLSHIGDAVVISCAK	Response curve	PCNA_HUMAN_DLSHIGDAVVISCAK_pnnl_B2_P66_20160511	CPTAC_Batch2_Exp1_65Hvy_S2_r1_2015Mar14_Gandalf.raw		PASS00947	http://www.peptideatlas.org/PASS/PASS00947	PCNA_HUMAN
DLSHIGDAVVISCAK	Response curve	PCNA_HUMAN_DLSHIGDAVVISCAK_pnnl_B2_P66_20160511	CPTAC_Batch2_Exp1_65Hvy_S2_r3_2015Mar14_Gandalf.raw		PASS00947	http://www.peptideatlas.org/PASS/PASS00947	PCNA_HUMAN
DLSHIGDAVVISCAK	Response curve	PCNA_HUMAN_DLSHIGDAVVISCAK_pnnl_B2_P66_20160511	CPTAC_Batch2_Exp1_65Hvy_S2_r4_2015Mar14_Gandalf.raw		PASS00947	http://www.peptideatlas.org/PASS/PASS00947	PCNA_HUMAN
DLSHIGDAVVISCAK	Response curve	PCNA_HUMAN_DLSHIGDAVVISCAK_pnnl_B2_P66_20160511	CPTAC_Batch2_Exp1_65Hvy_S3_r2_2015Mar14_Gandalf.raw		PASS00947	http://www.peptideatlas.org/PASS/PASS00947	PCNA_HUMAN
DLSHIGDAVVISCAK	Response curve	PCNA_HUMAN_DLSHIGDAVVISCAK_pnnl_B2_P66_20160511	CPTAC_Batch2_Exp1_65Hvy_S3_r3_2015Mar14_Gandalf.raw		PASS00947	http://www.peptideatlas.org/PASS/PASS00947	PCNA_HUMAN
DLSHIGDAVVISCAK	Response curve	PCNA_HUMAN_DLSHIGDAVVISCAK_pnnl_B2_P66_20160511	CPTAC_Batch2_Exp1_65Hvy_S3_r4_2015Mar14_Gandalf.raw		PASS00947	http://www.peptideatlas.org/PASS/PASS00947	PCNA_HUMAN
DLSHIGDAVVISCAK	Response curve	PCNA_HUMAN_DLSHIGDAVVISCAK_pnnl_B2_P66_20160511	CPTAC_Batch2_Exp1_65Hvy_S4_r2_2015Mar14_Gandalf.raw		PASS00947	http://www.peptideatlas.org/PASS/PASS00947	PCNA_HUMAN
DLSHIGDAVVISCAK	Response curve	PCNA_HUMAN_DLSHIGDAVVISCAK_pnnl_B2_P66_20160511	CPTAC_Batch2_Exp1_65Hvy_S4_r3_2015Mar14_Gandalf.raw		PASS00947	http://www.peptideatlas.org/PASS/PASS00947	PCNA_HUMAN
DLSHIGDAVVISCAK	Response curve	PCNA_HUMAN_DLSHIGDAVVISCAK_pnnl_B2_P66_20160511	CPTAC_Batch2_Exp1_65Hvy_S4_r4_2015Mar14_Gandalf.raw		PASS00947	http://www.peptideatlas.org/PASS/PASS00947	PCNA_HUMAN
DLSHIGDAVVISCAK	Response curve	PCNA_HUMAN_DLSHIGDAVVISCAK_pnnl_B2_P66_20160511	CPTAC_Batch2_Exp1_65Hvy_S5_r1_2015Mar14_Gandalf.raw		PASS00947	http://www.peptideatlas.org/PASS/PASS00947	PCNA_HUMAN
DLSHIGDAVVISCAK	Response curve	PCNA_HUMAN_DLSHIGDAVVISCAK_pnnl_B2_P66_20160511	CPTAC_Batch2_Exp1_65Hvy_S5_r2_2015Mar14_Gandalf.raw		PASS00947	http://www.peptideatlas.org/PASS/PASS00947	PCNA_HUMAN
DLSHIGDAVVISCAK	Response curve	PCNA_HUMAN_DLSHIGDAVVISCAK_pnnl_B2_P66_20160511	CPTAC_Batch2_Exp1_65Hvy_S5_r3_2015Mar14_Gandalf.raw		PASS00947	http://www.peptideatlas.org/PASS/PASS00947	PCNA_HUMAN
DLSHIGDAVVISCAK	Response curve	PCNA_HUMAN_DLSHIGDAVVISCAK_pnnl_B2_P66_20160511	CPTAC_Batch2_Exp1_65Hvy_S6_r2_2015Mar14_Gandalf.raw		PASS00947	http://www.peptideatlas.org/PASS/PASS00947	PCNA_HUMAN
DLSHIGDAVVISCAK	Response curve	PCNA_HUMAN_DLSHIGDAVVISCAK_pnnl_B2_P66_20160511	CPTAC_Batch2_Exp1_65Hvy_S6_r3_2015Mar14_Gandalf.raw		PASS00947	http://www.peptideatlas.org/PASS/PASS00947	PCNA_HUMAN
DLSHIGDAVVISCAK	Response curve	PCNA_HUMAN_DLSHIGDAVVISCAK_pnnl_B2_P66_20160511	CPTAC_Batch2_Exp1_65Hvy_S6_r4_2015Mar14_Gandalf.raw		PASS00947	http://www.peptideatlas.org/PASS/PASS00947	PCNA_HUMAN
DLSHIGDAVVISCAK	Response curve	PCNA_HUMAN_DLSHIGDAVVISCAK_pnnl_B2_P66_20160511	CPTAC_Batch2_Exp1_65Hvy_S7_r1_2015Mar14_Gandalf.raw		PASS00947	http://www.peptideatlas.org/PASS/PASS00947	PCNA_HUMAN
DLSHIGDAVVISCAK	Response curve	PCNA_HUMAN_DLSHIGDAVVISCAK_pnnl_B2_P66_20160511	CPTAC_Batch2_Exp1_65Hvy_S7_r2_2015Mar14_Gandalf.raw		PASS00947	http://www.peptideatlas.org/PASS/PASS00947	PCNA_HUMAN
DLSHIGDAVVISCAK	Response curve	PCNA_HUMAN_DLSHIGDAVVISCAK_pnnl_B2_P66_20160511	CPTAC_Batch2_Exp1_65Hvy_S7_r4_2015Mar14_Gandalf.raw		PASS00947	http://www.peptideatlas.org/PASS/PASS00947	PCNA_HUMAN
DLSHIGDAVVISCAK	Response curve	PCNA_HUMAN_DLSHIGDAVVISCAK_pnnl_B2_P66_20160511	CPTAC_Batch2_Exp1_65Hvy_S8_r1_2015Mar14_Gandalf.raw		PASS00947	http://www.peptideatlas.org/PASS/PASS00947	PCNA_HUMAN
DLSHIGDAVVISCAK	Response curve	PCNA_HUMAN_DLSHIGDAVVISCAK_pnnl_B2_P66_20160511	CPTAC_Batch2_Exp1_65Hvy_S8_r2_2015Mar14_Gandalf.raw		PASS00947	http://www.peptideatlas.org/PASS/PASS00947	PCNA_HUMAN
DLSHIGDAVVISCAK	Response curve	PCNA_HUMAN_DLSHIGDAVVISCAK_pnnl_B2_P66_20160511	CPTAC_Batch2_Exp1_65Hvy_S8_r3_2015Mar14_Gandalf.raw		PASS00947	http://www.peptideatlas.org/PASS/PASS00947	PCNA_HUMAN
DLSHIGDAVVISCAK	Response curve	PCNA_HUMAN_DLSHIGDAVVISCAK_pnnl_B2_P66_20160511	CPTAC_Batch2_Exp1_6th10_S9_r1_2015Mar20_Gandalf.raw		PASS00947	http://www.peptideatlas.org/PASS/PASS00947	PCNA_HUMAN
DLSHIGDAVVISCAK	Response curve	PCNA_HUMAN_DLSHIGDAVVISCAK_pnnl_B2_P66_20160511	CPTAC_Batch2_Exp1_6th10_S9_r2_2015Mar20_Gandalf.raw		PASS00947	http://www.peptideatlas.org/PASS/PASS00947	PCNA_HUMAN
DLSHIGDAVVISCAK	Response curve	PCNA_HUMAN_DLSHIGDAVVISCAK_pnnl_B2_P66_20160511	CPTAC_Batch2_Exp1_6th10_S9_r4_2015Mar20_Gandalf.raw		PASS00947	http://www.peptideatlas.org/PASS/PASS00947	PCNA_HUMAN
DLSHIGDAVVISCAK	Response curve	PCNA_HUMAN_DLSHIGDAVVISCAK_pnnl_B2_P66_20160511	CPTAC_Batch2_Exp1_6th10_S10_r1_2015Mar20_Gandalf.raw		PASS00947	http://www.peptideatlas.org/PASS/PASS00947	PCNA_HUMAN
DLSHIGDAVVISCAK	Response curve	PCNA_HUMAN_DLSHIGDAVVISCAK_pnnl_B2_P66_20160511	CPTAC_Batch2_Exp1_6th10_S10_r3_2015Mar20_Gandalf.raw		PASS00947	http://www.peptideatlas.org/PASS/PASS00947	PCNA_HUMAN
DLSHIGDAVVISCAK	Response curve	PCNA_HUMAN_DLSHIGDAVVISCAK_pnnl_B2_P66_20160511	CPTAC_Batch2_Exp1_6th10_S10_r4_2015Mar20_Gandalf.raw		PASS00947	http://www.peptideatlas.org/PASS/PASS00947	PCNA_HUMAN
DLSHIGDAVVISCAK	Response curve	PCNA_HUMAN_DLSHIGDAVVISCAK_pnnl_B2_P66_20160511	CPTAC_Batch2_Exp1_6th10_S11_r1_2015Mar20_Gandalf.raw		PASS00947	http://www.peptideatlas.org/PASS/PASS00947	PCNA_HUMAN
DLSHIGDAVVISCAK	Response curve	PCNA_HUMAN_DLSHIGDAVVISCAK_pnnl_B2_P66_20160511	CPTAC_Batch2_Exp1_6th10_S11_r2_2015Mar20_Gandalf.raw		PASS00947	http://www.peptideatlas.org/PASS/PASS00947	PCNA_HUMAN
DLSHIGDAVVISCAK	Response curve	PCNA_HUMAN_DLSHIGDAVVISCAK_pnnl_B2_P66_20160511	CPTAC_Batch2_Exp1_6th10_S11_r4_2015Mar20_Gandalf.raw		PASS00947	http://www.peptideatlas.org/PASS/PASS00947	PCNA_HUMAN
DLSHIGDAVVISCAK	Response curve	PCNA_HUMAN_DLSHIGDAVVISCAK_pnnl_B2_P66_20160511	CPTAC_Batch2_Exp1_Peptide45_66_S12_r1_2015Apr10_Gandalf.raw		PASS00947	http://www.peptideatlas.org/PASS/PASS00947	PCNA_HUMAN
DLSHIGDAVVISCAK	Response curve	PCNA_HUMAN_DLSHIGDAVVISCAK_pnnl_B2_P66_20160511	CPTAC_Batch2_Exp1_Peptide45_66_S12_r3_2015Apr10_Gandalf.raw		PASS00947	http://www.peptideatlas.org/PASS/PASS00947	PCNA_HUMAN
DLSHIGDAVVISCAK	Response curve	PCNA_HUMAN_DLSHIGDAVVISCAK_pnnl_B2_P66_20160511	CPTAC_Batch2_Exp1_Peptide45_66_S12_r4_2015Apr10_Gandalf.raw		PASS00947	http://www.peptideatlas.org/PASS/PASS00947	PCNA_HUMAN
DLSHIGDAVVISCAK	Response curve	PCNA_HUMAN_DLSHIGDAVVISCAK_pnnl_B2_P66_20160511	CPTAC_Batch2_Exp1_Peptide45_66_S13_r1_2015Apr10_Gandalf.raw		PASS00947	http://www.peptideatlas.org/PASS/PASS00947	PCNA_HUMAN
DLSHIGDAVVISCAK	Response curve	PCNA_HUMAN_DLSHIGDAVVISCAK_pnnl_B2_P66_20160511	CPTAC_Batch2_Exp1_Peptide45_66_S13_r2_2015Apr10_Gandalf.raw		PASS00947	http://www.peptideatlas.org/PASS/PASS00947	PCNA_HUMAN
DLSHIGDAVVISCAK	Response curve	PCNA_HUMAN_DLSHIGDAVVISCAK_pnnl_B2_P66_20160511	CPTAC_Batch2_Exp1_Peptide45_66_S13_r4_2015Apr10_Gandalf.raw		PASS00947	http://www.peptideatlas.org/PASS/PASS00947	PCNA_HUMAN
GSVAEAEDCYNTALR	Response curve	OGT1_HUMAN_GSVAEAEDCYNTALR_pnnl_B2_P64	CPTAC_Batch2_Exp1_65Hvy_S0_r1_2015Mar14_Gandalf.raw		PASS00947	http://www.peptideatlas.org/PASS/PASS00947	OGT1_HUMAN
GSVAEAEDCYNTALR	Response curve	OGT1_HUMAN_GSVAEAEDCYNTALR_pnnl_B2_P64	CPTAC_Batch2_Exp1_65Hvy_S0_r2_2015Mar14_Gandalf.raw		PASS00947	http://www.peptideatlas.org/PASS/PASS00947	OGT1_HUMAN
GSVAEAEDCYNTALR	Response curve	OGT1_HUMAN_GSVAEAEDCYNTALR_pnnl_B2_P64	CPTAC_Batch2_Exp1_65Hvy_S0_r3_2015Mar14_Gandalf.raw		PASS00947	http://www.peptideatlas.org/PASS/PASS00947	OGT1_HUMAN
GSVAEAEDCYNTALR	Response curve	OGT1_HUMAN_GSVAEAEDCYNTALR_pnnl_B2_P64	CPTAC_Batch2_Exp1_65Hvy_S0_r4_2015Mar14_Gandalf.raw		PASS00947	http://www.peptideatlas.org/PASS/PASS00947	OGT1_HUMAN
GSVAEAEDCYNTALR	Response curve	OGT1_HUMAN_GSVAEAEDCYNTALR_pnnl_B2_P64	CPTAC_Batch2_Exp1_65Hvy_S0_r5_2015Mar14_Gandalf.raw		PASS00947	http://www.peptideatlas.org/PASS/PASS00947	OGT1_HUMAN
GSVAEAEDCYNTALR	Response curve	OGT1_HUMAN_GSVAEAEDCYNTALR_pnnl_B2_P64	CPTAC_Batch2_Exp1_65Hvy_S0_r6_2015Mar14_Gandalf.raw		PASS00947	http://www.peptideatlas.org/PASS/PASS00947	OGT1_HUMAN
GSVAEAEDCYNTALR	Response curve	OGT1_HUMAN_GSVAEAEDCYNTALR_pnnl_B2_P64	CPTAC_Batch2_Exp1_65Hvy_S0_r7_2015Mar14_Gandalf.raw		PASS00947	http://www.peptideatlas.org/PASS/PASS00947	OGT1_HUMAN
GSVAEAEDCYNTALR	Response curve	OGT1_HUMAN_GSVAEAEDCYNTALR_pnnl_B2_P64	CPTAC_Batch2_Exp1_65Hvy_S0_r8_2015Mar14_Gandalf.raw		PASS00947	http://www.peptideatlas.org/PASS/PASS00947	OGT1_HUMAN
GSVAEAEDCYNTALR	Response curve	OGT1_HUMAN_GSVAEAEDCYNTALR_pnnl_B2_P64	CPTAC_Batch2_Exp1_65Hvy_S0_r9_2015Mar14_Gandalf.raw		PASS00947	http://www.peptideatlas.org/PASS/PASS00947	OGT1_HUMAN
GSVAEAEDCYNTALR	Response curve	OGT1_HUMAN_GSVAEAEDCYNTALR_pnnl_B2_P64	CPTAC_Batch2_Exp1_65Hvy_S0_r10_2015Mar14_Gandalf.raw		PASS00947	http://www.peptideatlas.org/PASS/PASS00947	OGT1_HUMAN
GSVAEAEDCYNTALR	Response curve	OGT1_HUMAN_GSVAEAEDCYNTALR_pnnl_B2_P64	CPTAC_Batch2_Exp1_65Hvy_S0_r11_2015Mar14_Gandalf.raw		PASS00947	http://www.peptideatlas.org/PASS/PASS00947	OGT1_HUMAN
GSVAEAEDCYNTALR	Response curve	OGT1_HUMAN_GSVAEAEDCYNTALR_pnnl_B2_P64	CPTAC_Batch2_Exp1_65Hvy_S1_r1_2015Mar14_Gandalf.raw		PASS00947	http://www.peptideatlas.org/PASS/PASS00947	OGT1_HUMAN
GSVAEAEDCYNTALR	Response curve	OGT1_HUMAN_GSVAEAEDCYNTALR_pnnl_B2_P64	CPTAC_Batch2_Exp1_65Hvy_S1_r2_2015Mar14_Gandalf.raw		PASS00947	http://www.peptideatlas.org/PASS/PASS00947	OGT1_HUMAN
GSVAEAEDCYNTALR	Response curve	OGT1_HUMAN_GSVAEAEDCYNTALR_pnnl_B2_P64	CPTAC_Batch2_Exp1_65Hvy_S1_r3_2015Mar14_Gandalf.raw		PASS00947	http://www.peptideatlas.org/PASS/PASS00947	OGT1_HUMAN
GSVAEAEDCYNTALR	Response curve	OGT1_HUMAN_GSVAEAEDCYNTALR_pnnl_B2_P64	CPTAC_Batch2_Exp1_65Hvy_S2_r1_2015Mar14_Gandalf.raw		PASS00947	http://www.peptideatlas.org/PASS/PASS00947	OGT1_HUMAN
GSVAEAEDCYNTALR	Response curve	OGT1_HUMAN_GSVAEAEDCYNTALR_pnnl_B2_P64	CPTAC_Batch2_Exp1_65Hvy_S2_r2_2015Mar14_Gandalf.raw		PASS00947	http://www.peptideatlas.org/PASS/PASS00947	OGT1_HUMAN
GSVAEAEDCYNTALR	Response curve	OGT1_HUMAN_GSVAEAEDCYNTALR_pnnl_B2_P64	CPTAC_Batch2_Exp1_65Hvy_S2_r4_2015Mar14_Gandalf.raw		PASS00947	http://www.peptideatlas.org/PASS/PASS00947	OGT1_HUMAN
GSVAEAEDCYNTALR	Response curve	OGT1_HUMAN_GSVAEAEDCYNTALR_pnnl_B2_P64	CPTAC_Batch2_Exp1_65Hvy_S3_r1_2015Mar14_Gandalf.raw		PASS00947	http://www.peptideatlas.org/PASS/PASS00947	OGT1_HUMAN
GSVAEAEDCYNTALR	Response curve	OGT1_HUMAN_GSVAEAEDCYNTALR_pnnl_B2_P64	CPTAC_Batch2_Exp1_65Hvy_S3_r2_2015Mar14_Gandalf.raw		PASS00947	http://www.peptideatlas.org/PASS/PASS00947	OGT1_HUMAN
GSVAEAEDCYNTALR	Response curve	OGT1_HUMAN_GSVAEAEDCYNTALR_pnnl_B2_P64	CPTAC_Batch2_Exp1_65Hvy_S3_r3_2015Mar14_Gandalf.raw		PASS00947	http://www.peptideatlas.org/PASS/PASS00947	OGT1_HUMAN
GSVAEAEDCYNTALR	Response curve	OGT1_HUMAN_GSVAEAEDCYNTALR_pnnl_B2_P64	CPTAC_Batch2_Exp1_65Hvy_S4_r1_2015Mar14_Gandalf.raw		PASS00947	http://www.peptideatlas.org/PASS/PASS00947	OGT1_HUMAN
GSVAEAEDCYNTALR	Response curve	OGT1_HUMAN_GSVAEAEDCYNTALR_pnnl_B2_P64	CPTAC_Batch2_Exp1_65Hvy_S4_r2_2015Mar14_Gandalf.raw		PASS00947	http://www.peptideatlas.org/PASS/PASS00947	OGT1_HUMAN
GSVAEAEDCYNTALR	Response curve	OGT1_HUMAN_GSVAEAEDCYNTALR_pnnl_B2_P64	CPTAC_Batch2_Exp1_65Hvy_S4_r4_2015Mar14_Gandalf.raw		PASS00947	http://www.peptideatlas.org/PASS/PASS00947	OGT1_HUMAN
GSVAEAEDCYNTALR	Response curve	OGT1_HUMAN_GSVAEAEDCYNTALR_pnnl_B2_P64	CPTAC_Batch2_Exp1_65Hvy_S5_r2_2015Mar14_Gandalf.raw		PASS00947	http://www.peptideatlas.org/PASS/PASS00947	OGT1_HUMAN
GSVAEAEDCYNTALR	Response curve	OGT1_HUMAN_GSVAEAEDCYNTALR_pnnl_B2_P64	CPTAC_Batch2_Exp1_65Hvy_S5_r3_2015Mar14_Gandalf.raw		PASS00947	http://www.peptideatlas.org/PASS/PASS00947	OGT1_HUMAN
GSVAEAEDCYNTALR	Response curve	OGT1_HUMAN_GSVAEAEDCYNTALR_pnnl_B2_P64	CPTAC_Batch2_Exp1_65Hvy_S5_r4_2015Mar14_Gandalf.raw		PASS00947	http://www.peptideatlas.org/PASS/PASS00947	OGT1_HUMAN
GSVAEAEDCYNTALR	Response curve	OGT1_HUMAN_GSVAEAEDCYNTALR_pnnl_B2_P64	CPTAC_Batch2_Exp1_65Hvy_S6_r2_2015Mar14_Gandalf.raw		PASS00947	http://www.peptideatlas.org/PASS/PASS00947	OGT1_HUMAN
GSVAEAEDCYNTALR	Response curve	OGT1_HUMAN_GSVAEAEDCYNTALR_pnnl_B2_P64	CPTAC_Batch2_Exp1_65Hvy_S6_r3_2015Mar14_Gandalf.raw		PASS00947	http://www.peptideatlas.org/PASS/PASS00947	OGT1_HUMAN
GSVAEAEDCYNTALR	Response curve	OGT1_HUMAN_GSVAEAEDCYNTALR_pnnl_B2_P64	CPTAC_Batch2_Exp1_65Hvy_S6_r4_2015Mar14_Gandalf.raw		PASS00947	http://www.peptideatlas.org/PASS/PASS00947	OGT1_HUMAN
GSVAEAEDCYNTALR	Response curve	OGT1_HUMAN_GSVAEAEDCYNTALR_pnnl_B2_P64	CPTAC_Batch2_Exp1_65Hvy_S7_r2_2015Mar14_Gandalf.raw		PASS00947	http://www.peptideatlas.org/PASS/PASS00947	OGT1_HUMAN
GSVAEAEDCYNTALR	Response curve	OGT1_HUMAN_GSVAEAEDCYNTALR_pnnl_B2_P64	CPTAC_Batch2_Exp1_65Hvy_S7_r3_2015Mar14_Gandalf.raw		PASS00947	http://www.peptideatlas.org/PASS/PASS00947	OGT1_HUMAN
GSVAEAEDCYNTALR	Response curve	OGT1_HUMAN_GSVAEAEDCYNTALR_pnnl_B2_P64	CPTAC_Batch2_Exp1_65Hvy_S7_r4_2015Mar14_Gandalf.raw		PASS00947	http://www.peptideatlas.org/PASS/PASS00947	OGT1_HUMAN
GSVAEAEDCYNTALR	Response curve	OGT1_HUMAN_GSVAEAEDCYNTALR_pnnl_B2_P64	CPTAC_Batch2_Exp1_65Hvy_S8_r1_2015Mar14_Gandalf.raw		PASS00947	http://www.peptideatlas.org/PASS/PASS00947	OGT1_HUMAN
GSVAEAEDCYNTALR	Response curve	OGT1_HUMAN_GSVAEAEDCYNTALR_pnnl_B2_P64	CPTAC_Batch2_Exp1_65Hvy_S8_r3_2015Mar14_Gandalf.raw		PASS00947	http://www.peptideatlas.org/PASS/PASS00947	OGT1_HUMAN
GSVAEAEDCYNTALR	Response curve	OGT1_HUMAN_GSVAEAEDCYNTALR_pnnl_B2_P64	CPTAC_Batch2_Exp1_65Hvy_S8_r4_2015Mar14_Gandalf.raw		PASS00947	http://www.peptideatlas.org/PASS/PASS00947	OGT1_HUMAN
GSVAEAEDCYNTALR	Response curve	OGT1_HUMAN_GSVAEAEDCYNTALR_pnnl_B2_P64	CPTAC_Batch2_Exp1_3rd10_S9_r1_2015Mar20_Gandalf.raw		PASS00947	http://www.peptideatlas.org/PASS/PASS00947	OGT1_HUMAN
GSVAEAEDCYNTALR	Response curve	OGT1_HUMAN_GSVAEAEDCYNTALR_pnnl_B2_P64	CPTAC_Batch2_Exp1_3rd10_S9_r2_2015Mar20_Gandalf.raw		PASS00947	http://www.peptideatlas.org/PASS/PASS00947	OGT1_HUMAN
GSVAEAEDCYNTALR	Response curve	OGT1_HUMAN_GSVAEAEDCYNTALR_pnnl_B2_P64	CPTAC_Batch2_Exp1_3rd10_S9_r3_2015Mar20_Gandalf.raw		PASS00947	http://www.peptideatlas.org/PASS/PASS00947	OGT1_HUMAN
GSVAEAEDCYNTALR	Response curve	OGT1_HUMAN_GSVAEAEDCYNTALR_pnnl_B2_P64	CPTAC_Batch2_Exp1_3rd10_S10_r1_2015Mar20_Gandalf.raw		PASS00947	http://www.peptideatlas.org/PASS/PASS00947	OGT1_HUMAN
GSVAEAEDCYNTALR	Response curve	OGT1_HUMAN_GSVAEAEDCYNTALR_pnnl_B2_P64	CPTAC_Batch2_Exp1_3rd10_S10_r2_2015Mar20_Gandalf.raw		PASS00947	http://www.peptideatlas.org/PASS/PASS00947	OGT1_HUMAN
GSVAEAEDCYNTALR	Response curve	OGT1_HUMAN_GSVAEAEDCYNTALR_pnnl_B2_P64	CPTAC_Batch2_Exp1_3rd10_S10_r3_2015Mar20_Gandalf.raw		PASS00947	http://www.peptideatlas.org/PASS/PASS00947	OGT1_HUMAN
GSVAEAEDCYNTALR	Response curve	OGT1_HUMAN_GSVAEAEDCYNTALR_pnnl_B2_P64	CPTAC_Batch2_Exp1_3rd10_S11_r2_2015Mar20_Gandalf.raw		PASS00947	http://www.peptideatlas.org/PASS/PASS00947	OGT1_HUMAN
GSVAEAEDCYNTALR	Response curve	OGT1_HUMAN_GSVAEAEDCYNTALR_pnnl_B2_P64	CPTAC_Batch2_Exp1_3rd10_S11_r3_2015Mar20_Gandalf.raw		PASS00947	http://www.peptideatlas.org/PASS/PASS00947	OGT1_HUMAN
GSVAEAEDCYNTALR	Response curve	OGT1_HUMAN_GSVAEAEDCYNTALR_pnnl_B2_P64	CPTAC_Batch2_Exp1_3rd10_S11_r4_2015Mar20_Gandalf.raw		PASS00947	http://www.peptideatlas.org/PASS/PASS00947	OGT1_HUMAN
AFLDSLPDVK	Response curve	OGT1_HUMAN_AFLDSLPDVK_pnnl_B2_P90	CPTAC_Batch2_Exp1_65Hvy_S0_r1_2015Mar14_Gandalf.raw		PASS00947	http://www.peptideatlas.org/PASS/PASS00947	OGT1_HUMAN
AFLDSLPDVK	Response curve	OGT1_HUMAN_AFLDSLPDVK_pnnl_B2_P90	CPTAC_Batch2_Exp1_65Hvy_S0_r2_2015Mar14_Gandalf.raw		PASS00947	http://www.peptideatlas.org/PASS/PASS00947	OGT1_HUMAN
AFLDSLPDVK	Response curve	OGT1_HUMAN_AFLDSLPDVK_pnnl_B2_P90	CPTAC_Batch2_Exp1_65Hvy_S0_r3_2015Mar14_Gandalf.raw		PASS00947	http://www.peptideatlas.org/PASS/PASS00947	OGT1_HUMAN
AFLDSLPDVK	Response curve	OGT1_HUMAN_AFLDSLPDVK_pnnl_B2_P90	CPTAC_Batch2_Exp1_65Hvy_S0_r4_2015Mar14_Gandalf.raw		PASS00947	http://www.peptideatlas.org/PASS/PASS00947	OGT1_HUMAN
AFLDSLPDVK	Response curve	OGT1_HUMAN_AFLDSLPDVK_pnnl_B2_P90	CPTAC_Batch2_Exp1_65Hvy_S0_r5_2015Mar14_Gandalf.raw		PASS00947	http://www.peptideatlas.org/PASS/PASS00947	OGT1_HUMAN
AFLDSLPDVK	Response curve	OGT1_HUMAN_AFLDSLPDVK_pnnl_B2_P90	CPTAC_Batch2_Exp1_65Hvy_S0_r6_2015Mar14_Gandalf.raw		PASS00947	http://www.peptideatlas.org/PASS/PASS00947	OGT1_HUMAN
AFLDSLPDVK	Response curve	OGT1_HUMAN_AFLDSLPDVK_pnnl_B2_P90	CPTAC_Batch2_Exp1_65Hvy_S0_r7_2015Mar14_Gandalf.raw		PASS00947	http://www.peptideatlas.org/PASS/PASS00947	OGT1_HUMAN
AFLDSLPDVK	Response curve	OGT1_HUMAN_AFLDSLPDVK_pnnl_B2_P90	CPTAC_Batch2_Exp1_65Hvy_S0_r8_2015Mar14_Gandalf.raw		PASS00947	http://www.peptideatlas.org/PASS/PASS00947	OGT1_HUMAN
AFLDSLPDVK	Response curve	OGT1_HUMAN_AFLDSLPDVK_pnnl_B2_P90	CPTAC_Batch2_Exp1_65Hvy_S0_r9_2015Mar14_Gandalf.raw		PASS00947	http://www.peptideatlas.org/PASS/PASS00947	OGT1_HUMAN
AFLDSLPDVK	Response curve	OGT1_HUMAN_AFLDSLPDVK_pnnl_B2_P90	CPTAC_Batch2_Exp1_65Hvy_S0_r10_2015Mar14_Gandalf.raw		PASS00947	http://www.peptideatlas.org/PASS/PASS00947	OGT1_HUMAN
AFLDSLPDVK	Response curve	OGT1_HUMAN_AFLDSLPDVK_pnnl_B2_P90	CPTAC_Batch2_Exp1_65Hvy_S0_r11_2015Mar14_Gandalf.raw		PASS00947	http://www.peptideatlas.org/PASS/PASS00947	OGT1_HUMAN
AFLDSLPDVK	Response curve	OGT1_HUMAN_AFLDSLPDVK_pnnl_B2_P90	CPTAC_Batch2_Exp1_65Hvy_S1_r1_2015Mar14_Gandalf.raw		PASS00947	http://www.peptideatlas.org/PASS/PASS00947	OGT1_HUMAN
AFLDSLPDVK	Response curve	OGT1_HUMAN_AFLDSLPDVK_pnnl_B2_P90	CPTAC_Batch2_Exp1_65Hvy_S1_r3_2015Mar14_Gandalf.raw		PASS00947	http://www.peptideatlas.org/PASS/PASS00947	OGT1_HUMAN
AFLDSLPDVK	Response curve	OGT1_HUMAN_AFLDSLPDVK_pnnl_B2_P90	CPTAC_Batch2_Exp1_65Hvy_S1_r4_2015Mar14_Gandalf.raw		PASS00947	http://www.peptideatlas.org/PASS/PASS00947	OGT1_HUMAN
AFLDSLPDVK	Response curve	OGT1_HUMAN_AFLDSLPDVK_pnnl_B2_P90	CPTAC_Batch2_Exp1_65Hvy_S2_r1_2015Mar14_Gandalf.raw		PASS00947	http://www.peptideatlas.org/PASS/PASS00947	OGT1_HUMAN
AFLDSLPDVK	Response curve	OGT1_HUMAN_AFLDSLPDVK_pnnl_B2_P90	CPTAC_Batch2_Exp1_65Hvy_S2_r2_2015Mar14_Gandalf.raw		PASS00947	http://www.peptideatlas.org/PASS/PASS00947	OGT1_HUMAN
AFLDSLPDVK	Response curve	OGT1_HUMAN_AFLDSLPDVK_pnnl_B2_P90	CPTAC_Batch2_Exp1_65Hvy_S2_r4_2015Mar14_Gandalf.raw		PASS00947	http://www.peptideatlas.org/PASS/PASS00947	OGT1_HUMAN
AFLDSLPDVK	Response curve	OGT1_HUMAN_AFLDSLPDVK_pnnl_B2_P90	CPTAC_Batch2_Exp1_65Hvy_S3_r1_2015Mar14_Gandalf.raw		PASS00947	http://www.peptideatlas.org/PASS/PASS00947	OGT1_HUMAN
AFLDSLPDVK	Response curve	OGT1_HUMAN_AFLDSLPDVK_pnnl_B2_P90	CPTAC_Batch2_Exp1_65Hvy_S3_r3_2015Mar14_Gandalf.raw		PASS00947	http://www.peptideatlas.org/PASS/PASS00947	OGT1_HUMAN
AFLDSLPDVK	Response curve	OGT1_HUMAN_AFLDSLPDVK_pnnl_B2_P90	CPTAC_Batch2_Exp1_65Hvy_S3_r4_2015Mar14_Gandalf.raw		PASS00947	http://www.peptideatlas.org/PASS/PASS00947	OGT1_HUMAN
AFLDSLPDVK	Response curve	OGT1_HUMAN_AFLDSLPDVK_pnnl_B2_P90	CPTAC_Batch2_Exp1_65Hvy_S4_r2_2015Mar14_Gandalf.raw		PASS00947	http://www.peptideatlas.org/PASS/PASS00947	OGT1_HUMAN
AFLDSLPDVK	Response curve	OGT1_HUMAN_AFLDSLPDVK_pnnl_B2_P90	CPTAC_Batch2_Exp1_65Hvy_S4_r3_2015Mar14_Gandalf.raw		PASS00947	http://www.peptideatlas.org/PASS/PASS00947	OGT1_HUMAN
AFLDSLPDVK	Response curve	OGT1_HUMAN_AFLDSLPDVK_pnnl_B2_P90	CPTAC_Batch2_Exp1_65Hvy_S4_r4_2015Mar14_Gandalf.raw		PASS00947	http://www.peptideatlas.org/PASS/PASS00947	OGT1_HUMAN
AFLDSLPDVK	Response curve	OGT1_HUMAN_AFLDSLPDVK_pnnl_B2_P90	CPTAC_Batch2_Exp1_65Hvy_S5_r1_2015Mar14_Gandalf.raw		PASS00947	http://www.peptideatlas.org/PASS/PASS00947	OGT1_HUMAN
AFLDSLPDVK	Response curve	OGT1_HUMAN_AFLDSLPDVK_pnnl_B2_P90	CPTAC_Batch2_Exp1_65Hvy_S5_r2_2015Mar14_Gandalf.raw		PASS00947	http://www.peptideatlas.org/PASS/PASS00947	OGT1_HUMAN
AFLDSLPDVK	Response curve	OGT1_HUMAN_AFLDSLPDVK_pnnl_B2_P90	CPTAC_Batch2_Exp1_65Hvy_S5_r4_2015Mar14_Gandalf.raw		PASS00947	http://www.peptideatlas.org/PASS/PASS00947	OGT1_HUMAN
AFLDSLPDVK	Response curve	OGT1_HUMAN_AFLDSLPDVK_pnnl_B2_P90	CPTAC_Batch2_Exp1_65Hvy_S6_r2_2015Mar14_Gandalf.raw		PASS00947	http://www.peptideatlas.org/PASS/PASS00947	OGT1_HUMAN
AFLDSLPDVK	Response curve	OGT1_HUMAN_AFLDSLPDVK_pnnl_B2_P90	CPTAC_Batch2_Exp1_65Hvy_S6_r3_2015Mar14_Gandalf.raw		PASS00947	http://www.peptideatlas.org/PASS/PASS00947	OGT1_HUMAN
AFLDSLPDVK	Response curve	OGT1_HUMAN_AFLDSLPDVK_pnnl_B2_P90	CPTAC_Batch2_Exp1_65Hvy_S6_r4_2015Mar14_Gandalf.raw		PASS00947	http://www.peptideatlas.org/PASS/PASS00947	OGT1_HUMAN
AFLDSLPDVK	Response curve	OGT1_HUMAN_AFLDSLPDVK_pnnl_B2_P90	CPTAC_Batch2_Exp1_65Hvy_S7_r2_2015Mar14_Gandalf.raw		PASS00947	http://www.peptideatlas.org/PASS/PASS00947	OGT1_HUMAN
AFLDSLPDVK	Response curve	OGT1_HUMAN_AFLDSLPDVK_pnnl_B2_P90	CPTAC_Batch2_Exp1_65Hvy_S7_r3_2015Mar14_Gandalf.raw		PASS00947	http://www.peptideatlas.org/PASS/PASS00947	OGT1_HUMAN
AFLDSLPDVK	Response curve	OGT1_HUMAN_AFLDSLPDVK_pnnl_B2_P90	CPTAC_Batch2_Exp1_65Hvy_S7_r4_2015Mar14_Gandalf.raw		PASS00947	http://www.peptideatlas.org/PASS/PASS00947	OGT1_HUMAN
AFLDSLPDVK	Response curve	OGT1_HUMAN_AFLDSLPDVK_pnnl_B2_P90	CPTAC_Batch2_Exp1_65Hvy_S8_r2_2015Mar14_Gandalf.raw		PASS00947	http://www.peptideatlas.org/PASS/PASS00947	OGT1_HUMAN
AFLDSLPDVK	Response curve	OGT1_HUMAN_AFLDSLPDVK_pnnl_B2_P90	CPTAC_Batch2_Exp1_65Hvy_S8_r3_2015Mar14_Gandalf.raw		PASS00947	http://www.peptideatlas.org/PASS/PASS00947	OGT1_HUMAN
AFLDSLPDVK	Response curve	OGT1_HUMAN_AFLDSLPDVK_pnnl_B2_P90	CPTAC_Batch2_Exp1_65Hvy_S8_r4_2015Mar14_Gandalf.raw		PASS00947	http://www.peptideatlas.org/PASS/PASS00947	OGT1_HUMAN
AFLDSLPDVK	Response curve	OGT1_HUMAN_AFLDSLPDVK_pnnl_B2_P90	CPTAC_Batch2_Exp1_3rd10_S9_r2_2015Mar20_Gandalf.raw		PASS00947	http://www.peptideatlas.org/PASS/PASS00947	OGT1_HUMAN
AFLDSLPDVK	Response curve	OGT1_HUMAN_AFLDSLPDVK_pnnl_B2_P90	CPTAC_Batch2_Exp1_3rd10_S9_r3_2015Mar20_Gandalf.raw		PASS00947	http://www.peptideatlas.org/PASS/PASS00947	OGT1_HUMAN
AFLDSLPDVK	Response curve	OGT1_HUMAN_AFLDSLPDVK_pnnl_B2_P90	CPTAC_Batch2_Exp1_3rd10_S9_r4_2015Mar20_Gandalf.raw		PASS00947	http://www.peptideatlas.org/PASS/PASS00947	OGT1_HUMAN
AFLDSLPDVK	Response curve	OGT1_HUMAN_AFLDSLPDVK_pnnl_B2_P90	CPTAC_Batch2_Exp1_3rd10_S10_r2_2015Mar20_Gandalf.raw		PASS00947	http://www.peptideatlas.org/PASS/PASS00947	OGT1_HUMAN
AFLDSLPDVK	Response curve	OGT1_HUMAN_AFLDSLPDVK_pnnl_B2_P90	CPTAC_Batch2_Exp1_3rd10_S10_r3_2015Mar20_Gandalf.raw		PASS00947	http://www.peptideatlas.org/PASS/PASS00947	OGT1_HUMAN
AFLDSLPDVK	Response curve	OGT1_HUMAN_AFLDSLPDVK_pnnl_B2_P90	CPTAC_Batch2_Exp1_3rd10_S10_r4_2015Mar20_Gandalf.raw		PASS00947	http://www.peptideatlas.org/PASS/PASS00947	OGT1_HUMAN
AFLDSLPDVK	Response curve	OGT1_HUMAN_AFLDSLPDVK_pnnl_B2_P90	CPTAC_Batch2_Exp1_3rd10_S11_r1_2015Mar20_Gandalf.raw		PASS00947	http://www.peptideatlas.org/PASS/PASS00947	OGT1_HUMAN
AFLDSLPDVK	Response curve	OGT1_HUMAN_AFLDSLPDVK_pnnl_B2_P90	CPTAC_Batch2_Exp1_3rd10_S11_r2_2015Mar20_Gandalf.raw		PASS00947	http://www.peptideatlas.org/PASS/PASS00947	OGT1_HUMAN
AFLDSLPDVK	Response curve	OGT1_HUMAN_AFLDSLPDVK_pnnl_B2_P90	CPTAC_Batch2_Exp1_3rd10_S11_r3_2015Mar20_Gandalf.raw		PASS00947	http://www.peptideatlas.org/PASS/PASS00947	OGT1_HUMAN
EIPVESIEEVSK	Response curve	OGA_HUMAN_EIPVESIEEVSK_pnnl_B2_P58_20160511	CPTAC_Batch2_Exp1_65Hvy_S0_r1_2015Mar14_Gandalf.raw		PASS00947	http://www.peptideatlas.org/PASS/PASS00947	OGA_HUMAN
EIPVESIEEVSK	Response curve	OGA_HUMAN_EIPVESIEEVSK_pnnl_B2_P58_20160511	CPTAC_Batch2_Exp1_65Hvy_S0_r2_2015Mar14_Gandalf.raw		PASS00947	http://www.peptideatlas.org/PASS/PASS00947	OGA_HUMAN
EIPVESIEEVSK	Response curve	OGA_HUMAN_EIPVESIEEVSK_pnnl_B2_P58_20160511	CPTAC_Batch2_Exp1_65Hvy_S0_r3_2015Mar14_Gandalf.raw		PASS00947	http://www.peptideatlas.org/PASS/PASS00947	OGA_HUMAN
EIPVESIEEVSK	Response curve	OGA_HUMAN_EIPVESIEEVSK_pnnl_B2_P58_20160511	CPTAC_Batch2_Exp1_65Hvy_S0_r4_2015Mar14_Gandalf.raw		PASS00947	http://www.peptideatlas.org/PASS/PASS00947	OGA_HUMAN
EIPVESIEEVSK	Response curve	OGA_HUMAN_EIPVESIEEVSK_pnnl_B2_P58_20160511	CPTAC_Batch2_Exp1_65Hvy_S0_r5_2015Mar14_Gandalf.raw		PASS00947	http://www.peptideatlas.org/PASS/PASS00947	OGA_HUMAN
EIPVESIEEVSK	Response curve	OGA_HUMAN_EIPVESIEEVSK_pnnl_B2_P58_20160511	CPTAC_Batch2_Exp1_65Hvy_S0_r6_2015Mar14_Gandalf.raw		PASS00947	http://www.peptideatlas.org/PASS/PASS00947	OGA_HUMAN
EIPVESIEEVSK	Response curve	OGA_HUMAN_EIPVESIEEVSK_pnnl_B2_P58_20160511	CPTAC_Batch2_Exp1_65Hvy_S0_r7_2015Mar14_Gandalf.raw		PASS00947	http://www.peptideatlas.org/PASS/PASS00947	OGA_HUMAN
EIPVESIEEVSK	Response curve	OGA_HUMAN_EIPVESIEEVSK_pnnl_B2_P58_20160511	CPTAC_Batch2_Exp1_65Hvy_S0_r8_2015Mar14_Gandalf.raw		PASS00947	http://www.peptideatlas.org/PASS/PASS00947	OGA_HUMAN
EIPVESIEEVSK	Response curve	OGA_HUMAN_EIPVESIEEVSK_pnnl_B2_P58_20160511	CPTAC_Batch2_Exp1_65Hvy_S0_r9_2015Mar14_Gandalf.raw		PASS00947	http://www.peptideatlas.org/PASS/PASS00947	OGA_HUMAN
EIPVESIEEVSK	Response curve	OGA_HUMAN_EIPVESIEEVSK_pnnl_B2_P58_20160511	CPTAC_Batch2_Exp1_65Hvy_S0_r10_2015Mar14_Gandalf.raw		PASS00947	http://www.peptideatlas.org/PASS/PASS00947	OGA_HUMAN
EIPVESIEEVSK	Response curve	OGA_HUMAN_EIPVESIEEVSK_pnnl_B2_P58_20160511	CPTAC_Batch2_Exp1_65Hvy_S0_r11_2015Mar14_Gandalf.raw		PASS00947	http://www.peptideatlas.org/PASS/PASS00947	OGA_HUMAN
EIPVESIEEVSK	Response curve	OGA_HUMAN_EIPVESIEEVSK_pnnl_B2_P58_20160511	CPTAC_Batch2_Exp1_65Hvy_S1_r2_2015Mar14_Gandalf.raw		PASS00947	http://www.peptideatlas.org/PASS/PASS00947	OGA_HUMAN
EIPVESIEEVSK	Response curve	OGA_HUMAN_EIPVESIEEVSK_pnnl_B2_P58_20160511	CPTAC_Batch2_Exp1_65Hvy_S1_r3_2015Mar14_Gandalf.raw		PASS00947	http://www.peptideatlas.org/PASS/PASS00947	OGA_HUMAN
EIPVESIEEVSK	Response curve	OGA_HUMAN_EIPVESIEEVSK_pnnl_B2_P58_20160511	CPTAC_Batch2_Exp1_65Hvy_S1_r4_2015Mar14_Gandalf.raw		PASS00947	http://www.peptideatlas.org/PASS/PASS00947	OGA_HUMAN
EIPVESIEEVSK	Response curve	OGA_HUMAN_EIPVESIEEVSK_pnnl_B2_P58_20160511	CPTAC_Batch2_Exp1_65Hvy_S2_r2_2015Mar14_Gandalf.raw		PASS00947	http://www.peptideatlas.org/PASS/PASS00947	OGA_HUMAN
EIPVESIEEVSK	Response curve	OGA_HUMAN_EIPVESIEEVSK_pnnl_B2_P58_20160511	CPTAC_Batch2_Exp1_65Hvy_S2_r3_2015Mar14_Gandalf.raw		PASS00947	http://www.peptideatlas.org/PASS/PASS00947	OGA_HUMAN
EIPVESIEEVSK	Response curve	OGA_HUMAN_EIPVESIEEVSK_pnnl_B2_P58_20160511	CPTAC_Batch2_Exp1_65Hvy_S2_r4_2015Mar14_Gandalf.raw		PASS00947	http://www.peptideatlas.org/PASS/PASS00947	OGA_HUMAN
EIPVESIEEVSK	Response curve	OGA_HUMAN_EIPVESIEEVSK_pnnl_B2_P58_20160511	CPTAC_Batch2_Exp1_65Hvy_S3_r2_2015Mar14_Gandalf.raw		PASS00947	http://www.peptideatlas.org/PASS/PASS00947	OGA_HUMAN
EIPVESIEEVSK	Response curve	OGA_HUMAN_EIPVESIEEVSK_pnnl_B2_P58_20160511	CPTAC_Batch2_Exp1_65Hvy_S3_r3_2015Mar14_Gandalf.raw		PASS00947	http://www.peptideatlas.org/PASS/PASS00947	OGA_HUMAN
EIPVESIEEVSK	Response curve	OGA_HUMAN_EIPVESIEEVSK_pnnl_B2_P58_20160511	CPTAC_Batch2_Exp1_65Hvy_S3_r4_2015Mar14_Gandalf.raw		PASS00947	http://www.peptideatlas.org/PASS/PASS00947	OGA_HUMAN
EIPVESIEEVSK	Response curve	OGA_HUMAN_EIPVESIEEVSK_pnnl_B2_P58_20160511	CPTAC_Batch2_Exp1_65Hvy_S4_r2_2015Mar14_Gandalf.raw		PASS00947	http://www.peptideatlas.org/PASS/PASS00947	OGA_HUMAN
EIPVESIEEVSK	Response curve	OGA_HUMAN_EIPVESIEEVSK_pnnl_B2_P58_20160511	CPTAC_Batch2_Exp1_65Hvy_S4_r3_2015Mar14_Gandalf.raw		PASS00947	http://www.peptideatlas.org/PASS/PASS00947	OGA_HUMAN
EIPVESIEEVSK	Response curve	OGA_HUMAN_EIPVESIEEVSK_pnnl_B2_P58_20160511	CPTAC_Batch2_Exp1_65Hvy_S4_r4_2015Mar14_Gandalf.raw		PASS00947	http://www.peptideatlas.org/PASS/PASS00947	OGA_HUMAN
EIPVESIEEVSK	Response curve	OGA_HUMAN_EIPVESIEEVSK_pnnl_B2_P58_20160511	CPTAC_Batch2_Exp1_65Hvy_S5_r2_2015Mar14_Gandalf.raw		PASS00947	http://www.peptideatlas.org/PASS/PASS00947	OGA_HUMAN
EIPVESIEEVSK	Response curve	OGA_HUMAN_EIPVESIEEVSK_pnnl_B2_P58_20160511	CPTAC_Batch2_Exp1_65Hvy_S5_r3_2015Mar14_Gandalf.raw		PASS00947	http://www.peptideatlas.org/PASS/PASS00947	OGA_HUMAN
EIPVESIEEVSK	Response curve	OGA_HUMAN_EIPVESIEEVSK_pnnl_B2_P58_20160511	CPTAC_Batch2_Exp1_65Hvy_S5_r4_2015Mar14_Gandalf.raw		PASS00947	http://www.peptideatlas.org/PASS/PASS00947	OGA_HUMAN
EIPVESIEEVSK	Response curve	OGA_HUMAN_EIPVESIEEVSK_pnnl_B2_P58_20160511	CPTAC_Batch2_Exp1_65Hvy_S6_r5_2015Mar14_Gandalf.raw		PASS00947	http://www.peptideatlas.org/PASS/PASS00947	OGA_HUMAN
EIPVESIEEVSK	Response curve	OGA_HUMAN_EIPVESIEEVSK_pnnl_B2_P58_20160511	CPTAC_Batch2_Exp1_65Hvy_S6_r6_2015Mar14_Gandalf.raw		PASS00947	http://www.peptideatlas.org/PASS/PASS00947	OGA_HUMAN
EIPVESIEEVSK	Response curve	OGA_HUMAN_EIPVESIEEVSK_pnnl_B2_P58_20160511	CPTAC_Batch2_Exp1_65Hvy_S6_r8_2015Mar14_Gandalf.raw		PASS00947	http://www.peptideatlas.org/PASS/PASS00947	OGA_HUMAN
EIPVESIEEVSK	Response curve	OGA_HUMAN_EIPVESIEEVSK_pnnl_B2_P58_20160511	CPTAC_Batch2_Exp1_65Hvy_S7_r1_2015Mar14_Gandalf.raw		PASS00947	http://www.peptideatlas.org/PASS/PASS00947	OGA_HUMAN
EIPVESIEEVSK	Response curve	OGA_HUMAN_EIPVESIEEVSK_pnnl_B2_P58_20160511	CPTAC_Batch2_Exp1_65Hvy_S7_r2_2015Mar14_Gandalf.raw		PASS00947	http://www.peptideatlas.org/PASS/PASS00947	OGA_HUMAN
EIPVESIEEVSK	Response curve	OGA_HUMAN_EIPVESIEEVSK_pnnl_B2_P58_20160511	CPTAC_Batch2_Exp1_65Hvy_S7_r4_2015Mar14_Gandalf.raw		PASS00947	http://www.peptideatlas.org/PASS/PASS00947	OGA_HUMAN
EIPVESIEEVSK	Response curve	OGA_HUMAN_EIPVESIEEVSK_pnnl_B2_P58_20160511	CPTAC_Batch2_Exp1_65Hvy_S8_r1_2015Mar14_Gandalf.raw		PASS00947	http://www.peptideatlas.org/PASS/PASS00947	OGA_HUMAN
EIPVESIEEVSK	Response curve	OGA_HUMAN_EIPVESIEEVSK_pnnl_B2_P58_20160511	CPTAC_Batch2_Exp1_65Hvy_S8_r3_2015Mar14_Gandalf.raw		PASS00947	http://www.peptideatlas.org/PASS/PASS00947	OGA_HUMAN
EIPVESIEEVSK	Response curve	OGA_HUMAN_EIPVESIEEVSK_pnnl_B2_P58_20160511	CPTAC_Batch2_Exp1_65Hvy_S8_r4_2015Mar14_Gandalf.raw		PASS00947	http://www.peptideatlas.org/PASS/PASS00947	OGA_HUMAN
EIPVESIEEVSK	Response curve	OGA_HUMAN_EIPVESIEEVSK_pnnl_B2_P58_20160511	CPTAC_Batch2_Exp1_3rd10_S9_r1_2015Mar20_Gandalf.raw		PASS00947	http://www.peptideatlas.org/PASS/PASS00947	OGA_HUMAN
EIPVESIEEVSK	Response curve	OGA_HUMAN_EIPVESIEEVSK_pnnl_B2_P58_20160511	CPTAC_Batch2_Exp1_3rd10_S9_r2_2015Mar20_Gandalf.raw		PASS00947	http://www.peptideatlas.org/PASS/PASS00947	OGA_HUMAN
EIPVESIEEVSK	Response curve	OGA_HUMAN_EIPVESIEEVSK_pnnl_B2_P58_20160511	CPTAC_Batch2_Exp1_3rd10_S9_r3_2015Mar20_Gandalf.raw		PASS00947	http://www.peptideatlas.org/PASS/PASS00947	OGA_HUMAN
EIPVESIEEVSK	Response curve	OGA_HUMAN_EIPVESIEEVSK_pnnl_B2_P58_20160511	CPTAC_Batch2_Exp1_3rd10_S10_r1_2015Mar20_Gandalf.raw		PASS00947	http://www.peptideatlas.org/PASS/PASS00947	OGA_HUMAN
EIPVESIEEVSK	Response curve	OGA_HUMAN_EIPVESIEEVSK_pnnl_B2_P58_20160511	CPTAC_Batch2_Exp1_3rd10_S10_r2_2015Mar20_Gandalf.raw		PASS00947	http://www.peptideatlas.org/PASS/PASS00947	OGA_HUMAN
EIPVESIEEVSK	Response curve	OGA_HUMAN_EIPVESIEEVSK_pnnl_B2_P58_20160511	CPTAC_Batch2_Exp1_3rd10_S10_r3_2015Mar20_Gandalf.raw		PASS00947	http://www.peptideatlas.org/PASS/PASS00947	OGA_HUMAN
EIPVESIEEVSK	Response curve	OGA_HUMAN_EIPVESIEEVSK_pnnl_B2_P58_20160511	CPTAC_Batch2_Exp1_3rd10_S11_r1_2015Mar20_Gandalf.raw		PASS00947	http://www.peptideatlas.org/PASS/PASS00947	OGA_HUMAN
EIPVESIEEVSK	Response curve	OGA_HUMAN_EIPVESIEEVSK_pnnl_B2_P58_20160511	CPTAC_Batch2_Exp1_3rd10_S11_r2_2015Mar20_Gandalf.raw		PASS00947	http://www.peptideatlas.org/PASS/PASS00947	OGA_HUMAN
EIPVESIEEVSK	Response curve	OGA_HUMAN_EIPVESIEEVSK_pnnl_B2_P58_20160511	CPTAC_Batch2_Exp1_3rd10_S11_r3_2015Mar20_Gandalf.raw		PASS00947	http://www.peptideatlas.org/PASS/PASS00947	OGA_HUMAN
LSPAPSK	Response curve	NFKB1_HUMAN_LSPAPSK_pnnl_B2_P63	CPTAC_Batch2_Exp1_65Hvy_S0_r1_2015Mar14_Gandalf.raw		PASS00947	http://www.peptideatlas.org/PASS/PASS00947	NFKB1_HUMAN
LSPAPSK	Response curve	NFKB1_HUMAN_LSPAPSK_pnnl_B2_P63	CPTAC_Batch2_Exp1_65Hvy_S0_r2_2015Mar14_Gandalf.raw		PASS00947	http://www.peptideatlas.org/PASS/PASS00947	NFKB1_HUMAN
LSPAPSK	Response curve	NFKB1_HUMAN_LSPAPSK_pnnl_B2_P63	CPTAC_Batch2_Exp1_65Hvy_S0_r3_2015Mar14_Gandalf.raw		PASS00947	http://www.peptideatlas.org/PASS/PASS00947	NFKB1_HUMAN
LSPAPSK	Response curve	NFKB1_HUMAN_LSPAPSK_pnnl_B2_P63	CPTAC_Batch2_Exp1_65Hvy_S0_r4_2015Mar14_Gandalf.raw		PASS00947	http://www.peptideatlas.org/PASS/PASS00947	NFKB1_HUMAN
LSPAPSK	Response curve	NFKB1_HUMAN_LSPAPSK_pnnl_B2_P63	CPTAC_Batch2_Exp1_65Hvy_S0_r5_2015Mar14_Gandalf.raw		PASS00947	http://www.peptideatlas.org/PASS/PASS00947	NFKB1_HUMAN
LSPAPSK	Response curve	NFKB1_HUMAN_LSPAPSK_pnnl_B2_P63	CPTAC_Batch2_Exp1_65Hvy_S0_r6_2015Mar14_Gandalf.raw		PASS00947	http://www.peptideatlas.org/PASS/PASS00947	NFKB1_HUMAN
LSPAPSK	Response curve	NFKB1_HUMAN_LSPAPSK_pnnl_B2_P63	CPTAC_Batch2_Exp1_65Hvy_S0_r7_2015Mar14_Gandalf.raw		PASS00947	http://www.peptideatlas.org/PASS/PASS00947	NFKB1_HUMAN
LSPAPSK	Response curve	NFKB1_HUMAN_LSPAPSK_pnnl_B2_P63	CPTAC_Batch2_Exp1_65Hvy_S0_r8_2015Mar14_Gandalf.raw		PASS00947	http://www.peptideatlas.org/PASS/PASS00947	NFKB1_HUMAN
LSPAPSK	Response curve	NFKB1_HUMAN_LSPAPSK_pnnl_B2_P63	CPTAC_Batch2_Exp1_65Hvy_S0_r9_2015Mar14_Gandalf.raw		PASS00947	http://www.peptideatlas.org/PASS/PASS00947	NFKB1_HUMAN
LSPAPSK	Response curve	NFKB1_HUMAN_LSPAPSK_pnnl_B2_P63	CPTAC_Batch2_Exp1_65Hvy_S0_r10_2015Mar14_Gandalf.raw		PASS00947	http://www.peptideatlas.org/PASS/PASS00947	NFKB1_HUMAN
LSPAPSK	Response curve	NFKB1_HUMAN_LSPAPSK_pnnl_B2_P63	CPTAC_Batch2_Exp1_65Hvy_S0_r11_2015Mar14_Gandalf.raw		PASS00947	http://www.peptideatlas.org/PASS/PASS00947	NFKB1_HUMAN
LSPAPSK	Response curve	NFKB1_HUMAN_LSPAPSK_pnnl_B2_P63	CPTAC_Batch2_Exp1_65Hvy_S1_r1_2015Mar14_Gandalf.raw		PASS00947	http://www.peptideatlas.org/PASS/PASS00947	NFKB1_HUMAN
LSPAPSK	Response curve	NFKB1_HUMAN_LSPAPSK_pnnl_B2_P63	CPTAC_Batch2_Exp1_65Hvy_S1_r3_2015Mar14_Gandalf.raw		PASS00947	http://www.peptideatlas.org/PASS/PASS00947	NFKB1_HUMAN
LSPAPSK	Response curve	NFKB1_HUMAN_LSPAPSK_pnnl_B2_P63	CPTAC_Batch2_Exp1_65Hvy_S1_r4_2015Mar14_Gandalf.raw		PASS00947	http://www.peptideatlas.org/PASS/PASS00947	NFKB1_HUMAN
LSPAPSK	Response curve	NFKB1_HUMAN_LSPAPSK_pnnl_B2_P63	CPTAC_Batch2_Exp1_65Hvy_S2_r1_2015Mar14_Gandalf.raw		PASS00947	http://www.peptideatlas.org/PASS/PASS00947	NFKB1_HUMAN
LSPAPSK	Response curve	NFKB1_HUMAN_LSPAPSK_pnnl_B2_P63	CPTAC_Batch2_Exp1_65Hvy_S2_r3_2015Mar14_Gandalf.raw		PASS00947	http://www.peptideatlas.org/PASS/PASS00947	NFKB1_HUMAN
LSPAPSK	Response curve	NFKB1_HUMAN_LSPAPSK_pnnl_B2_P63	CPTAC_Batch2_Exp1_65Hvy_S2_r4_2015Mar14_Gandalf.raw		PASS00947	http://www.peptideatlas.org/PASS/PASS00947	NFKB1_HUMAN
LSPAPSK	Response curve	NFKB1_HUMAN_LSPAPSK_pnnl_B2_P63	CPTAC_Batch2_Exp1_65Hvy_S3_r2_2015Mar14_Gandalf.raw		PASS00947	http://www.peptideatlas.org/PASS/PASS00947	NFKB1_HUMAN
LSPAPSK	Response curve	NFKB1_HUMAN_LSPAPSK_pnnl_B2_P63	CPTAC_Batch2_Exp1_65Hvy_S3_r3_2015Mar14_Gandalf.raw		PASS00947	http://www.peptideatlas.org/PASS/PASS00947	NFKB1_HUMAN
LSPAPSK	Response curve	NFKB1_HUMAN_LSPAPSK_pnnl_B2_P63	CPTAC_Batch2_Exp1_65Hvy_S3_r4_2015Mar14_Gandalf.raw		PASS00947	http://www.peptideatlas.org/PASS/PASS00947	NFKB1_HUMAN
LSPAPSK	Response curve	NFKB1_HUMAN_LSPAPSK_pnnl_B2_P63	CPTAC_Batch2_Exp1_65Hvy_S4_r2_2015Mar14_Gandalf.raw		PASS00947	http://www.peptideatlas.org/PASS/PASS00947	NFKB1_HUMAN
LSPAPSK	Response curve	NFKB1_HUMAN_LSPAPSK_pnnl_B2_P63	CPTAC_Batch2_Exp1_65Hvy_S4_r3_2015Mar14_Gandalf.raw		PASS00947	http://www.peptideatlas.org/PASS/PASS00947	NFKB1_HUMAN
LSPAPSK	Response curve	NFKB1_HUMAN_LSPAPSK_pnnl_B2_P63	CPTAC_Batch2_Exp1_65Hvy_S4_r4_2015Mar14_Gandalf.raw		PASS00947	http://www.peptideatlas.org/PASS/PASS00947	NFKB1_HUMAN
[truncated: 754 more rows]
