# Supplementary material for: Targeted proteomic assays for quantitation of proteins identified by proteogenomic analysis of ovarian cancer
Source: Sci Data. 2017 Jul 19;4:170091. doi: 10.1038/sdata.2017.91 (PMC5516542; doi:10.1038/sdata.2017.91)
Supplement: Supplementary file 1 [file sdata201791-isa1.zip › a_repeatability_Liu.txt]

Sample Name	Protocol REF	Assay Name	Raw Data File	Comment[Data Repository]	Comment[Data Record Accession]	Comment[Data Record URI]	Factor Value[target protein]
All	Mini-validation of repeatability	CPTAC_MRM_PNNL_Batch1_Exp2_20160519_M1	CPTAC_PNNL_Batch1_First50Pep_Day3_High1_001_14Feb14_Smeagol_W22511A1.raw	PeptideAtlas	PASS00947	http://www.peptideatlas.org/PASS/PASS00947	All
All	Mini-validation of repeatability	CPTAC_MRM_PNNL_Batch1_Exp2_20160519_M1	CPTAC_PNNL_Batch1_First50Pep_Day3_High1_002_14Feb14_Smeagol_W22511A1.raw	PeptideAtlas	PASS00947	http://www.peptideatlas.org/PASS/PASS00947	All
All	Mini-validation of repeatability	CPTAC_MRM_PNNL_Batch1_Exp2_20160519_M1	CPTAC_PNNL_Batch1_First50Pep_Day3_High1_003_14Feb14_Smeagol_W22511A1.raw	PeptideAtlas	PASS00947	http://www.peptideatlas.org/PASS/PASS00947	All
All	Mini-validation of repeatability	CPTAC_MRM_PNNL_Batch1_Exp2_20160519_M1	CPTAC_PNNL_Batch1_First50Pep_Day4_High1_001_15Feb14_Smeagol_W22511A1.raw	PeptideAtlas	PASS00947	http://www.peptideatlas.org/PASS/PASS00947	All
All	Mini-validation of repeatability	CPTAC_MRM_PNNL_Batch1_Exp2_20160519_M1	CPTAC_PNNL_Batch1_First50Pep_Day4_High1_002_15Feb14_Smeagol_W22511A1.raw	PeptideAtlas	PASS00947	http://www.peptideatlas.org/PASS/PASS00947	All
All	Mini-validation of repeatability	CPTAC_MRM_PNNL_Batch1_Exp2_20160519_M1	CPTAC_PNNL_Batch1_First50Pep_Day4_High1_003_15Feb14_Smeagol_W22511A1.raw	PeptideAtlas	PASS00947	http://www.peptideatlas.org/PASS/PASS00947	All
All	Mini-validation of repeatability	CPTAC_MRM_PNNL_Batch1_Exp2_20160519_M1	CPTAC_PNNL_Batch1_First50Pep_Day5_High1_001_16Feb14_Smeagol_W22511A1.raw	PeptideAtlas	PASS00947	http://www.peptideatlas.org/PASS/PASS00947	All
All	Mini-validation of repeatability	CPTAC_MRM_PNNL_Batch1_Exp2_20160519_M1	CPTAC_PNNL_Batch1_First50Pep_Day5_High1_002_16Feb14_Smeagol_W22511A1.raw	PeptideAtlas	PASS00947	http://www.peptideatlas.org/PASS/PASS00947	All
All	Mini-validation of repeatability	CPTAC_MRM_PNNL_Batch1_Exp2_20160519_M1	CPTAC_PNNL_Batch1_First50Pep_Day5_High1_003_16Feb14_Smeagol_W22511A1.raw	PeptideAtlas	PASS00947	http://www.peptideatlas.org/PASS/PASS00947	All
All	Mini-validation of repeatability	CPTAC_MRM_PNNL_Batch1_Exp2_20160519_M1	CPTAC_PNNL_Batch1_First50Pep_Day6_High1_001_17Feb14_Smeagol_W22511A1.raw	PeptideAtlas	PASS00947	http://www.peptideatlas.org/PASS/PASS00947	All
All	Mini-validation of repeatability	CPTAC_MRM_PNNL_Batch1_Exp2_20160519_M1	CPTAC_PNNL_Batch1_First50Pep_Day6_High1_002_17Feb14_Smeagol_W22511A1.raw	PeptideAtlas	PASS00947	http://www.peptideatlas.org/PASS/PASS00947	All
All	Mini-validation of repeatability	CPTAC_MRM_PNNL_Batch1_Exp2_20160519_M1	CPTAC_PNNL_Batch1_First50Pep_Day6_High1_003_17Feb14_Smeagol_W22511A1.raw	PeptideAtlas	PASS00947	http://www.peptideatlas.org/PASS/PASS00947	All
All	Mini-validation of repeatability	CPTAC_MRM_PNNL_Batch1_Exp2_20160519_M1	CPTAC_PNNL_Batch1_First50Pep_Day7_High1_001_18Feb14_Smeagol_W22511A1.raw	PeptideAtlas	PASS00947	http://www.peptideatlas.org/PASS/PASS00947	All
All	Mini-validation of repeatability	CPTAC_MRM_PNNL_Batch1_Exp2_20160519_M1	CPTAC_PNNL_Batch1_First50Pep_Day7_High1_002_18Feb14_Smeagol_W22511A1.raw	PeptideAtlas	PASS00947	http://www.peptideatlas.org/PASS/PASS00947	All
All	Mini-validation of repeatability	CPTAC_MRM_PNNL_Batch1_Exp2_20160519_M1	CPTAC_PNNL_Batch1_First50Pep_Day7_High1_003_18Feb14_Smeagol_W22511A1.raw	PeptideAtlas	PASS00947	http://www.peptideatlas.org/PASS/PASS00947	All
All	Mini-validation of repeatability	CPTAC_MRM_PNNL_Batch1_Exp2_20160519_M1	CPTAC_PNNL_Batch1_First50Pep_Day3_Mid1_001_13Feb14_Smeagol_W22511A1.raw	PeptideAtlas	PASS00947	http://www.peptideatlas.org/PASS/PASS00947	All
All	Mini-validation of repeatability	CPTAC_MRM_PNNL_Batch1_Exp2_20160519_M1	CPTAC_PNNL_Batch1_First50Pep_Day3_Mid1_002_14Feb14_Smeagol_W22511A1.raw	PeptideAtlas	PASS00947	http://www.peptideatlas.org/PASS/PASS00947	All
All	Mini-validation of repeatability	CPTAC_MRM_PNNL_Batch1_Exp2_20160519_M1	CPTAC_PNNL_Batch1_First50Pep_Day3_Mid1_003_14Feb14_Smeagol_W22511A1.raw	PeptideAtlas	PASS00947	http://www.peptideatlas.org/PASS/PASS00947	All
All	Mini-validation of repeatability	CPTAC_MRM_PNNL_Batch1_Exp2_20160519_M1	CPTAC_PNNL_Batch1_First50Pep_Day4_Mid1_001_14Feb14_Smeagol_W22511A1.raw	PeptideAtlas	PASS00947	http://www.peptideatlas.org/PASS/PASS00947	All
All	Mini-validation of repeatability	CPTAC_MRM_PNNL_Batch1_Exp2_20160519_M1	CPTAC_PNNL_Batch1_First50Pep_Day4_Mid1_002_15Feb14_Smeagol_W22511A1.raw	PeptideAtlas	PASS00947	http://www.peptideatlas.org/PASS/PASS00947	All
All	Mini-validation of repeatability	CPTAC_MRM_PNNL_Batch1_Exp2_20160519_M1	CPTAC_PNNL_Batch1_First50Pep_Day4_Mid1_003_15Feb14_Smeagol_W22511A1.raw	PeptideAtlas	PASS00947	http://www.peptideatlas.org/PASS/PASS00947	All
All	Mini-validation of repeatability	CPTAC_MRM_PNNL_Batch1_Exp2_20160519_M1	CPTAC_PNNL_Batch1_First50Pep_Day5_Mid1_001_15Feb14_Smeagol_W22511A1.raw	PeptideAtlas	PASS00947	http://www.peptideatlas.org/PASS/PASS00947	All
All	Mini-validation of repeatability	CPTAC_MRM_PNNL_Batch1_Exp2_20160519_M1	CPTAC_PNNL_Batch1_First50Pep_Day5_Mid1_002_15Feb14_Smeagol_W22511A1.raw	PeptideAtlas	PASS00947	http://www.peptideatlas.org/PASS/PASS00947	All
All	Mini-validation of repeatability	CPTAC_MRM_PNNL_Batch1_Exp2_20160519_M1	CPTAC_PNNL_Batch1_First50Pep_Day5_Mid1_003_16Feb14_Smeagol_W22511A1.raw	PeptideAtlas	PASS00947	http://www.peptideatlas.org/PASS/PASS00947	All
All	Mini-validation of repeatability	CPTAC_MRM_PNNL_Batch1_Exp2_20160519_M1	CPTAC_PNNL_Batch1_First50Pep_Day6_Mid1_001_16Feb14_Smeagol_W22511A1.raw	PeptideAtlas	PASS00947	http://www.peptideatlas.org/PASS/PASS00947	All
All	Mini-validation of repeatability	CPTAC_MRM_PNNL_Batch1_Exp2_20160519_M1	CPTAC_PNNL_Batch1_First50Pep_Day6_Mid1_002_17Feb14_Smeagol_W22511A1.raw	PeptideAtlas	PASS00947	http://www.peptideatlas.org/PASS/PASS00947	All
All	Mini-validation of repeatability	CPTAC_MRM_PNNL_Batch1_Exp2_20160519_M1	CPTAC_PNNL_Batch1_First50Pep_Day6_Mid1_003_17Feb14_Smeagol_W22511A1.raw	PeptideAtlas	PASS00947	http://www.peptideatlas.org/PASS/PASS00947	All
All	Mini-validation of repeatability	CPTAC_MRM_PNNL_Batch1_Exp2_20160519_M1	CPTAC_PNNL_Batch1_First50Pep_Day7_Mid1_001_17Feb14_Smeagol_W22511A1.raw	PeptideAtlas	PASS00947	http://www.peptideatlas.org/PASS/PASS00947	All
All	Mini-validation of repeatability	CPTAC_MRM_PNNL_Batch1_Exp2_20160519_M1	CPTAC_PNNL_Batch1_First50Pep_Day7_Mid1_002_18Feb14_Smeagol_W22511A1.raw	PeptideAtlas	PASS00947	http://www.peptideatlas.org/PASS/PASS00947	All
All	Mini-validation of repeatability	CPTAC_MRM_PNNL_Batch1_Exp2_20160519_M1	CPTAC_PNNL_Batch1_First50Pep_Day7_Mid1_003_18Feb14_Smeagol_W22511A1.raw	PeptideAtlas	PASS00947	http://www.peptideatlas.org/PASS/PASS00947	All
All	Mini-validation of repeatability	CPTAC_MRM_PNNL_Batch1_Exp2_20160519_M1	CPTAC_PNNL_Batch1_First50Pep_Day3_Low2_001_14Feb14_Smeagol_W22511A1.raw	PeptideAtlas	PASS00947	http://www.peptideatlas.org/PASS/PASS00947	All
All	Mini-validation of repeatability	CPTAC_MRM_PNNL_Batch1_Exp2_20160519_M1	CPTAC_PNNL_Batch1_First50Pep_Day3_Low2_002_14Feb14_Smeagol_W22511A1.raw	PeptideAtlas	PASS00947	http://www.peptideatlas.org/PASS/PASS00947	All
All	Mini-validation of repeatability	CPTAC_MRM_PNNL_Batch1_Exp2_20160519_M1	CPTAC_PNNL_Batch1_First50Pep_Day3_Low2_003_14Feb14_Smeagol_W22511A1.raw	PeptideAtlas	PASS00947	http://www.peptideatlas.org/PASS/PASS00947	All
All	Mini-validation of repeatability	CPTAC_MRM_PNNL_Batch1_Exp2_20160519_M1	CPTAC_PNNL_Batch1_First50Pep_Day4_Low2_001_14Feb14_Smeagol_W22511A1.raw	PeptideAtlas	PASS00947	http://www.peptideatlas.org/PASS/PASS00947	All
All	Mini-validation of repeatability	CPTAC_MRM_PNNL_Batch1_Exp2_20160519_M1	CPTAC_PNNL_Batch1_First50Pep_Day4_Low2_002_14Feb14_Smeagol_W22511A1.raw	PeptideAtlas	PASS00947	http://www.peptideatlas.org/PASS/PASS00947	All
All	Mini-validation of repeatability	CPTAC_MRM_PNNL_Batch1_Exp2_20160519_M1	CPTAC_PNNL_Batch1_First50Pep_Day4_Low2_003_15Feb14_Smeagol_W22511A1.raw	PeptideAtlas	PASS00947	http://www.peptideatlas.org/PASS/PASS00947	All
All	Mini-validation of repeatability	CPTAC_MRM_PNNL_Batch1_Exp2_20160519_M1	CPTAC_PNNL_Batch1_First50Pep_Day5_Low2_001_15Feb14_Smeagol_W22511A1.raw	PeptideAtlas	PASS00947	http://www.peptideatlas.org/PASS/PASS00947	All
All	Mini-validation of repeatability	CPTAC_MRM_PNNL_Batch1_Exp2_20160519_M1	CPTAC_PNNL_Batch1_First50Pep_Day5_Low2_002_15Feb14_Smeagol_W22511A1.raw	PeptideAtlas	PASS00947	http://www.peptideatlas.org/PASS/PASS00947	All
All	Mini-validation of repeatability	CPTAC_MRM_PNNL_Batch1_Exp2_20160519_M1	CPTAC_PNNL_Batch1_First50Pep_Day5_Low2_003_16Feb14_Smeagol_W22511A1.raw	PeptideAtlas	PASS00947	http://www.peptideatlas.org/PASS/PASS00947	All
All	Mini-validation of repeatability	CPTAC_MRM_PNNL_Batch1_Exp2_20160519_M1	CPTAC_PNNL_Batch1_First50Pep_Day6_Low2_001_16Feb14_Smeagol_W22511A1.raw	PeptideAtlas	PASS00947	http://www.peptideatlas.org/PASS/PASS00947	All
All	Mini-validation of repeatability	CPTAC_MRM_PNNL_Batch1_Exp2_20160519_M1	CPTAC_PNNL_Batch1_First50Pep_Day6_Low2_002_17Feb14_Smeagol_W22511A1.raw	PeptideAtlas	PASS00947	http://www.peptideatlas.org/PASS/PASS00947	All
All	Mini-validation of repeatability	CPTAC_MRM_PNNL_Batch1_Exp2_20160519_M1	CPTAC_PNNL_Batch1_First50Pep_Day6_Low2_003_17Feb14_Smeagol_W22511A1.raw	PeptideAtlas	PASS00947	http://www.peptideatlas.org/PASS/PASS00947	All
All	Mini-validation of repeatability	CPTAC_MRM_PNNL_Batch1_Exp2_20160519_M1	CPTAC_PNNL_Batch1_First50Pep_Day7_Low2_001_17Feb14_Smeagol_W22511A1.raw	PeptideAtlas	PASS00947	http://www.peptideatlas.org/PASS/PASS00947	All
All	Mini-validation of repeatability	CPTAC_MRM_PNNL_Batch1_Exp2_20160519_M1	CPTAC_PNNL_Batch1_First50Pep_Day7_Low2_002_17Feb14_Smeagol_W22511A1.raw	PeptideAtlas	PASS00947	http://www.peptideatlas.org/PASS/PASS00947	All
All	Mini-validation of repeatability	CPTAC_MRM_PNNL_Batch1_Exp2_20160519_M1	CPTAC_PNNL_Batch1_First50Pep_Day7_Low2_003_18Feb14_Smeagol_W22511A1.raw	PeptideAtlas	PASS00947	http://www.peptideatlas.org/PASS/PASS00947	All
All	Mini-validation of repeatability	Batch2_exp2_final_20160517	CPTAC_Batch2_Exp2_Day1_L_r4_2015Apr06_Gandalf.raw	PeptideAtlas	PASS00947	http://www.peptideatlas.org/PASS/PASS00947	All
All	Mini-validation of repeatability	Batch2_exp2_final_20160517	CPTAC_Batch2_Exp2_Day1_L_r5_2015Apr06_Gandalf.raw	PeptideAtlas	PASS00947	http://www.peptideatlas.org/PASS/PASS00947	All
All	Mini-validation of repeatability	Batch2_exp2_final_20160517	CPTAC_Batch2_Exp2_Day1_L_r6_2015Apr06_Gandalf.raw	PeptideAtlas	PASS00947	http://www.peptideatlas.org/PASS/PASS00947	All
All	Mini-validation of repeatability	Batch2_exp2_final_20160517	CPTAC_Batch2_Exp2_Day2_L_r8_2015Apr14_Gandalf.raw	PeptideAtlas	PASS00947	http://www.peptideatlas.org/PASS/PASS00947	All
All	Mini-validation of repeatability	Batch2_exp2_final_20160517	CPTAC_Batch2_Exp2_Day2_L_r9_2015Apr14_Gandalf.raw	PeptideAtlas	PASS00947	http://www.peptideatlas.org/PASS/PASS00947	All
All	Mini-validation of repeatability	Batch2_exp2_final_20160517	CPTAC_Batch2_Exp2_Day2_L_r10_2015Apr14_Gandalf.raw	PeptideAtlas	PASS00947	http://www.peptideatlas.org/PASS/PASS00947	All
All	Mini-validation of repeatability	Batch2_exp2_final_20160517	CPTAC_Batch2_Exp2_Day3_L_r6_2015Apr08_Gandalf.raw	PeptideAtlas	PASS00947	http://www.peptideatlas.org/PASS/PASS00947	All
All	Mini-validation of repeatability	Batch2_exp2_final_20160517	CPTAC_Batch2_Exp2_Day3_L_r7_2015Apr08_Gandalf.raw	PeptideAtlas	PASS00947	http://www.peptideatlas.org/PASS/PASS00947	All
All	Mini-validation of repeatability	Batch2_exp2_final_20160517	CPTAC_Batch2_Exp2_Day3_L_r9_2015Apr08_Gandalf.raw	PeptideAtlas	PASS00947	http://www.peptideatlas.org/PASS/PASS00947	All
All	Mini-validation of repeatability	Batch2_exp2_final_20160517	CPTAC_Batch2_Exp2_Day4_L_r2_2015Apr09_Gandalf.raw	PeptideAtlas	PASS00947	http://www.peptideatlas.org/PASS/PASS00947	All
All	Mini-validation of repeatability	Batch2_exp2_final_20160517	CPTAC_Batch2_Exp2_Day4_L_r3_2015Apr09_Gandalf.raw	PeptideAtlas	PASS00947	http://www.peptideatlas.org/PASS/PASS00947	All
All	Mini-validation of repeatability	Batch2_exp2_final_20160517	CPTAC_Batch2_Exp2_Day4_L_r4_2015Apr09_Gandalf.raw	PeptideAtlas	PASS00947	http://www.peptideatlas.org/PASS/PASS00947	All
All	Mini-validation of repeatability	Batch2_exp2_final_20160517	CPTAC_Batch2_Exp2_Day5_L_r7_2015Apr10_Gandalf.raw	PeptideAtlas	PASS00947	http://www.peptideatlas.org/PASS/PASS00947	All
All	Mini-validation of repeatability	Batch2_exp2_final_20160517	CPTAC_Batch2_Exp2_Day5_L_r8_2015Apr10_Gandalf.raw	PeptideAtlas	PASS00947	http://www.peptideatlas.org/PASS/PASS00947	All
All	Mini-validation of repeatability	Batch2_exp2_final_20160517	CPTAC_Batch2_Exp2_Day5_L_r9_2015Apr10_Gandalf.raw	PeptideAtlas	PASS00947	http://www.peptideatlas.org/PASS/PASS00947	All
All	Mini-validation of repeatability	Batch2_exp2_final_20160517	CPTAC_Batch2_Exp2_Day1_M_r1_2015Apr06_Gandalf.raw	PeptideAtlas	PASS00947	http://www.peptideatlas.org/PASS/PASS00947	All
All	Mini-validation of repeatability	Batch2_exp2_final_20160517	CPTAC_Batch2_Exp2_Day1_M_r2_2015Apr06_Gandalf.raw	PeptideAtlas	PASS00947	http://www.peptideatlas.org/PASS/PASS00947	All
All	Mini-validation of repeatability	Batch2_exp2_final_20160517	CPTAC_Batch2_Exp2_Day1_M_r3_2015Apr06_Gandalf.raw	PeptideAtlas	PASS00947	http://www.peptideatlas.org/PASS/PASS00947	All
All	Mini-validation of repeatability	Batch2_exp2_final_20160517	CPTAC_Batch2_Exp2_Day2_M_r1_2015Apr07_Gandalf.raw	PeptideAtlas	PASS00947	http://www.peptideatlas.org/PASS/PASS00947	All
All	Mini-validation of repeatability	Batch2_exp2_final_20160517	CPTAC_Batch2_Exp2_Day2_M_r2_2015Apr07_Gandalf.raw	PeptideAtlas	PASS00947	http://www.peptideatlas.org/PASS/PASS00947	All
All	Mini-validation of repeatability	Batch2_exp2_final_20160517	CPTAC_Batch2_Exp2_Day2_M_r3_2015Apr07_Gandalf.raw	PeptideAtlas	PASS00947	http://www.peptideatlas.org/PASS/PASS00947	All
All	Mini-validation of repeatability	Batch2_exp2_final_20160517	CPTAC_Batch2_Exp2_Day3_M_r1_2015Apr08_Gandalf.raw	PeptideAtlas	PASS00947	http://www.peptideatlas.org/PASS/PASS00947	All
All	Mini-validation of repeatability	Batch2_exp2_final_20160517	CPTAC_Batch2_Exp2_Day3_M_r2_2015Apr08_Gandalf.raw	PeptideAtlas	PASS00947	http://www.peptideatlas.org/PASS/PASS00947	All
All	Mini-validation of repeatability	Batch2_exp2_final_20160517	CPTAC_Batch2_Exp2_Day3_M_r3_2015Apr08_Gandalf.raw	PeptideAtlas	PASS00947	http://www.peptideatlas.org/PASS/PASS00947	All
All	Mini-validation of repeatability	Batch2_exp2_final_20160517	CPTAC_Batch2_Exp2_Day4_M_r2_2015Apr09_Gandalf.raw	PeptideAtlas	PASS00947	http://www.peptideatlas.org/PASS/PASS00947	All
All	Mini-validation of repeatability	Batch2_exp2_final_20160517	CPTAC_Batch2_Exp2_Day4_M_r3_2015Apr09_Gandalf.raw	PeptideAtlas	PASS00947	http://www.peptideatlas.org/PASS/PASS00947	All
All	Mini-validation of repeatability	Batch2_exp2_final_20160517	CPTAC_Batch2_Exp2_Day4_M_r4_2015Apr09_Gandalf.raw	PeptideAtlas	PASS00947	http://www.peptideatlas.org/PASS/PASS00947	All
All	Mini-validation of repeatability	Batch2_exp2_final_20160517	CPTAC_Batch2_Exp2_Day5_M_r1_2015Apr10_Gandalf.raw	PeptideAtlas	PASS00947	http://www.peptideatlas.org/PASS/PASS00947	All
All	Mini-validation of repeatability	Batch2_exp2_final_20160517	CPTAC_Batch2_Exp2_Day5_M_r2_2015Apr10_Gandalf.raw	PeptideAtlas	PASS00947	http://www.peptideatlas.org/PASS/PASS00947	All
All	Mini-validation of repeatability	Batch2_exp2_final_20160517	CPTAC_Batch2_Exp2_Day5_M_r3_2015Apr10_Gandalf.raw	PeptideAtlas	PASS00947	http://www.peptideatlas.org/PASS/PASS00947	All
All	Mini-validation of repeatability	Batch2_exp2_final_20160517	CPTAC_Batch2_Exp2_Day1_H_r1_2015Apr06_Gandalf.raw	PeptideAtlas	PASS00947	http://www.peptideatlas.org/PASS/PASS00947	All
All	Mini-validation of repeatability	Batch2_exp2_final_20160517	CPTAC_Batch2_Exp2_Day1_H_r2_2015Apr06_Gandalf.raw	PeptideAtlas	PASS00947	http://www.peptideatlas.org/PASS/PASS00947	All
All	Mini-validation of repeatability	Batch2_exp2_final_20160517	CPTAC_Batch2_Exp2_Day1_H_r3_2015Apr06_Gandalf.raw	PeptideAtlas	PASS00947	http://www.peptideatlas.org/PASS/PASS00947	All
All	Mini-validation of repeatability	Batch2_exp2_final_20160517	CPTAC_Batch2_Exp2_Day2_H_r1_2015Apr07_Gandalf.raw	PeptideAtlas	PASS00947	http://www.peptideatlas.org/PASS/PASS00947	All
All	Mini-validation of repeatability	Batch2_exp2_final_20160517	CPTAC_Batch2_Exp2_Day2_H_r2_2015Apr07_Gandalf.raw	PeptideAtlas	PASS00947	http://www.peptideatlas.org/PASS/PASS00947	All
All	Mini-validation of repeatability	Batch2_exp2_final_20160517	CPTAC_Batch2_Exp2_Day2_H_r3_2015Apr07_Gandalf.raw	PeptideAtlas	PASS00947	http://www.peptideatlas.org/PASS/PASS00947	All
All	Mini-validation of repeatability	Batch2_exp2_final_20160517	CPTAC_Batch2_Exp2_Day3_H_r1_2015Apr08_Gandalf.raw	PeptideAtlas	PASS00947	http://www.peptideatlas.org/PASS/PASS00947	All
All	Mini-validation of repeatability	Batch2_exp2_final_20160517	CPTAC_Batch2_Exp2_Day3_H_r2_2015Apr08_Gandalf.raw	PeptideAtlas	PASS00947	http://www.peptideatlas.org/PASS/PASS00947	All
All	Mini-validation of repeatability	Batch2_exp2_final_20160517	CPTAC_Batch2_Exp2_Day3_H_r3_2015Apr08_Gandalf.raw	PeptideAtlas	PASS00947	http://www.peptideatlas.org/PASS/PASS00947	All
All	Mini-validation of repeatability	Batch2_exp2_final_20160517	CPTAC_Batch2_Exp2_Day4_H_r1_2015Apr09_Gandalf.raw	PeptideAtlas	PASS00947	http://www.peptideatlas.org/PASS/PASS00947	All
All	Mini-validation of repeatability	Batch2_exp2_final_20160517	CPTAC_Batch2_Exp2_Day4_H_r2_2015Apr09_Gandalf.raw	PeptideAtlas	PASS00947	http://www.peptideatlas.org/PASS/PASS00947	All
All	Mini-validation of repeatability	Batch2_exp2_final_20160517	CPTAC_Batch2_Exp2_Day4_H_r3_2015Apr09_Gandalf.raw	PeptideAtlas	PASS00947	http://www.peptideatlas.org/PASS/PASS00947	All
All	Mini-validation of repeatability	Batch2_exp2_final_20160517	CPTAC_Batch2_Exp2_Day5_H_r1_2015Apr10_Gandalf.raw	PeptideAtlas	PASS00947	http://www.peptideatlas.org/PASS/PASS00947	All
All	Mini-validation of repeatability	Batch2_exp2_final_20160517	CPTAC_Batch2_Exp2_Day5_H_r2_2015Apr10_Gandalf.raw	PeptideAtlas	PASS00947	http://www.peptideatlas.org/PASS/PASS00947	All
All	Mini-validation of repeatability	Batch2_exp2_final_20160517	CPTAC_Batch2_Exp2_Day5_H_r3_2015Apr10_Gandalf.raw	PeptideAtlas	PASS00947	http://www.peptideatlas.org/PASS/PASS00947	All
