# Supplementary material for: Targeted proteomic assays for quantitation of proteins identified by proteogenomic analysis of ovarian cancer
Source: Sci Data. 2017 Jul 19;4:170091. doi: 10.1038/sdata.2017.91 (PMC5516542; doi:10.1038/sdata.2017.91)
Supplement: Supplementary file 1 [file sdata201791-isa1.zip › a_selectivity_Liu.txt]

Sample Name	Protocol REF	Assay Name	Raw Data File	Comment[Data Repository]	Comment[Data Record Accession]	Comment[Data Record URI]	Factor Value[target protein]
All	Selectivity	CPTAC_MRM_PNNL_Batch1_Exp3_20160519_M1	CPTAC_PNNL_Batch1_First50Pep_Exp3_S1_Buf_001_19Feb14_Smeagol_W22511A1.raw	PeptideAtlas	PASS00947	http://www.peptideatlas.org/PASS/PASS00947	All
All	Selectivity	CPTAC_MRM_PNNL_Batch1_Exp3_20160519_M1	CPTAC_PNNL_Batch1_First50Pep_Exp3_S1_Buf_002_19Feb14_Smeagol_W22511A1.raw	PeptideAtlas	PASS00947	http://www.peptideatlas.org/PASS/PASS00947	All
All	Selectivity	CPTAC_MRM_PNNL_Batch1_Exp3_20160519_M1	CPTAC_PNNL_Batch1_First50Pep_Exp3_S1_HMid_001_19Feb14_Smeagol_W22511A1.raw	PeptideAtlas	PASS00947	http://www.peptideatlas.org/PASS/PASS00947	All
All	Selectivity	CPTAC_MRM_PNNL_Batch1_Exp3_20160519_M1	CPTAC_PNNL_Batch1_First50Pep_Exp3_S1_HMid_002_19Feb14_Smeagol_W22511A1.raw	PeptideAtlas	PASS00947	http://www.peptideatlas.org/PASS/PASS00947	All
All	Selectivity	CPTAC_MRM_PNNL_Batch1_Exp3_20160519_M1	CPTAC_PNNL_Batch1_First50Pep_Exp3_S1_Mid_001_19Feb14_Smeagol_W22511A1_140219211250.raw	PeptideAtlas	PASS00947	http://www.peptideatlas.org/PASS/PASS00947	All
All	Selectivity	CPTAC_MRM_PNNL_Batch1_Exp3_20160519_M1	CPTAC_PNNL_Batch1_First50Pep_Exp3_S1_Mid_002_19Feb14_Smeagol_W22511A1.raw	PeptideAtlas	PASS00947	http://www.peptideatlas.org/PASS/PASS00947	All
All	Selectivity	CPTAC_MRM_PNNL_Batch1_Exp3_20160519_M1	CPTAC_PNNL_Batch1_First50Pep_Exp3_S2_Buf_001_19Feb14_Smeagol_W22511A1.raw	PeptideAtlas	PASS00947	http://www.peptideatlas.org/PASS/PASS00947	All
All	Selectivity	CPTAC_MRM_PNNL_Batch1_Exp3_20160519_M1	CPTAC_PNNL_Batch1_First50Pep_Exp3_S2_Buf_002_19Feb14_Smeagol_W22511A1.raw	PeptideAtlas	PASS00947	http://www.peptideatlas.org/PASS/PASS00947	All
All	Selectivity	CPTAC_MRM_PNNL_Batch1_Exp3_20160519_M1	CPTAC_PNNL_Batch1_First50Pep_Exp3_S2_HMid_001_19Feb14_Smeagol_W22511A1_140220001354.raw	PeptideAtlas	PASS00947	http://www.peptideatlas.org/PASS/PASS00947	All
All	Selectivity	CPTAC_MRM_PNNL_Batch1_Exp3_20160519_M1	CPTAC_PNNL_Batch1_First50Pep_Exp3_S2_HMid_002_19Feb14_Smeagol_W22511A1.raw	PeptideAtlas	PASS00947	http://www.peptideatlas.org/PASS/PASS00947	All
All	Selectivity	CPTAC_MRM_PNNL_Batch1_Exp3_20160519_M1	CPTAC_PNNL_Batch1_First50Pep_Exp3_S2_Mid_001_19Feb14_Smeagol_W22511A1.raw	PeptideAtlas	PASS00947	http://www.peptideatlas.org/PASS/PASS00947	All
All	Selectivity	CPTAC_MRM_PNNL_Batch1_Exp3_20160519_M1	CPTAC_PNNL_Batch1_First50Pep_Exp3_S2_Mid_002_19Feb14_Smeagol_W22511A1.raw	PeptideAtlas	PASS00947	http://www.peptideatlas.org/PASS/PASS00947	All
All	Selectivity	CPTAC_MRM_PNNL_Batch1_Exp3_20160519_M1	CPTAC_PNNL_Batch1_First50Pep_Exp3_S3_Buf_001_19Feb14_Smeagol_W22511A1.raw	PeptideAtlas	PASS00947	http://www.peptideatlas.org/PASS/PASS00947	All
All	Selectivity	CPTAC_MRM_PNNL_Batch1_Exp3_20160519_M1	CPTAC_PNNL_Batch1_First50Pep_Exp3_S3_Buf_002_19Feb14_Smeagol_W22511A1.raw	PeptideAtlas	PASS00947	http://www.peptideatlas.org/PASS/PASS00947	All
All	Selectivity	CPTAC_MRM_PNNL_Batch1_Exp3_20160519_M1	CPTAC_PNNL_Batch1_First50Pep_Exp3_S3_HMid_001_19Feb14_Smeagol_W22511A1.raw	PeptideAtlas	PASS00947	http://www.peptideatlas.org/PASS/PASS00947	All
All	Selectivity	CPTAC_MRM_PNNL_Batch1_Exp3_20160519_M1	CPTAC_PNNL_Batch1_First50Pep_Exp3_S3_HMid_002_19Feb14_Smeagol_W22511A1.raw	PeptideAtlas	PASS00947	http://www.peptideatlas.org/PASS/PASS00947	All
All	Selectivity	CPTAC_MRM_PNNL_Batch1_Exp3_20160519_M1	CPTAC_PNNL_Batch1_First50Pep_Exp3_S3_Mid_001_19Feb14_Smeagol_W22511A1.raw	PeptideAtlas	PASS00947	http://www.peptideatlas.org/PASS/PASS00947	All
All	Selectivity	CPTAC_MRM_PNNL_Batch1_Exp3_20160519_M1	CPTAC_PNNL_Batch1_First50Pep_Exp3_S3_Mid_002_19Feb14_Smeagol_W22511A1.raw	PeptideAtlas	PASS00947	http://www.peptideatlas.org/PASS/PASS00947	All
All	Selectivity	CPTAC_MRM_PNNL_Batch1_Exp3_20160519_M1	CPTAC_PNNL_Batch1_First50Pep_Exp3_S4_Buf_001_19Feb14_Smeagol_W22511A1.raw	PeptideAtlas	PASS00947	http://www.peptideatlas.org/PASS/PASS00947	All
All	Selectivity	CPTAC_MRM_PNNL_Batch1_Exp3_20160519_M1	CPTAC_PNNL_Batch1_First50Pep_Exp3_S4_Buf_002_19Feb14_Smeagol_W22511A1.raw	PeptideAtlas	PASS00947	http://www.peptideatlas.org/PASS/PASS00947	All
All	Selectivity	CPTAC_MRM_PNNL_Batch1_Exp3_20160519_M1	CPTAC_PNNL_Batch1_First50Pep_Exp3_S4_HMid_001_19Feb14_Smeagol_W22511A1.raw	PeptideAtlas	PASS00947	http://www.peptideatlas.org/PASS/PASS00947	All
All	Selectivity	CPTAC_MRM_PNNL_Batch1_Exp3_20160519_M1	CPTAC_PNNL_Batch1_First50Pep_Exp3_S4_HMid_002_19Feb14_Smeagol_W22511A1.raw	PeptideAtlas	PASS00947	http://www.peptideatlas.org/PASS/PASS00947	All
All	Selectivity	CPTAC_MRM_PNNL_Batch1_Exp3_20160519_M1	CPTAC_PNNL_Batch1_First50Pep_Exp3_S4_Mid_001_19Feb14_Smeagol_W22511A1.raw	PeptideAtlas	PASS00947	http://www.peptideatlas.org/PASS/PASS00947	All
All	Selectivity	CPTAC_MRM_PNNL_Batch1_Exp3_20160519_M1	CPTAC_PNNL_Batch1_First50Pep_Exp3_S4_Mid_002_19Feb14_Smeagol_W22511A1.raw	PeptideAtlas	PASS00947	http://www.peptideatlas.org/PASS/PASS00947	All
All	Selectivity	CPTAC_MRM_PNNL_Batch1_Exp3_20160519_M1	CPTAC_PNNL_Batch1_First50Pep_Exp3_S5_Buf_001_19Feb14_Smeagol_W22511A1.raw	PeptideAtlas	PASS00947	http://www.peptideatlas.org/PASS/PASS00947	All
All	Selectivity	CPTAC_MRM_PNNL_Batch1_Exp3_20160519_M1	CPTAC_PNNL_Batch1_First50Pep_Exp3_S5_Buf_002_19Feb14_Smeagol_W22511A1.raw	PeptideAtlas	PASS00947	http://www.peptideatlas.org/PASS/PASS00947	All
All	Selectivity	CPTAC_MRM_PNNL_Batch1_Exp3_20160519_M1	CPTAC_PNNL_Batch1_First50Pep_Exp3_S5_HMid_001_19Feb14_Smeagol_W22511A1.raw	PeptideAtlas	PASS00947	http://www.peptideatlas.org/PASS/PASS00947	All
All	Selectivity	CPTAC_MRM_PNNL_Batch1_Exp3_20160519_M1	CPTAC_PNNL_Batch1_First50Pep_Exp3_S5_HMid_002_19Feb14_Smeagol_W22511A1.raw	PeptideAtlas	PASS00947	http://www.peptideatlas.org/PASS/PASS00947	All
All	Selectivity	CPTAC_MRM_PNNL_Batch1_Exp3_20160519_M1	CPTAC_PNNL_Batch1_First50Pep_Exp3_S5_Mid_001_19Feb14_Smeagol_W22511A1.raw	PeptideAtlas	PASS00947	http://www.peptideatlas.org/PASS/PASS00947	All
All	Selectivity	CPTAC_MRM_PNNL_Batch1_Exp3_20160519_M1	CPTAC_PNNL_Batch1_First50Pep_Exp3_S5_Mid_002_19Feb14_Smeagol_W22511A1.raw	PeptideAtlas	PASS00947	http://www.peptideatlas.org/PASS/PASS00947	All
All	Selectivity	CPTAC_MRM_PNNL_Batch1_Exp3_20160519_M1	CPTAC_PNNL_Batch1_First50Pep_Exp3_S6_Buf_001_19Feb14_Smeagol_W22511A1.raw	PeptideAtlas	PASS00947	http://www.peptideatlas.org/PASS/PASS00947	All
All	Selectivity	CPTAC_MRM_PNNL_Batch1_Exp3_20160519_M1	CPTAC_PNNL_Batch1_First50Pep_Exp3_S6_Buf_002_19Feb14_Smeagol_W22511A1.raw	PeptideAtlas	PASS00947	http://www.peptideatlas.org/PASS/PASS00947	All
All	Selectivity	CPTAC_MRM_PNNL_Batch1_Exp3_20160519_M1	CPTAC_PNNL_Batch1_First50Pep_Exp3_S6_HMid_001_19Feb14_Smeagol_W22511A1.raw	PeptideAtlas	PASS00947	http://www.peptideatlas.org/PASS/PASS00947	All
All	Selectivity	CPTAC_MRM_PNNL_Batch1_Exp3_20160519_M1	CPTAC_PNNL_Batch1_First50Pep_Exp3_S6_HMid_002_19Feb14_Smeagol_W22511A1.raw	PeptideAtlas	PASS00947	http://www.peptideatlas.org/PASS/PASS00947	All
All	Selectivity	CPTAC_MRM_PNNL_Batch1_Exp3_20160519_M1	CPTAC_PNNL_Batch1_First50Pep_Exp3_S6_Mid_001_19Feb14_Smeagol_W22511A1.raw	PeptideAtlas	PASS00947	http://www.peptideatlas.org/PASS/PASS00947	All
All	Selectivity	CPTAC_MRM_PNNL_Batch1_Exp3_20160519_M1	CPTAC_PNNL_Batch1_First50Pep_Exp3_S6_Mid_002_19Feb14_Smeagol_W22511A1.raw	PeptideAtlas	PASS00947	http://www.peptideatlas.org/PASS/PASS00947	All
All	Selectivity	Batch2_exp3_final	CPTAC_Batch2_Exp3_S1_blank_r1_2015Apr14_Gandalf.raw	PeptideAtlas	PASS00947	http://www.peptideatlas.org/PASS/PASS00947	All
All	Selectivity	Batch2_exp3_final	CPTAC_Batch2_Exp3_S1_blank_r2_2015Apr14_Gandalf.raw	PeptideAtlas	PASS00947	http://www.peptideatlas.org/PASS/PASS00947	All
All	Selectivity	Batch2_exp3_final	CPTAC_Batch2_Exp3_S1_halfM_r1_2015Apr14_Gandalf.raw	PeptideAtlas	PASS00947	http://www.peptideatlas.org/PASS/PASS00947	All
All	Selectivity	Batch2_exp3_final	CPTAC_Batch2_Exp3_S1_halfM_r2_2015Apr14_Gandalf.raw	PeptideAtlas	PASS00947	http://www.peptideatlas.org/PASS/PASS00947	All
All	Selectivity	Batch2_exp3_final	CPTAC_Batch2_Exp3_S1_MLOQ_r1_2015Apr14_Gandalf.raw	PeptideAtlas	PASS00947	http://www.peptideatlas.org/PASS/PASS00947	All
All	Selectivity	Batch2_exp3_final	CPTAC_Batch2_Exp3_S1_MLOQ_r2_2015Apr14_Gandalf.raw	PeptideAtlas	PASS00947	http://www.peptideatlas.org/PASS/PASS00947	All
All	Selectivity	Batch2_exp3_final	CPTAC_Batch2_Exp3_S2_blank_r1_2015Apr14_Gandalf.raw	PeptideAtlas	PASS00947	http://www.peptideatlas.org/PASS/PASS00947	All
All	Selectivity	Batch2_exp3_final	CPTAC_Batch2_Exp3_S2_blank_r2_2015Apr14_Gandalf.raw	PeptideAtlas	PASS00947	http://www.peptideatlas.org/PASS/PASS00947	All
All	Selectivity	Batch2_exp3_final	CPTAC_Batch2_Exp3_S2_halfM_r1_2015Apr14_Gandalf.raw	PeptideAtlas	PASS00947	http://www.peptideatlas.org/PASS/PASS00947	All
All	Selectivity	Batch2_exp3_final	CPTAC_Batch2_Exp3_S2_halfM_r2_2015Apr14_Gandalf.raw	PeptideAtlas	PASS00947	http://www.peptideatlas.org/PASS/PASS00947	All
All	Selectivity	Batch2_exp3_final	CPTAC_Batch2_Exp3_S2_MLOQ_r1_2015Apr14_Gandalf.raw	PeptideAtlas	PASS00947	http://www.peptideatlas.org/PASS/PASS00947	All
All	Selectivity	Batch2_exp3_final	CPTAC_Batch2_Exp3_S2_MLOQ_r2_2015Apr14_Gandalf.raw	PeptideAtlas	PASS00947	http://www.peptideatlas.org/PASS/PASS00947	All
All	Selectivity	Batch2_exp3_final	CPTAC_Batch2_Exp3_S3_blank_r1_2015Apr14_Gandalf.raw	PeptideAtlas	PASS00947	http://www.peptideatlas.org/PASS/PASS00947	All
All	Selectivity	Batch2_exp3_final	CPTAC_Batch2_Exp3_S3_blank_r2_2015Apr14_Gandalf.raw	PeptideAtlas	PASS00947	http://www.peptideatlas.org/PASS/PASS00947	All
All	Selectivity	Batch2_exp3_final	CPTAC_Batch2_Exp3_S3_halfM_r1_2015Apr14_Gandalf.raw	PeptideAtlas	PASS00947	http://www.peptideatlas.org/PASS/PASS00947	All
All	Selectivity	Batch2_exp3_final	CPTAC_Batch2_Exp3_S3_halfM_r2_2015Apr14_Gandalf.raw	PeptideAtlas	PASS00947	http://www.peptideatlas.org/PASS/PASS00947	All
All	Selectivity	Batch2_exp3_final	CPTAC_Batch2_Exp3_S3_MLOQ_r1_2015Apr14_Gandalf.raw	PeptideAtlas	PASS00947	http://www.peptideatlas.org/PASS/PASS00947	All
All	Selectivity	Batch2_exp3_final	CPTAC_Batch2_Exp3_S3_MLOQ_r2_2015Apr14_Gandalf.raw	PeptideAtlas	PASS00947	http://www.peptideatlas.org/PASS/PASS00947	All
All	Selectivity	Batch2_exp3_final	CPTAC_Batch2_Exp3_S4_blank_r1_2015Apr14_Gandalf.raw	PeptideAtlas	PASS00947	http://www.peptideatlas.org/PASS/PASS00947	All
All	Selectivity	Batch2_exp3_final	CPTAC_Batch2_Exp3_S4_blank_r2_2015Apr14_Gandalf.raw	PeptideAtlas	PASS00947	http://www.peptideatlas.org/PASS/PASS00947	All
All	Selectivity	Batch2_exp3_final	CPTAC_Batch2_Exp3_S4_halfM_r1_2015Apr14_Gandalf.raw	PeptideAtlas	PASS00947	http://www.peptideatlas.org/PASS/PASS00947	All
All	Selectivity	Batch2_exp3_final	CPTAC_Batch2_Exp3_S4_halfM_r2_2015Apr14_Gandalf.raw	PeptideAtlas	PASS00947	http://www.peptideatlas.org/PASS/PASS00947	All
All	Selectivity	Batch2_exp3_final	CPTAC_Batch2_Exp3_S4_MLOQ_r1_2015Apr14_Gandalf.raw	PeptideAtlas	PASS00947	http://www.peptideatlas.org/PASS/PASS00947	All
All	Selectivity	Batch2_exp3_final	CPTAC_Batch2_Exp3_S4_MLOQ_r2_2015Apr14_Gandalf.raw	PeptideAtlas	PASS00947	http://www.peptideatlas.org/PASS/PASS00947	All
All	Selectivity	Batch2_exp3_final	CPTAC_Batch2_Exp3_S5_blank_r1_2015Apr14_Gandalf.raw	PeptideAtlas	PASS00947	http://www.peptideatlas.org/PASS/PASS00947	All
All	Selectivity	Batch2_exp3_final	CPTAC_Batch2_Exp3_S5_blank_r2_2015Apr14_Gandalf.raw	PeptideAtlas	PASS00947	http://www.peptideatlas.org/PASS/PASS00947	All
All	Selectivity	Batch2_exp3_final	CPTAC_Batch2_Exp3_S5_halfM_r1_2015Apr14_Gandalf.raw	PeptideAtlas	PASS00947	http://www.peptideatlas.org/PASS/PASS00947	All
All	Selectivity	Batch2_exp3_final	CPTAC_Batch2_Exp3_S5_halfM_r2_2015Apr14_Gandalf.raw	PeptideAtlas	PASS00947	http://www.peptideatlas.org/PASS/PASS00947	All
All	Selectivity	Batch2_exp3_final	CPTAC_Batch2_Exp3_S5_MLOQ_r1_2015Apr14_Gandalf.raw	PeptideAtlas	PASS00947	http://www.peptideatlas.org/PASS/PASS00947	All
All	Selectivity	Batch2_exp3_final	CPTAC_Batch2_Exp3_S5_MLOQ_r2_2015Apr14_Gandalf.raw	PeptideAtlas	PASS00947	http://www.peptideatlas.org/PASS/PASS00947	All
All	Selectivity	Batch2_exp3_final	CPTAC_Batch2_Exp3_S6_blank_r1_2015Apr14_Gandalf.raw	PeptideAtlas	PASS00947	http://www.peptideatlas.org/PASS/PASS00947	All
All	Selectivity	Batch2_exp3_final	CPTAC_Batch2_Exp3_S6_blank_r2_2015Apr14_Gandalf.raw	PeptideAtlas	PASS00947	http://www.peptideatlas.org/PASS/PASS00947	All
All	Selectivity	Batch2_exp3_final	CPTAC_Batch2_Exp3_S6_halfM_r1_2015Apr14_Gandalf.raw	PeptideAtlas	PASS00947	http://www.peptideatlas.org/PASS/PASS00947	All
All	Selectivity	Batch2_exp3_final	CPTAC_Batch2_Exp3_S6_halfM_r2_2015Apr14_Gandalf.raw	PeptideAtlas	PASS00947	http://www.peptideatlas.org/PASS/PASS00947	All
All	Selectivity	Batch2_exp3_final	CPTAC_Batch2_Exp3_S6_MLOQ_r1_2015Apr14_Gandalf.raw	PeptideAtlas	PASS00947	http://www.peptideatlas.org/PASS/PASS00947	All
All	Selectivity	Batch2_exp3_final	CPTAC_Batch2_Exp3_S6_MLOQ_r2_2015Apr14_Gandalf.raw	PeptideAtlas	PASS00947	http://www.peptideatlas.org/PASS/PASS00947	All
