# Supplementary material for: Targeted proteomic assays for quantitation of proteins identified by proteogenomic analysis of ovarian cancer
Source: Sci Data. 2017 Jul 19;4:170091. doi: 10.1038/sdata.2017.91 (PMC5516542; doi:10.1038/sdata.2017.91)
Supplement: Supplementary file 1 [file sdata201791-isa1.zip › a_stability_Liu.txt]

Sample Name	Protocol REF	Assay Name	Raw Data File	Comment[Data Repository]	Comment[Data Record Accession]	Comment[Data Record URI]	Factor Value[target protein]
All	Stability	CPTAC_MRM_PNNL_Batch1_Exp4_20160519_M1	CPTAC_PNNL_Batch1_First50Pep_Exp4_A1_001_T0_23Feb14_Smeagol_W22511A1.raw	PeptideAtlas	PASS00947	http://www.peptideatlas.org/PASS/PASS00947	All
All	Stability	CPTAC_MRM_PNNL_Batch1_Exp4_20160519_M1	CPTAC_PNNL_Batch1_First50Pep_Exp4_A1_002_T0_23Feb14_Smeagol_W22511A1.raw	PeptideAtlas	PASS00947	http://www.peptideatlas.org/PASS/PASS00947	All
All	Stability	CPTAC_MRM_PNNL_Batch1_Exp4_20160519_M1	CPTAC_PNNL_Batch1_First50Pep_Exp4_A2_001_T0_23Feb14_Smeagol_W22511A1.raw	PeptideAtlas	PASS00947	http://www.peptideatlas.org/PASS/PASS00947	All
All	Stability	CPTAC_MRM_PNNL_Batch1_Exp4_20160519_M1	CPTAC_PNNL_Batch1_First50Pep_Exp4_A2_003_T0_23Feb14_Smeagol_W22511A1.raw	PeptideAtlas	PASS00947	http://www.peptideatlas.org/PASS/PASS00947	All
All	Stability	CPTAC_MRM_PNNL_Batch1_Exp4_20160519_M1	CPTAC_PNNL_Batch1_First50Pep_Exp4_A3_001_T0_23Feb14_Smeagol_W22511A1.raw	PeptideAtlas	PASS00947	http://www.peptideatlas.org/PASS/PASS00947	All
All	Stability	CPTAC_MRM_PNNL_Batch1_Exp4_20160519_M1	CPTAC_PNNL_Batch1_First50Pep_Exp4_A3_002_T0_23Feb14_Smeagol_W22511A1.raw	PeptideAtlas	PASS00947	http://www.peptideatlas.org/PASS/PASS00947	All
All	Stability	CPTAC_MRM_PNNL_Batch1_Exp4_20160519_M1	CPTAC_PNNL_Batch1_First50Pep_Exp4_A1_001_T6h_23Feb14_Smeagol_W22511A1.raw	PeptideAtlas	PASS00947	http://www.peptideatlas.org/PASS/PASS00947	All
All	Stability	CPTAC_MRM_PNNL_Batch1_Exp4_20160519_M1	CPTAC_PNNL_Batch1_First50Pep_Exp4_A2_001_T6h_23Feb14_Smeagol_W22511A1.raw	PeptideAtlas	PASS00947	http://www.peptideatlas.org/PASS/PASS00947	All
All	Stability	CPTAC_MRM_PNNL_Batch1_Exp4_20160519_M1	CPTAC_PNNL_Batch1_First50Pep_Exp4_A3_001_T6h_23Feb14_Smeagol_W22511A1.raw	PeptideAtlas	PASS00947	http://www.peptideatlas.org/PASS/PASS00947	All
All	Stability	CPTAC_MRM_PNNL_Batch1_Exp4_20160519_M1	CPTAC_PNNL_Batch1_First50Pep_Exp4_A1_001_T24h_24Feb14_Smeagol_W22511A1.raw	PeptideAtlas	PASS00947	http://www.peptideatlas.org/PASS/PASS00947	All
All	Stability	CPTAC_MRM_PNNL_Batch1_Exp4_20160519_M1	CPTAC_PNNL_Batch1_First50Pep_Exp4_A2_001_T24h_24Feb14_Smeagol_W22511A1.raw	PeptideAtlas	PASS00947	http://www.peptideatlas.org/PASS/PASS00947	All
All	Stability	CPTAC_MRM_PNNL_Batch1_Exp4_20160519_M1	CPTAC_PNNL_Batch1_First50Pep_Exp4_A3_001_T24h_24Feb14_Smeagol_W22511A1.raw	PeptideAtlas	PASS00947	http://www.peptideatlas.org/PASS/PASS00947	All
All	Stability	CPTAC_MRM_PNNL_Batch1_Exp4_20160519_M1	CPTAC_PNNL_Batch1_First50Pep_Exp4_A4_001_Thaw1_24Feb14_Smeagol_W22511A1.raw	PeptideAtlas	PASS00947	http://www.peptideatlas.org/PASS/PASS00947	All
All	Stability	CPTAC_MRM_PNNL_Batch1_Exp4_20160519_M1	CPTAC_PNNL_Batch1_First50Pep_Exp4_A5_001_Thaw1_24Feb14_Smeagol_W22511A1.raw	PeptideAtlas	PASS00947	http://www.peptideatlas.org/PASS/PASS00947	All
All	Stability	CPTAC_MRM_PNNL_Batch1_Exp4_20160519_M1	CPTAC_PNNL_Batch1_First50Pep_Exp4_A6_001_Thaw1_24Feb14_Smeagol_W22511A1.raw	PeptideAtlas	PASS00947	http://www.peptideatlas.org/PASS/PASS00947	All
All	Stability	CPTAC_MRM_PNNL_Batch1_Exp4_20160519_M1	CPTAC_PNNL_Batch1_First50Pep_Exp4_A7_002_Thaw2_25Feb14_Smeagol_W22511A1.raw	PeptideAtlas	PASS00947	http://www.peptideatlas.org/PASS/PASS00947	All
All	Stability	CPTAC_MRM_PNNL_Batch1_Exp4_20160519_M1	CPTAC_PNNL_Batch1_First50Pep_Exp4_A8_001_Thaw2_25Feb14_Smeagol_W22511A1.raw	PeptideAtlas	PASS00947	http://www.peptideatlas.org/PASS/PASS00947	All
All	Stability	CPTAC_MRM_PNNL_Batch1_Exp4_20160519_M1	CPTAC_PNNL_Batch1_First50Pep_Exp4_A9_001_Thaw2_25Feb14_Smeagol_W22511A1.raw	PeptideAtlas	PASS00947	http://www.peptideatlas.org/PASS/PASS00947	All
All	Stability	CPTAC_MRM_PNNL_Batch1_Exp4_20160519_M1	CPTAC_PNNL_Batch1_First50Pep_Exp4_A10_001_1mon_24Mar14_Smeagol_W22511A1.raw	PeptideAtlas	PASS00947	http://www.peptideatlas.org/PASS/PASS00947	All
All	Stability	CPTAC_MRM_PNNL_Batch1_Exp4_20160519_M1	CPTAC_PNNL_Batch1_First50Pep_Exp4_A11_001_1mon_24Mar14_Smeagol_W22511A1.raw	PeptideAtlas	PASS00947	http://www.peptideatlas.org/PASS/PASS00947	All
All	Stability	CPTAC_MRM_PNNL_Batch1_Exp4_20160519_M1	CPTAC_PNNL_Batch1_First50Pep_Exp4_A12_001_1mon_24Mar14_Smeagol_W22511A1.raw	PeptideAtlas	PASS00947	http://www.peptideatlas.org/PASS/PASS00947	All
All	Stability	Batch2_exp4_final	CPTAC_Batch2_Exp4_Time0_S1_r1_2015Apr02_Gandalf.raw	PeptideAtlas	PASS00947	http://www.peptideatlas.org/PASS/PASS00947	All
All	Stability	Batch2_exp4_final	CPTAC_Batch2_Exp4_Time0_S1_r2_2015Apr02_Gandalf.raw	PeptideAtlas	PASS00947	http://www.peptideatlas.org/PASS/PASS00947	All
All	Stability	Batch2_exp4_final	CPTAC_Batch2_Exp4_Time0_S2_r1_2015Apr02_Gandalf.raw	PeptideAtlas	PASS00947	http://www.peptideatlas.org/PASS/PASS00947	All
All	Stability	Batch2_exp4_final	CPTAC_Batch2_Exp4_Time0_S2_r2_2015Apr02_Gandalf.raw	PeptideAtlas	PASS00947	http://www.peptideatlas.org/PASS/PASS00947	All
All	Stability	Batch2_exp4_final	CPTAC_Batch2_Exp4_Time0_S3_r1_2015Apr02_Gandalf.raw	PeptideAtlas	PASS00947	http://www.peptideatlas.org/PASS/PASS00947	All
All	Stability	Batch2_exp4_final	CPTAC_Batch2_Exp4_Time0_S3_r2_2015Apr02_Gandalf.raw	PeptideAtlas	PASS00947	http://www.peptideatlas.org/PASS/PASS00947	All
All	Stability	Batch2_exp4_final	CPTAC_Batch2_Exp4_Time06hr_S1_r1_2015Apr02_Gandalf.raw	PeptideAtlas	PASS00947	http://www.peptideatlas.org/PASS/PASS00947	All
All	Stability	Batch2_exp4_final	CPTAC_Batch2_Exp4_Time06hr_S2_r1_2015Apr02_Gandalf.raw	PeptideAtlas	PASS00947	http://www.peptideatlas.org/PASS/PASS00947	All
All	Stability	Batch2_exp4_final	CPTAC_Batch2_Exp4_Time06hr_S3_r1_2015Apr02_Gandalf.raw	PeptideAtlas	PASS00947	http://www.peptideatlas.org/PASS/PASS00947	All
All	Stability	Batch2_exp4_final	CPTAC_Batch2_Exp4_Time24hr_S1_r1_2015Apr03_Gandalf.raw	PeptideAtlas	PASS00947	http://www.peptideatlas.org/PASS/PASS00947	All
All	Stability	Batch2_exp4_final	CPTAC_Batch2_Exp4_Time24hr_S2_r1_2015Apr03_Gandalf.raw	PeptideAtlas	PASS00947	http://www.peptideatlas.org/PASS/PASS00947	All
All	Stability	Batch2_exp4_final	CPTAC_Batch2_Exp4_Time24hr_S3_r1_2015Apr03_Gandalf.raw	PeptideAtlas	PASS00947	http://www.peptideatlas.org/PASS/PASS00947	All
All	Stability	Batch2_exp4_final	CPTAC_Batch2_Exp4_Thaw1_S1_r1_2015Apr03_Gandalf.raw	PeptideAtlas	PASS00947	http://www.peptideatlas.org/PASS/PASS00947	All
All	Stability	Batch2_exp4_final	CPTAC_Batch2_Exp4_Thaw1_S2_r1_2015Apr03_Gandalf.raw	PeptideAtlas	PASS00947	http://www.peptideatlas.org/PASS/PASS00947	All
All	Stability	Batch2_exp4_final	CPTAC_Batch2_Exp4_Thaw1_S3_r1_2015Apr03_Gandalf.raw	PeptideAtlas	PASS00947	http://www.peptideatlas.org/PASS/PASS00947	All
All	Stability	Batch2_exp4_final	CPTAC_Batch2_Exp4_Thaw2_S1_r1_2015Apr03_Gandalf.raw	PeptideAtlas	PASS00947	http://www.peptideatlas.org/PASS/PASS00947	All
All	Stability	Batch2_exp4_final	CPTAC_Batch2_Exp4_Thaw2_S2_r1_2015Apr03_Gandalf.raw	PeptideAtlas	PASS00947	http://www.peptideatlas.org/PASS/PASS00947	All
All	Stability	Batch2_exp4_final	CPTAC_Batch2_Exp4_Thaw2_S3_r1_2015Apr03_Gandalf.raw	PeptideAtlas	PASS00947	http://www.peptideatlas.org/PASS/PASS00947	All
All	Stability	Batch2_exp4_final	CPTAC_Batch2_Exp4_Storage4wk_S1_r1_2015Apr30_Gandalf.raw	PeptideAtlas	PASS00947	http://www.peptideatlas.org/PASS/PASS00947	All
All	Stability	Batch2_exp4_final	CPTAC_Batch2_Exp4_Storage4wk_S2_r1_2015Apr30_Gandalf.raw	PeptideAtlas	PASS00947	http://www.peptideatlas.org/PASS/PASS00947	All
All	Stability	Batch2_exp4_final	CPTAC_Batch2_Exp4_Storage4wk_S3_r1_2015Apr30_Gandalf.raw	PeptideAtlas	PASS00947	http://www.peptideatlas.org/PASS/PASS00947	All
