# Supplementary material for: Targeted proteomic assays for quantitation of proteins identified by proteogenomic analysis of ovarian cancer
Source: Sci Data. 2017 Jul 19;4:170091. doi: 10.1038/sdata.2017.91 (PMC5516542; doi:10.1038/sdata.2017.91)
Supplement: Supplementary file 1 [file sdata201791-isa1.zip › a_detection_Liu.txt]

Sample Name	Protocol REF	Assay Name	Raw Data File	Comment[Data Repository]	Comment[Data Record Accession]	Comment[Data Record URI]	Factor Value[target protein]
All	Reproducible detection of endogenous analytes	CPTAC_MRM_PNNL_Batch1_Exp5_20160519_M1	CPTAC_PNNL_Batch1_First50Pep_Exp5_1Day_1_19Mar14_Smeagol_W22511A1.raw	PeptideAtlas	PASS00947	http://www.peptideatlas.org/PASS/PASS00947	All
All	Reproducible detection of endogenous analytes	CPTAC_MRM_PNNL_Batch1_Exp5_20160519_M1	CPTAC_PNNL_Batch1_First50Pep_Exp5_1Day_2_19Mar14_Smeagol_W22511A1.raw	PeptideAtlas	PASS00947	http://www.peptideatlas.org/PASS/PASS00947	All
All	Reproducible detection of endogenous analytes	CPTAC_MRM_PNNL_Batch1_Exp5_20160519_M1	CPTAC_PNNL_Batch1_First50Pep_Exp5_1Day_3_19Mar14_Smeagol_W22511A1.raw	PeptideAtlas	PASS00947	http://www.peptideatlas.org/PASS/PASS00947	All
All	Reproducible detection of endogenous analytes	CPTAC_MRM_PNNL_Batch1_Exp5_20160519_M1	CPTAC_PNNL_Batch1_First50Pep_Exp5_1Day_4_19Mar14_Smeagol_W22511A1.raw	PeptideAtlas	PASS00947	http://www.peptideatlas.org/PASS/PASS00947	All
All	Reproducible detection of endogenous analytes	CPTAC_MRM_PNNL_Batch1_Exp5_20160519_M1	CPTAC_PNNL_Batch1_First50Pep_Exp5_1Day_5_19Mar14_Smeagol_W22511A1.raw	PeptideAtlas	PASS00947	http://www.peptideatlas.org/PASS/PASS00947	All
All	Reproducible detection of endogenous analytes	CPTAC_MRM_PNNL_Batch1_Exp5_20160519_M1	CPTAC_PNNL_Batch1_First50Pep_Exp5_2Day_1_20Mar14_Smeagol_W22511A1.raw	PeptideAtlas	PASS00947	http://www.peptideatlas.org/PASS/PASS00947	All
All	Reproducible detection of endogenous analytes	CPTAC_MRM_PNNL_Batch1_Exp5_20160519_M1	CPTAC_PNNL_Batch1_First50Pep_Exp5_2Day_2_20Mar14_Smeagol_W22511A1.raw	PeptideAtlas	PASS00947	http://www.peptideatlas.org/PASS/PASS00947	All
All	Reproducible detection of endogenous analytes	CPTAC_MRM_PNNL_Batch1_Exp5_20160519_M1	CPTAC_PNNL_Batch1_First50Pep_Exp5_2Day_3_20Mar14_Smeagol_W22511A1.raw	PeptideAtlas	PASS00947	http://www.peptideatlas.org/PASS/PASS00947	All
All	Reproducible detection of endogenous analytes	CPTAC_MRM_PNNL_Batch1_Exp5_20160519_M1	CPTAC_PNNL_Batch1_First50Pep_Exp5_2Day_4_20Mar14_Smeagol_W22511A1.raw	PeptideAtlas	PASS00947	http://www.peptideatlas.org/PASS/PASS00947	All
All	Reproducible detection of endogenous analytes	CPTAC_MRM_PNNL_Batch1_Exp5_20160519_M1	CPTAC_PNNL_Batch1_First50Pep_Exp5_2Day_5_20Mar14_Smeagol_W22511A1.raw	PeptideAtlas	PASS00947	http://www.peptideatlas.org/PASS/PASS00947	All
All	Reproducible detection of endogenous analytes	CPTAC_MRM_PNNL_Batch1_Exp5_20160519_M1	CPTAC_PNNL_Batch1_First50Pep_Exp5_3Day_1_21Mar14_Smeagol_W22511A1.raw	PeptideAtlas	PASS00947	http://www.peptideatlas.org/PASS/PASS00947	All
All	Reproducible detection of endogenous analytes	CPTAC_MRM_PNNL_Batch1_Exp5_20160519_M1	CPTAC_PNNL_Batch1_First50Pep_Exp5_3Day_2_21Mar14_Smeagol_W22511A1.raw	PeptideAtlas	PASS00947	http://www.peptideatlas.org/PASS/PASS00947	All
All	Reproducible detection of endogenous analytes	CPTAC_MRM_PNNL_Batch1_Exp5_20160519_M1	CPTAC_PNNL_Batch1_First50Pep_Exp5_3Day_3_21Mar14_Smeagol_W22511A1.raw	PeptideAtlas	PASS00947	http://www.peptideatlas.org/PASS/PASS00947	All
All	Reproducible detection of endogenous analytes	CPTAC_MRM_PNNL_Batch1_Exp5_20160519_M1	CPTAC_PNNL_Batch1_First50Pep_Exp5_3Day_4_21Mar14_Smeagol_W22511A1.raw	PeptideAtlas	PASS00947	http://www.peptideatlas.org/PASS/PASS00947	All
All	Reproducible detection of endogenous analytes	CPTAC_MRM_PNNL_Batch1_Exp5_20160519_M1	CPTAC_PNNL_Batch1_First50Pep_Exp5_3Day_5_21Mar14_Smeagol_W22511A1.raw	PeptideAtlas	PASS00947	http://www.peptideatlas.org/PASS/PASS00947	All
All	Reproducible detection of endogenous analytes	CPTAC_MRM_PNNL_Batch1_Exp5_20160519_M1	CPTAC_PNNL_Batch1_First50Pep_Exp5_4Day_1_22Mar14_Smeagol_W22511A1.raw	PeptideAtlas	PASS00947	http://www.peptideatlas.org/PASS/PASS00947	All
All	Reproducible detection of endogenous analytes	CPTAC_MRM_PNNL_Batch1_Exp5_20160519_M1	CPTAC_PNNL_Batch1_First50Pep_Exp5_4Day_2_22Mar14_Smeagol_W22511A1.raw	PeptideAtlas	PASS00947	http://www.peptideatlas.org/PASS/PASS00947	All
All	Reproducible detection of endogenous analytes	CPTAC_MRM_PNNL_Batch1_Exp5_20160519_M1	CPTAC_PNNL_Batch1_First50Pep_Exp5_4Day_3_22Mar14_Smeagol_W22511A1.raw	PeptideAtlas	PASS00947	http://www.peptideatlas.org/PASS/PASS00947	All
All	Reproducible detection of endogenous analytes	CPTAC_MRM_PNNL_Batch1_Exp5_20160519_M1	CPTAC_PNNL_Batch1_First50Pep_Exp5_4Day_4_22Mar14_Smeagol_W22511A1.raw	PeptideAtlas	PASS00947	http://www.peptideatlas.org/PASS/PASS00947	All
All	Reproducible detection of endogenous analytes	CPTAC_MRM_PNNL_Batch1_Exp5_20160519_M1	CPTAC_PNNL_Batch1_First50Pep_Exp5_4Day_5_22Mar14_Smeagol_W22511A1.raw	PeptideAtlas	PASS00947	http://www.peptideatlas.org/PASS/PASS00947	All
All	Reproducible detection of endogenous analytes	CPTAC_MRM_PNNL_Batch1_Exp5_20160519_M1	CPTAC_PNNL_Batch1_First50Pep_Exp5_5Day_1_23Mar14_Smeagol_W22511A1.raw	PeptideAtlas	PASS00947	http://www.peptideatlas.org/PASS/PASS00947	All
All	Reproducible detection of endogenous analytes	CPTAC_MRM_PNNL_Batch1_Exp5_20160519_M1	CPTAC_PNNL_Batch1_First50Pep_Exp5_5Day_2_23Mar14_Smeagol_W22511A1.raw	PeptideAtlas	PASS00947	http://www.peptideatlas.org/PASS/PASS00947	All
All	Reproducible detection of endogenous analytes	CPTAC_MRM_PNNL_Batch1_Exp5_20160519_M1	CPTAC_PNNL_Batch1_First50Pep_Exp5_5Day_3_23Mar14_Smeagol_W22511A1.raw	PeptideAtlas	PASS00947	http://www.peptideatlas.org/PASS/PASS00947	All
All	Reproducible detection of endogenous analytes	CPTAC_MRM_PNNL_Batch1_Exp5_20160519_M1	CPTAC_PNNL_Batch1_First50Pep_Exp5_5Day_4_23Mar14_Smeagol_W22511A1.raw	PeptideAtlas	PASS00947	http://www.peptideatlas.org/PASS/PASS00947	All
All	Reproducible detection of endogenous analytes	CPTAC_MRM_PNNL_Batch1_Exp5_20160519_M1	CPTAC_PNNL_Batch1_First50Pep_Exp5_5Day_5_23Mar14_Smeagol_W22511A1.raw	PeptideAtlas	PASS00947	http://www.peptideatlas.org/PASS/PASS00947	All
All	Reproducible detection of endogenous analytes	Batch2_exp5_final	CPTAC_Batch2_Exp5_Day1_Sample1_r1_2015Apr27_Gandalf.raw	PeptideAtlas	PASS00947	http://www.peptideatlas.org/PASS/PASS00947	All
All	Reproducible detection of endogenous analytes	Batch2_exp5_final	CPTAC_Batch2_Exp5_Day1_Sample2_r1_2015Apr27_Gandalf.raw	PeptideAtlas	PASS00947	http://www.peptideatlas.org/PASS/PASS00947	All
All	Reproducible detection of endogenous analytes	Batch2_exp5_final	CPTAC_Batch2_Exp5_Day1_Sample3_r1_2015Apr27_Gandalf.raw	PeptideAtlas	PASS00947	http://www.peptideatlas.org/PASS/PASS00947	All
All	Reproducible detection of endogenous analytes	Batch2_exp5_final	CPTAC_Batch2_Exp5_Day1_Sample4_r1_2015Apr27_Gandalf.raw	PeptideAtlas	PASS00947	http://www.peptideatlas.org/PASS/PASS00947	All
All	Reproducible detection of endogenous analytes	Batch2_exp5_final	CPTAC_Batch2_Exp5_Day1_Sample5_r1_2015Apr27_Gandalf.raw	PeptideAtlas	PASS00947	http://www.peptideatlas.org/PASS/PASS00947	All
All	Reproducible detection of endogenous analytes	Batch2_exp5_final	CPTAC_Batch2_Exp5_Day2_Sample1_r1_2015Apr27_Gandalf.raw	PeptideAtlas	PASS00947	http://www.peptideatlas.org/PASS/PASS00947	All
All	Reproducible detection of endogenous analytes	Batch2_exp5_final	CPTAC_Batch2_Exp5_Day2_Sample2_r1_2015Apr27_Gandalf.raw	PeptideAtlas	PASS00947	http://www.peptideatlas.org/PASS/PASS00947	All
All	Reproducible detection of endogenous analytes	Batch2_exp5_final	CPTAC_Batch2_Exp5_Day2_Sample3_r1_2015Apr27_Gandalf.raw	PeptideAtlas	PASS00947	http://www.peptideatlas.org/PASS/PASS00947	All
All	Reproducible detection of endogenous analytes	Batch2_exp5_final	CPTAC_Batch2_Exp5_Day2_Sample4_r1_2015Apr27_Gandalf.raw	PeptideAtlas	PASS00947	http://www.peptideatlas.org/PASS/PASS00947	All
All	Reproducible detection of endogenous analytes	Batch2_exp5_final	CPTAC_Batch2_Exp5_Day2_Sample5_r1_2015Apr27_Gandalf.raw	PeptideAtlas	PASS00947	http://www.peptideatlas.org/PASS/PASS00947	All
All	Reproducible detection of endogenous analytes	Batch2_exp5_final	CPTAC_Batch2_Exp5_Day3_Sample1_r1_2015Apr27_Gandalf.raw	PeptideAtlas	PASS00947	http://www.peptideatlas.org/PASS/PASS00947	All
All	Reproducible detection of endogenous analytes	Batch2_exp5_final	CPTAC_Batch2_Exp5_Day3_Sample2_r1_2015Apr27_Gandalf.raw	PeptideAtlas	PASS00947	http://www.peptideatlas.org/PASS/PASS00947	All
All	Reproducible detection of endogenous analytes	Batch2_exp5_final	CPTAC_Batch2_Exp5_Day3_Sample3_r1_2015Apr27_Gandalf.raw	PeptideAtlas	PASS00947	http://www.peptideatlas.org/PASS/PASS00947	All
All	Reproducible detection of endogenous analytes	Batch2_exp5_final	CPTAC_Batch2_Exp5_Day3_Sample4_r1_2015Apr27_Gandalf.raw	PeptideAtlas	PASS00947	http://www.peptideatlas.org/PASS/PASS00947	All
All	Reproducible detection of endogenous analytes	Batch2_exp5_final	CPTAC_Batch2_Exp5_Day3_Sample5_r1_2015Apr27_Gandalf.raw	PeptideAtlas	PASS00947	http://www.peptideatlas.org/PASS/PASS00947	All
All	Reproducible detection of endogenous analytes	Batch2_exp5_final	CPTAC_Batch2_Exp5_Day4_Sample1_r1_2015Apr27_Gandalf.raw	PeptideAtlas	PASS00947	http://www.peptideatlas.org/PASS/PASS00947	All
All	Reproducible detection of endogenous analytes	Batch2_exp5_final	CPTAC_Batch2_Exp5_Day4_Sample2_r1_2015Apr27_Gandalf.raw	PeptideAtlas	PASS00947	http://www.peptideatlas.org/PASS/PASS00947	All
All	Reproducible detection of endogenous analytes	Batch2_exp5_final	CPTAC_Batch2_Exp5_Day4_Sample3_r1_2015Apr27_Gandalf.raw	PeptideAtlas	PASS00947	http://www.peptideatlas.org/PASS/PASS00947	All
All	Reproducible detection of endogenous analytes	Batch2_exp5_final	CPTAC_Batch2_Exp5_Day4_Sample4_r1_2015Apr27_Gandalf.raw	PeptideAtlas	PASS00947	http://www.peptideatlas.org/PASS/PASS00947	All
All	Reproducible detection of endogenous analytes	Batch2_exp5_final	CPTAC_Batch2_Exp5_Day4_Sample5_r1_2015Apr27_Gandalf.raw	PeptideAtlas	PASS00947	http://www.peptideatlas.org/PASS/PASS00947	All
All	Reproducible detection of endogenous analytes	Batch2_exp5_final	CPTAC_Batch2_Exp5_Day5_Sample1_r1_2015Apr27_Gandalf.raw	PeptideAtlas	PASS00947	http://www.peptideatlas.org/PASS/PASS00947	All
All	Reproducible detection of endogenous analytes	Batch2_exp5_final	CPTAC_Batch2_Exp5_Day5_Sample2_r1_2015Apr27_Gandalf.raw	PeptideAtlas	PASS00947	http://www.peptideatlas.org/PASS/PASS00947	All
All	Reproducible detection of endogenous analytes	Batch2_exp5_final	CPTAC_Batch2_Exp5_Day5_Sample3_r1_2015Apr27_Gandalf.raw	PeptideAtlas	PASS00947	http://www.peptideatlas.org/PASS/PASS00947	All
All	Reproducible detection of endogenous analytes	Batch2_exp5_final	CPTAC_Batch2_Exp5_Day5_Sample4_r1_2015Apr27_Gandalf.raw	PeptideAtlas	PASS00947	http://www.peptideatlas.org/PASS/PASS00947	All
All	Reproducible detection of endogenous analytes	Batch2_exp5_final	CPTAC_Batch2_Exp5_Day5_Sample5_r1_2015Apr27_Gandalf.raw	PeptideAtlas	PASS00947	http://www.peptideatlas.org/PASS/PASS00947	All
